# Supplementary material for: The Ndr/LATS Kinase Cbk1 Regulates a Specific Subset of Ace2 Functions and Suppresses the Hypha-to-Yeast Transition in Candida albicans
Source: mBio. 2020 Aug 18;11(4):e01900-20. doi: 10.1128/mBio.01900-20 (PMC7439482; doi:10.1128/mBio.01900-20)
Supplement: TABLE S2 [file mBio.01900-20-st002.xlsx]

## Sheet: PCR Primer
Primer Number	Primer Name	Sequence	Description
ACE2.P1	Ca_ACE2_PUP109	GAGATGTGTTTACAATCAATCC	Forward primer to amplify ACE2
ACE2.P2	Cm_Leu2_m915	CATTGACAATTTCGGTACCG	Reverse primer to amplify LEU2
ACE2.P3	ACE2_KO_p	aagtattttatttaccattttttctttttctcatttactttcccaacttttgcacctccttcactaaatACCAGTGTGATGGATATCTGC	Forward primer to KO ACE2
ACE2.P4	ACE2_KO_m	ctgaaatgcaatcttctctcccactcgagcaaacactctctccatgaaaaaccaacttgtggcagaagtAGCTCGGATCCACTAGTAACG	Reverse primer to KO ACE2
CAS9.P1	CaCas9_F	ATCTCATTAGATTTGGAACTTGTGGGTT	Forward primer for Cas9 amplification
CAS9.P2	CaCas9_R	TTCGAGCGTCCCAAAACCTTCT	Reverse primer for Cas9 amplification
ACE2.P5	SNR52_F	AAGAAAGAAAGAAAACCAGGAGTGAA	Forward primer for amplification of SNR52 promoter
ACE2.P6	SNR52_R/ACE2	ctgtattgtctactgtgagaCAAATTAAAAATAGTTTACGCAAGTC	Reverse primer for amplification of sgRNA scaffold with overlapping ACE2 guide sequence
ACE2.P7	sgRNA_F_ACE2	tctcacagtagacaatacagGTTTTAGAGCTAGAAATAGCAAGTTAAA	Forward primer for amplification of sgRNA scaffold with overlapping ACE2 guide sequence
ACE2.P8	sgRNA_R	ACAAATATTTAAACTCGGGACCTGG	Reverse primer for amplification of sgRNA scaffold
ACE2.P9	SNR52_F_N	GCGGCCGCAAGTGATTAGACT	Forward primer for 3rd round of PCR for construction of sgRNA expression cassette
ACE2.P10	sgRNA_R_N	GCAGCTCAGTGATTAAGAGTAAAGATGG	Reverse primer for 3rd round of PCR for construction of sgRNA expression cassette
ARG4.P1	Ca_ARG4_F	ACTAACTTTGGGTCGTGTAC	To amplify ARG4 from genomic DNA
ARG4.P2	Ca_ARG4_R	TAGACGTGTTGTGTGTTGTG	To amplify ARG4 from genomic DNA
ARG4.P3	sgRNA_F_Arg4	TCAAGAATAATCccgctgctGTTTTAGAGCTAGAAATAGCAAGTTAAA
ARG4.P4	SNR52_R_Arg4	agcagcggGATTATTCTTGACAAATTAAAAATAGTTTACGCAAGTC
ACE2.P11	Ca_ACE2_P34	CTGAACTTTCGAAAGTACCATC	Amplification of ACE2 mutated ORF region from pUC19-ACE2 Plasmid
ACE2.P12	Ca_ACE2_m584	AACCTCTTGAACGTTTCAAC	Amplification of ACE2 mutated ORF region from pUC19-ACE2 Plasmid
ACE2.P13	Ca_ACE2_GFP_NAT_F	acagtggttgagaggatagaaaaacagttgctacaggaagataagagtgttactgaggagtttttaatgttgcaaGGTGGTGGTTCTAAAGGTGAAG	KI Forward primer to generate Ace2-GFP
ACE2.P14	Ca_ACE2_GFP_NAT_R	gggtaaaatgaaatgaactgaaatgcaatcttctctcccactcgagcaaacactctctccatgaaaaaccaacttgtggcCGTTAGTATCGAATCGACAGC	KI Reverse primer to generate Ace2-GFP
ACE2.P15	Ca_ACE2_p2221	CCCACAAAGAAAAAGGGAAC	Forward primer to amplify ACE2
ACE2.P16	Ca_GFP_m579	GACTGGACCATCACCAATTGG	Reverse primer to amplify GFP

## Sheet: qPCR Primer 
Primer name	Sequence
Ca_qPCR_ACT1_F	GGT GAT GAA GCC CAA TCC
Ca_qPCR_ACT1_R	TTG GAT TCA TTG GAG CTT CGG
Ca_qPCR_CHT3_F	TCA GCT GGT TGG AGC AAT AC
Ca_qPCR_CHT3_R	TGG TGG TAG TGG TGG TAG AA
Ca_qPCR_DSE1_F	CTG CAC AAA TCC ATG ACA AGA C
Ca_qPCR_DSE1_R	ATC GAA TAA CTC CAT CAC CAT GT
Ca_qPCR_SCW11_F	CCA CAC AAT CAC CTT CCA CTA
Ca_qPCR_SCW11_R	GCC GGA ATA TCT CCA CTA GAA C
Ca_qPCR_PES1_F	ACG AGA ACC CAA GCA ATC AA
Ca_qPCR_PES1_R	CAG GAG CAG TAG ATC CTT TGT TAG
Ca_qPCR_HWP1_F	ACT GCT CAA CTT ATT GCT ATC GC
Ca_qPCR_HWP1_R	ACC GTC TAC CTG TGG GAC AG
