# Supplementary material for: The Ndr/LATS Kinase Cbk1 Regulates a Specific Subset of Ace2 Functions and Suppresses the Hypha-to-Yeast Transition in Candida albicans
Source: mBio. 2020 Aug 18;11(4):e01900-20. doi: 10.1128/mBio.01900-20 (PMC7439482; doi:10.1128/mBio.01900-20)
Supplement: TABLE S3 [file mBio.01900-20-st003.xlsx]

## Sheet: edgeR GLM gene
NCBI	Symbol	PY02Y-WTY_logFC	PY02Y-WTY_PValue	PY02Y-WTY_FDR	PY02Y-WTY_Status
SCW11	SCW11	-10.1428	2.24223e-102	1.28435e-98	DOWN
FGR41	FGR41	-11.1713	3.59672e-98	1.0301e-94	DOWN
PGA38	PGA38	-7.29543	1.50008e-79	2.86416e-76	DOWN
CHT3	CHT3	-9.99486	1.29608e-74	1.85599e-71	DOWN
CAALFM_C111990WA	CAALFM_C111990WA	-7.07167	1.22725e-66	1.40593e-63	DOWN
CAALFM_C700190WA	CAALFM_C700190WA	-4.85671	2.27734e-58	2.1741e-55	DOWN
CAALFM_C202390WA	CAALFM_C202390WA	-7.27941	2.69715e-36	2.20704e-33	DOWN
PWP2	PWP2	-3.09113	1.08972e-23	7.80238e-21	DOWN
AMN1	AMN1	-3.58343	3.62874e-23	2.30949e-20	DOWN
DSE1	DSE1	-2.56152	1.95506e-21	1.11986e-18	DOWN
CRH11	CRH11	-2.6835	8.01843e-21	4.17542e-18	DOWN
RBE1	RBE1	-3.25499	1.87063e-20	8.92916e-18	DOWN
CAALFM_C204080WA	CAALFM_C204080WA	-3.44911	9.08095e-19	4.0012e-16	DOWN
CAALFM_C307470WA	CAALFM_C307470WA	-3.80399	1.13932e-18	4.66144e-16	DOWN
CUP9	CUP9	-3.83068	8.96431e-16	3.42317e-13	DOWN
CAALFM_C207390CA	CAALFM_C207390CA	-2.32408	1.37899e-15	4.93679e-13	DOWN
ENG1	ENG1	-2.1114	2.50292e-14	8.43337e-12	DOWN
UTP5	UTP5	-3.04186	6.84737e-14	2.17899e-11	DOWN
CAALFM_CR08450CA	CAALFM_CR08450CA	-2.18967	7.74547e-14	2.33506e-11	DOWN
CAALFM_C402740WA	CAALFM_C402740WA	-3.3122	5.86877e-13	1.68082e-10	DOWN
CAALFM_C703850WA	CAALFM_C703850WA	-3.87576	7.30238e-13	1.99181e-10	DOWN
ACE2	ACE2	-1.82336	1.51309e-12	3.93953e-10	DOWN
CAALFM_C210070WA	CAALFM_C210070WA	-5.07276	7.89426e-12	1.93868e-09	DOWN
TNA1	TNA1	-6.70539	8.12296e-12	1.93868e-09	DOWN
RPL7	RPL7	-2.9221	1.59779e-11	3.62468e-09	DOWN
SEO1	SEO1	-2.50785	1.64528e-11	3.62468e-09	DOWN
CAALFM_C107220WA	CAALFM_C107220WA	-2.94236	1.98512e-11	4.10245e-09	DOWN
PUT1	PUT1	-2.18625	2.07701e-11	4.10245e-09	DOWN
UTP18	UTP18	-3.7672	2.07352e-11	4.10245e-09	DOWN
MIS12	MIS12	-3.34335	2.58776e-11	4.94089e-09	DOWN
CAALFM_C305160CA	CAALFM_C305160CA	-3.51248	3.89032e-11	7.1883e-09	DOWN
CAALFM_C113130CA	CAALFM_C113130CA	-2.22937	4.11723e-11	7.36984e-09	DOWN
RPA190	RPA190	-3.17959	5.19201e-11	9.01207e-09	DOWN
RRP8	RRP8	-3.14102	7.98267e-11	1.34485e-08	DOWN
HBR3	HBR3	-4.04282	9.1369e-11	1.49532e-08	DOWN
CAALFM_C113810WA	CAALFM_C113810WA	-2.24238	1.62624e-10	2.58753e-08	DOWN
EBP1	EBP1	2.25202	1.74212e-10	2.69698e-08	UP
IMP4	IMP4	-3.32816	2.32281e-10	3.41156e-08	DOWN
NOG1	NOG1	-3.99037	2.26881e-10	3.41156e-08	DOWN
CAALFM_C104040CA	CAALFM_C104040CA	-3.851	3.43211e-10	4.91477e-08	DOWN
CAALFM_C701170CA	CAALFM_C701170CA	-2.55227	4.38846e-10	6.04288e-08	DOWN
DIP5	DIP5	-2.55745	4.43088e-10	6.04288e-08	DOWN
BMS1	BMS1	-3.45807	4.69967e-10	6.11812e-08	DOWN
PGA48	PGA48	-1.93478	4.69542e-10	6.11812e-08	DOWN
NMD3	NMD3	-2.58234	7.28151e-10	9.26855e-08	DOWN
CAALFM_C301560WA	CAALFM_C301560WA	-3.28196	8.5326e-10	1.03989e-07	DOWN
HGT10	HGT10	-4.12246	8.35533e-10	1.03989e-07	DOWN
CAALFM_C701430CA	CAALFM_C701430CA	-3.31571	9.07987e-10	1.08353e-07	DOWN
CAALFM_C602230WA	CAALFM_C602230WA	-3.00937	1.31736e-09	1.53996e-07	DOWN
JIP5	JIP5	-2.23743	1.36969e-09	1.56912e-07	DOWN
ELF1	ELF1	-2.41519	1.7493e-09	1.9647e-07	DOWN
ENP1	ENP1	-3.96443	1.89623e-09	2.08878e-07	DOWN
CAALFM_C406210CA	CAALFM_C406210CA	-2.92753	2.26738e-09	2.45048e-07	DOWN
DIP2	DIP2	-3.20295	2.39791e-09	2.54356e-07	DOWN
RPF1	RPF1	-2.39683	2.78814e-09	2.90372e-07	DOWN
SPB1	SPB1	-3.42442	3.06867e-09	3.13881e-07	DOWN
UTP20	UTP20	-3.62552	3.28287e-09	3.299e-07	DOWN
NOP13	NOP13	-3.52019	3.44397e-09	3.40122e-07	DOWN
UTP21	UTP21	-3.06443	4.52913e-09	4.39709e-07	DOWN
NOP4	NOP4	-2.90757	4.97496e-09	4.74943e-07	DOWN
GAP6	GAP6	-1.7083	5.65109e-09	5.30647e-07	DOWN
CAALFM_C405230CA	CAALFM_C405230CA	-3.33939	6.63117e-09	6.12635e-07	DOWN
FCY23	FCY23	-1.90322	8.57902e-09	7.8001e-07	DOWN
CAALFM_CR09740WA	CAALFM_CR09740WA	-3.18999	9.86835e-09	8.83217e-07	DOWN
MAK16	MAK16	-3.86892	1.03204e-08	9.09463e-07	DOWN
CAALFM_CR03360WA	CAALFM_CR03360WA	-3.19247	1.21092e-08	1.05093e-06	DOWN
CAALFM_CR04110WA	CAALFM_CR04110WA	-3.61895	1.33255e-08	1.13923e-06	DOWN
REI1	REI1	-3.80468	1.42971e-08	1.20432e-06	DOWN
SDA1	SDA1	-2.32685	1.67927e-08	1.39404e-06	DOWN
CAALFM_C205160CA	CAALFM_C205160CA	-2.57264	1.81199e-08	1.48273e-06	DOWN
CAALFM_C701030CA	CAALFM_C701030CA	-3.49766	1.86909e-08	1.48697e-06	DOWN
LTV1	LTV1	-3.42977	1.84441e-08	1.48697e-06	DOWN
CAALFM_CR04820WA	CAALFM_CR04820WA	-4.2458	2.10167e-08	1.64909e-06	DOWN
MEU1	MEU1	-1.78774	2.65257e-08	2.05323e-06	DOWN
CAALFM_C205750WA	CAALFM_C205750WA	-4.28365	3.19564e-08	2.40391e-06	DOWN
ENP2	ENP2	-4.55846	3.18973e-08	2.40391e-06	DOWN
KRR1	KRR1	-3.21493	3.23152e-08	2.40391e-06	DOWN
NAN1	NAN1	-2.64065	3.28386e-08	2.41153e-06	DOWN
CAALFM_C204120CA	CAALFM_C204120CA	-3.44228	3.59006e-08	2.60302e-06	DOWN
CAALFM_C604530CA	CAALFM_C604530CA	-2.46282	3.76088e-08	2.69279e-06	DOWN
CAALFM_C102210WA	CAALFM_C102210WA	-1.66622	3.83296e-08	2.71052e-06	DOWN
ZRT2	ZRT2	-1.6663	3.91402e-08	2.73409e-06	DOWN
CAALFM_C209880CA	CAALFM_C209880CA	-5.31918	5.48125e-08	3.77516e-06	DOWN
CFL2	CFL2	2.84846	5.6021e-08	3.77516e-06	UP
UTP13	UTP13	-2.81986	5.56505e-08	3.77516e-06	DOWN
CAALFM_C101490WA	CAALFM_C101490WA	-1.57815	8.63426e-08	5.55322e-06	DOWN
CAALFM_CR04500CA	CAALFM_CR04500CA	-2.01022	8.49045e-08	5.55322e-06	DOWN
MPP10	MPP10	-2.58587	8.57202e-08	5.55322e-06	DOWN
NOC4	NOC4	-2.90777	8.82232e-08	5.55322e-06	DOWN
NOG2	NOG2	-2.91457	8.75526e-08	5.55322e-06	DOWN
PXA1	PXA1	-2.13018	8.34134e-08	5.55322e-06	DOWN
CAALFM_CR08830WA	CAALFM_CR08830WA	-6.29102	9.72853e-08	6.05707e-06	DOWN
PRS5	PRS5	-1.50441	1.16164e-07	7.15472e-06	DOWN
CAALFM_C405330CA	CAALFM_C405330CA	-2.49749	1.26244e-07	7.61184e-06	DOWN
DRS1	DRS1	-2.94999	1.25716e-07	7.61184e-06	DOWN
UTP4	UTP4	-2.9765	1.31145e-07	7.82498e-06	DOWN
BRG1	BRG1	-2.31846	1.36377e-07	7.97108e-06	DOWN
ICL1	ICL1	-3.71876	1.35211e-07	7.97108e-06	DOWN
CAALFM_C210740CA	CAALFM_C210740CA	-2.25457	1.49123e-07	8.55561e-06	DOWN
CAALFM_C302040CA	CAALFM_C302040CA	-3.49812	1.49365e-07	8.55561e-06	DOWN
RRS1	RRS1	-2.59258	1.55118e-07	8.79721e-06	DOWN
CAALFM_C205840WA	CAALFM_C205840WA	-3.13941	1.70037e-07	9.54875e-06	DOWN
CAALFM_C200410CA	CAALFM_C200410CA	-2.85523	1.85542e-07	1.03183e-05	DOWN
OSM2	OSM2	-1.37037	1.98642e-07	1.09406e-05	DOWN
CAALFM_C502590CA	CAALFM_C502590CA	-4.13612	2.19371e-07	1.17435e-05	DOWN
CAALFM_C600930CA	CAALFM_C600930CA	-2.40871	2.1901e-07	1.17435e-05	DOWN
DBP8	DBP8	-3.15648	2.19327e-07	1.17435e-05	DOWN
CAALFM_C208180CA	CAALFM_C208180CA	-2.5024	2.33303e-07	1.23737e-05	DOWN
MIG1	MIG1	-1.47714	2.47757e-07	1.30197e-05	DOWN
SAS10	SAS10	-4.13091	2.56387e-07	1.33508e-05	DOWN
CAALFM_C700160CA	CAALFM_C700160CA	-2.77939	2.64864e-07	1.36679e-05	DOWN
CAALFM_C302020WA	CAALFM_C302020WA	-2.23414	2.76668e-07	1.40244e-05	DOWN
CAALFM_C306370CA	CAALFM_C306370CA	-2.52227	2.75923e-07	1.40244e-05	DOWN
NIP7	NIP7	-3.08381	3.24972e-07	1.63284e-05	DOWN
CAALFM_C603540WA	CAALFM_C603540WA	-1.47606	3.29522e-07	1.64131e-05	DOWN
ARX1	ARX1	-2.97038	3.43119e-07	1.67107e-05	DOWN
CAALFM_C110880WA	CAALFM_C110880WA	-2.37501	3.42751e-07	1.67107e-05	DOWN
CAALFM_C601890CA	CAALFM_C601890CA	-2.86627	3.4425e-07	1.67107e-05	DOWN
CAALFM_C403830WA	CAALFM_C403830WA	-3.80664	3.8389e-07	1.84784e-05	DOWN
HSP30	HSP30	-4.32722	3.91838e-07	1.87037e-05	DOWN
CAALFM_C113820CA	CAALFM_C113820CA	-3.63278	4.26782e-07	2.00622e-05	DOWN
HCA4	HCA4	-3.25662	4.27302e-07	2.00622e-05	DOWN
FDH1	FDH1	-2.9023	4.85971e-07	2.26312e-05	DOWN
ELP3	ELP3	-1.9562	5.01606e-07	2.3171e-05	DOWN
CIC1	CIC1	-3.43011	5.21467e-07	2.38957e-05	DOWN
CAALFM_C105830WA	CAALFM_C105830WA	-5.99899	5.37306e-07	2.42338e-05	DOWN
SPB4	SPB4	-3.62284	5.34855e-07	2.42338e-05	DOWN
CAALFM_C306390WA	CAALFM_C306390WA	-4.48706	5.50249e-07	2.46237e-05	DOWN
RLP24	RLP24	-2.97957	5.96372e-07	2.64808e-05	DOWN
HGT17	HGT17	-6.46806	6.44924e-07	2.84163e-05	DOWN
RCL1	RCL1	-1.52829	7.64866e-07	3.34439e-05	DOWN
HGT2	HGT2	-5.39141	7.9435e-07	3.447e-05	DOWN
CAALFM_C204570WA	CAALFM_C204570WA	-3.16177	1.05091e-06	4.52605e-05	DOWN
CAALFM_C603370WA	CAALFM_C603370WA	-1.81908	1.09417e-06	4.67716e-05	DOWN
CAALFM_CR01780WA	CAALFM_CR01780WA	-2.23765	1.1303e-06	4.79582e-05	DOWN
PCK1	PCK1	-2.23775	1.15221e-06	4.85284e-05	DOWN
CAALFM_CR09800CA	CAALFM_CR09800CA	-2.2032	1.1717e-06	4.8989e-05	DOWN
RRP6	RRP6	-1.68752	1.25508e-06	5.20947e-05	DOWN
NSA1	NSA1	-3.05006	1.31957e-06	5.43776e-05	DOWN
CAALFM_C202540WA	CAALFM_C202540WA	-2.58976	1.41607e-06	5.79373e-05	DOWN
CAALFM_C402850WA	CAALFM_C402850WA	-1.48858	1.50904e-06	6.13034e-05	DOWN
UTP9	UTP9	-1.94258	1.56372e-06	6.30773e-05	DOWN
SOF1	SOF1	-1.71979	1.6123e-06	6.4582e-05	DOWN
WH11	WH11	-3.20616	1.62447e-06	6.46178e-05	DOWN
MDM34	MDM34	-1.97934	1.64918e-06	6.51482e-05	DOWN
DBP2	DBP2	-1.44293	1.90788e-06	7.48517e-05	DOWN
CAALFM_CR06330CA	CAALFM_CR06330CA	-1.94682	1.92722e-06	7.5096e-05	DOWN
PUS7	PUS7	-2.16349	2.06956e-06	8.00978e-05	DOWN
SSF1	SSF1	-2.67841	2.13712e-06	8.21574e-05	DOWN
NOP1	NOP1	-1.82729	2.37107e-06	9.05433e-05	DOWN
RRP15	RRP15	-2.77703	2.39629e-06	9.09005e-05	DOWN
CAALFM_C302350WA	CAALFM_C302350WA	-2.58411	2.59996e-06	9.75332e-05	DOWN
CAALFM_CR04160CA	CAALFM_CR04160CA	-2.4519	2.6052e-06	9.75332e-05	DOWN
CAALFM_CR10410CA	CAALFM_CR10410CA	-2.2241	2.90237e-06	0.000107953	DOWN
BUD21	BUD21	-2.16487	2.9471e-06	0.00010891	DOWN
CAALFM_CR08500WA	CAALFM_CR08500WA	-2.34851	3.02725e-06	0.000111154	DOWN
ARD	ARD	-1.57947	3.09294e-06	0.000112195	DOWN
SRP40	SRP40	-2.40539	3.09476e-06	0.000112195	DOWN
PUT2	PUT2	-1.58642	3.39472e-06	0.000122295	DOWN
UTP22	UTP22	-1.63559	3.53072e-06	0.0001264	DOWN
DBP3	DBP3	-2.66513	3.62934e-06	0.000129123	DOWN
CAALFM_C104360CA	CAALFM_C104360CA	-1.40907	3.81883e-06	0.000135026	DOWN
CAALFM_C110950CA	CAALFM_C110950CA	-2.39328	4.57147e-06	0.000160646	DOWN
CAALFM_C503770CA	CAALFM_C503770CA	-3.20013	5.23619e-06	0.000182884	DOWN
CAALFM_CR02060WA	CAALFM_CR02060WA	-1.30752	6.10626e-06	0.00021135	DOWN
TSR1	TSR1	-2.19333	6.12503e-06	0.00021135	DOWN
NCS2	NCS2	-2.01431	6.21573e-06	0.000213196	DOWN
CAALFM_C109710CA	CAALFM_C109710CA	-1.87037	6.73117e-06	0.000229501	DOWN
ALS1	ALS1	-2.59092	7.00817e-06	0.000237531	DOWN
YVH1	YVH1	-2.46217	7.26614e-06	0.000244826	DOWN
CAR1	CAR1	-1.58	7.80022e-06	0.000261285	DOWN
CAALFM_C306160CA	CAALFM_C306160CA	-3.39566	8.33687e-06	0.00027694	DOWN
NSA2	NSA2	-3.39567	8.36427e-06	0.00027694	DOWN
ECM1	ECM1	-3.40553	8.77598e-06	0.000288901	DOWN
PWP1	PWP1	-2.1211	8.84738e-06	0.000289587	DOWN
CAALFM_C112570CA	CAALFM_C112570CA	-1.72514	1.05397e-05	0.000343018	DOWN
CAALFM_CR07030CA	CAALFM_CR07030CA	-2.95563	1.10772e-05	0.000358474	DOWN
CAALFM_C601420CA	CAALFM_C601420CA	1.33328	1.18249e-05	0.000380524	UP
CAALFM_C200170CA	CAALFM_C200170CA	-1.53138	1.2026e-05	0.000384832	DOWN
CAALFM_C301430WA	CAALFM_C301430WA	-3.61118	1.23656e-05	0.0003935	DOWN
NOP6	NOP6	-2.95609	1.33051e-05	0.000421059	DOWN
RBR1	RBR1	-6.13687	1.44184e-05	0.000453783	DOWN
CSE4	CSE4	-1.39234	1.47941e-05	0.000463064	DOWN
STD1	STD1	-1.27799	1.53599e-05	0.000478159	DOWN
DIM1	DIM1	-3.08706	1.59589e-05	0.000491464	DOWN
SUT1	SUT1	-1.76761	1.59436e-05	0.000491464	DOWN
ABP140	ABP140	-2.45619	1.6591e-05	0.000506418	DOWN
CAALFM_C307800CA	CAALFM_C307800CA	-2.03838	1.66213e-05	0.000506418	DOWN
GDH2	GDH2	-1.81947	1.6899e-05	0.000512156	DOWN
MAK21	MAK21	-2.37441	1.7229e-05	0.00051941	DOWN
CDR1	CDR1	-1.27625	1.83946e-05	0.000551644	DOWN
CAALFM_C602350CA	CAALFM_C602350CA	-2.19195	1.97694e-05	0.000587617	DOWN
RPA34	RPA34	-2.55889	1.97993e-05	0.000587617	DOWN
SAC7	SAC7	-1.5519	2.01325e-05	0.000594428	DOWN
CAALFM_CR01220WA	CAALFM_CR01220WA	-5.35613	2.02649e-05	0.000595268	DOWN
CAALFM_C504910WA	CAALFM_C504910WA	-3.10188	2.06484e-05	0.00060344	DOWN
RRN3	RRN3	-2.02446	2.15516e-05	0.000626637	DOWN
CSI2	CSI2	-2.71168	2.18409e-05	0.000630299	DOWN
FRP3	FRP3	-2.25932	2.18976e-05	0.000630299	DOWN
SOU2	SOU2	-6.13764	2.22426e-05	0.000637027	DOWN
CAALFM_C201750CA	CAALFM_C201750CA	-1.54479	2.27805e-05	0.000649187	DOWN
CAALFM_C109330WA	CAALFM_C109330WA	-3.54754	2.46663e-05	0.000699447	DOWN
CAALFM_C402110WA	CAALFM_C402110WA	1.2933	2.53024e-05	0.000713952	UP
HAP41	HAP41	-1.70662	2.62717e-05	0.000737668	DOWN
CAALFM_CR00290WA	CAALFM_CR00290WA	-2.38242	2.83241e-05	0.000791417	DOWN
CAALFM_C111000CA	CAALFM_C111000CA	-2.31092	2.85413e-05	0.000793613	DOWN
YTM1	YTM1	-1.68607	2.92687e-05	0.000809908	DOWN
BRE1	BRE1	-1.10891	3.04857e-05	0.000839529	DOWN
CAALFM_C400810CA	CAALFM_C400810CA	-2.97231	3.20872e-05	0.000879404	DOWN
CRD2	CRD2	-2.92561	3.23791e-05	0.000883178	DOWN
CAALFM_C703400CA	CAALFM_C703400CA	-1.56772	3.28116e-05	0.000886473	DOWN
GAL7	GAL7	-1.75293	3.29642e-05	0.000886473	DOWN
NOC2	NOC2	-2.6144	3.27431e-05	0.000886473	DOWN
MSS116	MSS116	-1.68138	3.46953e-05	0.000928668	DOWN
PCL5	PCL5	-1.65097	3.51234e-05	0.000935752	DOWN
CAALFM_CR00460CA	CAALFM_CR00460CA	-2.04644	3.55307e-05	0.000942221	DOWN
CAALFM_C306760WA	CAALFM_C306760WA	-2.62165	3.84235e-05	0.00101424	DOWN
RPA135	RPA135	-2.01238	3.88594e-05	0.00102104	DOWN
OPT1	OPT1	-1.49122	4.11373e-05	0.00107596	DOWN
ERB1	ERB1	-1.75781	4.35653e-05	0.00113357	DOWN
PTC8	PTC8	-1.80736	4.37358e-05	0.00113357	DOWN
CAALFM_CR01710WA	CAALFM_CR01710WA	-3.56982	4.5235e-05	0.00116714	DOWN
CAALFM_CR04240CA	CAALFM_CR04240CA	-1.75556	4.85862e-05	0.00124799	DOWN
CAALFM_C601450CA	CAALFM_C601450CA	-1.99434	4.91519e-05	0.00125688	DOWN
PHO113	PHO113	1.47799	5.08513e-05	0.00129456	UP
RRP9	RRP9	-2.09454	5.21912e-05	0.00132279	DOWN
UTP15	UTP15	-1.74943	5.2777e-05	0.00133175	DOWN
CAALFM_C405010WA	CAALFM_C405010WA	-2.22224	5.4524e-05	0.0013698	DOWN
NMA111	NMA111	-1.32422	5.78374e-05	0.00144669	DOWN
ASR1	ASR1	-3.91107	5.95097e-05	0.00147278	DOWN
CAALFM_C105160CA	CAALFM_C105160CA	-2.04617	5.96517e-05	0.00147278	DOWN
CAALFM_CR06500CA	CAALFM_CR06500CA	-3.29707	5.92986e-05	0.00147278	DOWN
ASH1	ASH1	-1.05897	6.02751e-05	0.00148178	DOWN
CRC1	CRC1	-1.09171	6.15106e-05	0.0015057	DOWN
CAALFM_C113880CA	CAALFM_C113880CA	-1.52431	6.49062e-05	0.00158205	DOWN
RMS1	RMS1	-1.86643	6.53986e-05	0.0015873	DOWN
GPR1	GPR1	-1.62798	6.59539e-05	0.00158733	DOWN
RLI1	RLI1	-1.39123	6.59469e-05	0.00158733	DOWN
FET99	FET99	-3.18253	6.98687e-05	0.00167451	DOWN
CAALFM_CR09920WA	CAALFM_CR09920WA	-2.14182	7.05498e-05	0.0016768	DOWN
CPA2	CPA2	-1.78445	7.02777e-05	0.0016768	DOWN
CAALFM_C110170WA	CAALFM_C110170WA	-3.9011	7.26445e-05	0.00171945	DOWN
MAK5	MAK5	-1.99382	7.60188e-05	0.00179192	DOWN
POL93	POL93	1.56331	7.67054e-05	0.00180069	UP
MOH1	MOH1	-1.81223	7.86698e-05	0.00183927	DOWN
CAALFM_C206520CA	CAALFM_C206520CA	-1.70629	8.05369e-05	0.00187526	DOWN
CHR1	CHR1	-1.70952	8.093e-05	0.00187679	DOWN
CAALFM_C108900WA	CAALFM_C108900WA	-1.47107	8.17111e-05	0.00188726	DOWN
NOP15	NOP15	-2.30659	8.54184e-05	0.00196497	DOWN
CTN1	CTN1	-3.97226	8.84779e-05	0.00202721	DOWN
HNM1	HNM1	-1.47735	9.06859e-05	0.00206952	DOWN
AQY1	AQY1	-2.60173	9.12877e-05	0.00207498	DOWN
CAALFM_C304940WA	CAALFM_C304940WA	-1.2361	9.4346e-05	0.00213602	DOWN
HAK1	HAK1	-2.33764	9.52594e-05	0.00214821	DOWN
CAALFM_C110970WA	CAALFM_C110970WA	-2.32548	9.60787e-05	0.00215819	DOWN
CAALFM_CR01950WA	CAALFM_CR01950WA	-1.46866	9.84103e-05	0.00220193	DOWN
RAD51	RAD51	1.33848	0.000100586	0.00224186	UP
GUT2	GUT2	-1.18341	0.000104321	0.00231609	DOWN
CAALFM_CR00810WA	CAALFM_CR00810WA	-2.14397	0.000104794	0.0023176	DOWN
CAALFM_C112680WA	CAALFM_C112680WA	-1.98368	0.000106507	0.00234528	DOWN
RPF2	RPF2	-1.87664	0.000106864	0.00234528	DOWN
CAALFM_C107980CA	CAALFM_C107980CA	-3.19012	0.000112197	0.00245293	DOWN
PRS1	PRS1	-1.44367	0.000113013	0.00246136	DOWN
LAP3	LAP3	1.21223	0.000117078	0.00254023	UP
CAALFM_C101130WA	CAALFM_C101130WA	-1.38315	0.00012004	0.00258492	DOWN
CAALFM_C201250WA	CAALFM_C201250WA	1.02056	0.000120021	0.00258492	UP
CAALFM_C113370WA	CAALFM_C113370WA	-2.01996	0.000122759	0.00263356	DOWN
DAP2	DAP2	-1.12517	0.000130413	0.00278734	DOWN
CAALFM_CR10750CA	CAALFM_CR10750CA	-2.00361	0.00013205	0.00281182	DOWN
CAT8	CAT8	-1.55206	0.000136372	0.00288266	DOWN
SHA3	SHA3	-1.35607	0.000136383	0.00288266	DOWN
NOP14	NOP14	-1.52547	0.000140794	0.0029576	DOWN
URA3	URA3	-1.40955	0.000140961	0.0029576	DOWN
CAALFM_C208920WA	CAALFM_C208920WA	-1.46782	0.000146576	0.00306052	DOWN
SFC1	SFC1	-2.18402	0.000146935	0.00306052	DOWN
CAALFM_C107990CA	CAALFM_C107990CA	-2.06234	0.000149107	0.00308335	DOWN
CAALFM_C111320CA	CAALFM_C111320CA	-3.37969	0.000148883	0.00308335	DOWN
CAALFM_C304370CA	CAALFM_C304370CA	-1.59283	0.000153391	0.00316052	DOWN
CAALFM_C601370WA	CAALFM_C601370WA	0.961705	0.000162167	0.00332935	UP
CAALFM_C300140WA	CAALFM_C300140WA	-5.24997	0.000162835	0.00333114	DOWN
NDE1	NDE1	-1.3601	0.000167624	0.00340787	DOWN
PET127	PET127	-2.02923	0.000167776	0.00340787	DOWN
RPA12	RPA12	-2.74713	0.000169383	0.00342837	DOWN
NCE103	NCE103	-2.0168	0.000173183	0.00349294	DOWN
HGT4	HGT4	-2.11213	0.000176539	0.00354813	DOWN
CAALFM_C202580WA	CAALFM_C202580WA	-1.11654	0.000181563	0.00363633	DOWN
ARG1	ARG1	-2.25529	0.000184435	0.00366821	DOWN
CAALFM_C113250WA	CAALFM_C113250WA	-1.17461	0.000184163	0.00366821	DOWN
KTI12	KTI12	-1.95664	0.000185359	0.00367384	DOWN
DBP7	DBP7	-2.05168	0.000188311	0.00371947	DOWN
ERG25	ERG25	-1.20644	0.000191717	0.00377373	DOWN
ECM21	ECM21	-1.35779	0.000204749	0.00401644	DOWN
FMO1	FMO1	-2.17099	0.000214378	0.00417672	DOWN
FMP45	FMP45	-2.68453	0.000214343	0.00417672	DOWN
RPC40	RPC40	-1.59431	0.000220834	0.00428181	DOWN
SYG1	SYG1	1.35472	0.000221267	0.00428181	UP
CAALFM_C505340WA	CAALFM_C505340WA	-1.35896	0.000225398	0.00434708	DOWN
CAALFM_C303370CA	CAALFM_C303370CA	-1.28924	0.000229299	0.00440352	DOWN
CAALFM_C501610WA	CAALFM_C501610WA	-1.98472	0.000229863	0.00440352	DOWN
CAALFM_C101510WA	CAALFM_C101510WA	-2.94002	0.00025209	0.00480668	DOWN
CAALFM_CR10470CA	CAALFM_CR10470CA	-1.61371	0.000252586	0.00480668	DOWN
SGD1	SGD1	-1.47939	0.000257465	0.0048833	DOWN
SAP2	SAP2	-2.19137	0.000261446	0.00494244	DOWN
POP3	POP3	-2.21693	0.000264621	0.00498602	DOWN
UBA4	UBA4	1.16988	0.000269564	0.00506249	UP
GAL10	GAL10	-1.69123	0.000274158	0.00513196	DOWN
RAT1	RAT1	-1.07255	0.000279175	0.00520884	DOWN
RSM22	RSM22	-2.3529	0.000280944	0.00522484	DOWN
CHO1	CHO1	-1.42485	0.000306702	0.00568541	DOWN
CAALFM_C101160CA	CAALFM_C101160CA	-1.2704	0.000311044	0.00574729	DOWN
TOP2	TOP2	1.13021	0.000319993	0.00589363	UP
CAALFM_C105360CA	CAALFM_C105360CA	-1.17761	0.000322873	0.00592761	DOWN
CAALFM_C700330CA	CAALFM_C700330CA	-1.68639	0.000337594	0.00617807	DOWN
CAALFM_C703310WA	CAALFM_C703310WA	-2.49192	0.000339626	0.00619546	DOWN
NDH51	NDH51	-1.05432	0.000340857	0.00619819	DOWN
MUP1	MUP1	-1.083	0.000342691	0.00621181	DOWN
CAALFM_C500310CA	CAALFM_C500310CA	-2.35991	0.000357062	0.00645189	DOWN
YKU80	YKU80	1.00344	0.000360997	0.00650248	UP
GUT1	GUT1	-1.30628	0.000377128	0.00677176	DOWN
TPS3	TPS3	1.4446	0.000388855	0.00696051	UP
CAALFM_C405650WA	CAALFM_C405650WA	-1.37151	0.00039358	0.00702313	DOWN
CRZ1	CRZ1	-1.03225	0.000400565	0.00712557	DOWN
NEP1	NEP1	-1.51217	0.000408159	0.00723818	DOWN
MYO1	MYO1	0.8617	0.00042039	0.00743125	UP
PEX4	PEX4	-1.6831	0.00042164	0.00743125	DOWN
PES1	PES1	-1.75129	0.000439842	0.00772827	DOWN
CAALFM_C106980CA	CAALFM_C106980CA	-1.09522	0.000449141	0.00784353	DOWN
CHA1	CHA1	-1.32316	0.000449002	0.00784353	DOWN
CAALFM_C403700WA	CAALFM_C403700WA	-0.940075	0.000473673	0.00824681	DOWN
MUQ1	MUQ1	1.25198	0.00048534	0.00842432	UP
CAALFM_C602290CA	CAALFM_C602290CA	-1.72417	0.000492182	0.00851728	DOWN
CAALFM_C307290WA	CAALFM_C307290WA	-1.06827	0.000510964	0.00881566	DOWN
CAALFM_C114040WA	CAALFM_C114040WA	0.924716	0.000519764	0.00894057	UP
CAALFM_C502070CA	CAALFM_C502070CA	-0.994208	0.00052444	0.00897824	DOWN
SEC2	SEC2	1.05389	0.000525089	0.00897824	UP
GAL102	GAL102	-1.49342	0.000535657	0.00913168	DOWN
PET9	PET9	-1.41404	0.000552303	0.00938751	DOWN
TRM1	TRM1	-1.73754	0.000560393	0.00949683	DOWN
CAALFM_C701910CA	CAALFM_C701910CA	-2.16155	0.000563492	0.00952119	DOWN
KGD2	KGD2	-0.900312	0.000572943	0.00965241	DOWN
BUD22	BUD22	-1.89146	0.000617214	0.0103225	DOWN
CAALFM_C209500WA	CAALFM_C209500WA	-1.62154	0.000619494	0.0103225	DOWN
CSP2	CSP2	1.28832	0.000620824	0.0103225	UP
GUA1	GUA1	-1.71981	0.000620038	0.0103225	DOWN
MIR1	MIR1	-1.15294	0.000621727	0.0103225	DOWN
BUD23	BUD23	-2.04703	0.00064699	0.01068	DOWN
SOL1	SOL1	-0.944993	0.000646421	0.01068	DOWN
CAALFM_C105420WA	CAALFM_C105420WA	-1.05716	0.000652557	0.0106808	DOWN
CAALFM_C307550CA	CAALFM_C307550CA	-1.18559	0.00065263	0.0106808	DOWN
RNR22	RNR22	1.55109	0.000649927	0.0106808	UP
CAALFM_C305140CA	CAALFM_C305140CA	-1.62012	0.000669633	0.0108659	DOWN
CAALFM_C701510WA	CAALFM_C701510WA	-1.22819	0.000668039	0.0108659	DOWN
PGA57	PGA57	-2.70647	0.000666137	0.0108659	DOWN
PRX1	PRX1	1.24422	0.000676259	0.0109116	UP
RPC19	RPC19	-1.98462	0.000675204	0.0109116	DOWN
BPH1	BPH1	1.04873	0.00068274	0.0109852	UP
CAALFM_C405400CA	CAALFM_C405400CA	-1.43582	0.000685728	0.0110024	DOWN
CAALFM_C400990WA	CAALFM_C400990WA	-2.77154	0.000697174	0.0111237	DOWN
CAALFM_C704140CA	CAALFM_C704140CA	-1.44394	0.000697074	0.0111237	DOWN
CAALFM_C602210WA	CAALFM_C602210WA	-2.11161	0.000702228	0.0111732	DOWN
ARO3	ARO3	-1.22549	0.000707028	0.0112184	DOWN
DDR48	DDR48	-2.74279	0.000723104	0.0114418	DOWN
CAALFM_C500600CA	CAALFM_C500600CA	-2.72432	0.000737239	0.0116334	DOWN
CAALFM_C107150WA	CAALFM_C107150WA	-2.42446	0.000740306	0.0116497	DOWN
DAK2	DAK2	1.42415	0.000744964	0.0116908	UP
CAALFM_C102850WA	CAALFM_C102850WA	-0.947762	0.000768197	0.0120225	DOWN
CAALFM_C103720CA	CAALFM_C103720CA	0.842426	0.000776979	0.0121268	UP
CAALFM_C703560WA	CAALFM_C703560WA	-2.35103	0.000786245	0.0122258	DOWN
SOU1	SOU1	-1.76049	0.000787588	0.0122258	DOWN
CAALFM_C701680CA	CAALFM_C701680CA	-1.73107	0.00079215	0.0122421	DOWN
GAP2	GAP2	-2.42083	0.000792913	0.0122421	DOWN
CPA1	CPA1	-1.51235	0.000821607	0.0125897	DOWN
RAD16	RAD16	0.989762	0.000822022	0.0125897	UP
ZPR1	ZPR1	-0.967421	0.0008202	0.0125897	DOWN
CAALFM_C502010CA	CAALFM_C502010CA	-0.988102	0.000830821	0.0126905	DOWN
CAALFM_C504720CA	CAALFM_C504720CA	-0.986869	0.00084875	0.0129299	DOWN
CCS1	CCS1	0.941398	0.00087164	0.0132434	UP
CAALFM_C702850WA	CAALFM_C702850WA	1.06325	0.000877389	0.0132955	UP
CDA2	CDA2	-3.41474	0.000881542	0.0133231	DOWN
TSR2	TSR2	-1.85688	0.00088538	0.0133459	DOWN
CAALFM_C105950CA	CAALFM_C105950CA	0.953725	0.000888051	0.0133511	UP
CAALFM_C110820CA	CAALFM_C110820CA	1.2053	0.00089148	0.0133675	UP
CAALFM_CR02880WA	CAALFM_CR02880WA	-1.55892	0.000910629	0.013619	DOWN
ARG8	ARG8	-1.27714	0.000983457	0.0146699	DOWN
CAALFM_C209660WA	CAALFM_C209660WA	-1.76882	0.00102718	0.0152824	DOWN
CAALFM_C306490WA	CAALFM_C306490WA	1.20967	0.00103546	0.0153656	UP
IDH2	IDH2	-1.1374	0.00105435	0.0156055	DOWN
CAALFM_C100450CA	CAALFM_C100450CA	-0.998385	0.00109831	0.0162143	DOWN
CAALFM_C100420WA	CAALFM_C100420WA	1.09683	0.00113783	0.0167545	UP
CAALFM_C109320CA	CAALFM_C109320CA	-1.19734	0.00114793	0.0168598	DOWN
CAALFM_CR05550CA	CAALFM_CR05550CA	-1.17358	0.0011674	0.0170583	DOWN
RGT1	RGT1	-1.33276	0.0011654	0.0170583	DOWN
CAN1	CAN1	-2.13971	0.00117133	0.0170671	DOWN
CDC6	CDC6	0.985287	0.00117694	0.0170671	UP
MNN26	MNN26	0.971163	0.00117485	0.0170671	UP
SAL6	SAL6	-0.84568	0.00118537	0.017146	DOWN
CAALFM_C307490WA	CAALFM_C307490WA	0.919178	0.00118899	0.017155	UP
CAALFM_CR04170WA	CAALFM_CR04170WA	-1.69703	0.00120503	0.0173427	DOWN
OPT2	OPT2	-1.75109	0.00123984	0.017799	DOWN
CAALFM_C101620CA	CAALFM_C101620CA	-1.57883	0.00124486	0.0178264	DOWN
ADE8	ADE8	-1.16316	0.00126945	0.018088	DOWN
CAALFM_C104640WA	CAALFM_C104640WA	-0.939298	0.0012674	0.018088	DOWN
RIO2	RIO2	-1.04295	0.00128764	0.0183018	DOWN
CAALFM_C108800WA	CAALFM_C108800WA	0.84688	0.00130599	0.0184707	UP
CAALFM_C206800CA	CAALFM_C206800CA	-1.43949	0.0013092	0.0184707	DOWN
CAALFM_C602100WA	CAALFM_C602100WA	-2.87725	0.00130479	0.0184707	DOWN
DOT6	DOT6	-1.0852	0.00134308	0.0189021	DOWN
CAALFM_C402930WA	CAALFM_C402930WA	-2.59764	0.0013614	0.0190061	DOWN
CAALFM_CR02030CA	CAALFM_CR02030CA	-1.73766	0.00136374	0.0190061	DOWN
CAALFM_CR09110CA	CAALFM_CR09110CA	-1.30682	0.0013559	0.0190061	DOWN
NOP8	NOP8	-1.68373	0.00135933	0.0190061	DOWN
CAALFM_C201070WA	CAALFM_C201070WA	-1.4478	0.00140952	0.0195964	DOWN
CAALFM_C404330CA	CAALFM_C404330CA	0.921804	0.0014377	0.0199398	UP
NOP5	NOP5	-1.19504	0.00144337	0.0199701	DOWN
UTP8	UTP8	-1.28062	0.00147793	0.020399	DOWN
CAALFM_C104510WA	CAALFM_C104510WA	-1.40408	0.00148565	0.0204563	DOWN
ATF1	ATF1	-1.04778	0.00152652	0.0209685	DOWN
GLN3	GLN3	-1.00378	0.00153846	0.021082	DOWN
SEN2	SEN2	-2.4799	0.00154838	0.0211674	DOWN
CAALFM_C205770WA	CAALFM_C205770WA	-1.03413	0.00156405	0.0213226	DOWN
CAALFM_CR05450CA	CAALFM_CR05450CA	-1.03945	0.00156718	0.0213226	DOWN
AGP2	AGP2	-1.44767	0.0016215	0.0220094	DOWN
URA7	URA7	-1.24528	0.00163807	0.0221817	DOWN
CAALFM_C406620CA	CAALFM_C406620CA	-2.27831	0.00165814	0.0223478	DOWN
ZCF21	ZCF21	-1.07241	0.00165719	0.0223478	DOWN
CAALFM_C206630CA	CAALFM_C206630CA	-2.56426	0.00167721	0.0224581	DOWN
CAALFM_C403740WA	CAALFM_C403740WA	-1.111	0.00168201	0.0224581	DOWN
CAALFM_C407150WA	CAALFM_C407150WA	-2.3003	0.00167827	0.0224581	DOWN
CDR2	CDR2	-0.87592	0.00167831	0.0224581	DOWN
CAALFM_CR01600CA	CAALFM_CR01600CA	-1.44259	0.00169367	0.0225613	DOWN
CAALFM_CR00310CA	CAALFM_CR00310CA	0.833409	0.00170338	0.0226041	UP
SFH5	SFH5	0.78506	0.00170478	0.0226041	UP
CAALFM_C113240WA	CAALFM_C113240WA	-0.94972	0.00171249	0.0226538	DOWN
GAL1	GAL1	-1.30701	0.00171961	0.0226957	DOWN
CAALFM_C306920WA	CAALFM_C306920WA	0.98722	0.00175642	0.0230752	UP
CAALFM_CR02890CA	CAALFM_CR02890CA	-1.29191	0.00175573	0.0230752	DOWN
AOX2	AOX2	-1.69342	0.00177098	0.0232132	DOWN
PXA2	PXA2	-1.37974	0.00178806	0.0233835	DOWN
CAALFM_CR02550CA	CAALFM_CR02550CA	-1.17882	0.00179379	0.0234051	DOWN
CAALFM_C603800CA	CAALFM_C603800CA	0.941857	0.0018176	0.0236618	UP
CAALFM_CR10420WA	CAALFM_CR10420WA	-0.972066	0.00186191	0.0241838	DOWN
PYC2	PYC2	-0.996408	0.00187854	0.0243445	DOWN
CAALFM_C603380WA	CAALFM_C603380WA	-0.956581	0.00198171	0.0256236	DOWN
MRT4	MRT4	-1.3615	0.00198846	0.0256529	DOWN
CAALFM_C207060WA	CAALFM_C207060WA	1.34903	0.00201056	0.0258798	UP
CAALFM_C700490CA	CAALFM_C700490CA	-1.52302	0.00208381	0.0267625	DOWN
CAALFM_C404620CA	CAALFM_C404620CA	0.953381	0.00209269	0.0268164	UP
CAALFM_C112440WA	CAALFM_C112440WA	-1.90646	0.00211313	0.0270179	DOWN
OYE23	OYE23	1.38134	0.00211847	0.0270259	UP
HEM14	HEM14	1.04759	0.00214348	0.0272841	UP
CAALFM_C200600CA	CAALFM_C200600CA	-0.925403	0.00215984	0.0273285	DOWN
CAALFM_C401300WA	CAALFM_C401300WA	-1.13159	0.00216503	0.0273285	DOWN
CAALFM_CR03940WA	CAALFM_CR03940WA	-1.36291	0.0021533	0.0273285	DOWN
LEU4	LEU4	1.03204	0.00216605	0.0273285	UP
CAALFM_C304380CA	CAALFM_C304380CA	-1.22914	0.00219799	0.0276705	DOWN
CAALFM_C307070CA	CAALFM_C307070CA	-2.07694	0.00222157	0.0279061	DOWN
HGH1	HGH1	-1.46936	0.00225357	0.0282461	DOWN
PST2	PST2	-1.79096	0.0022602	0.0282673	DOWN
CAALFM_CR05730CA	CAALFM_CR05730CA	-0.855428	0.00227374	0.0283747	DOWN
CAALFM_C111730WA	CAALFM_C111730WA	0.833571	0.00228868	0.028499	UP
CAALFM_C303740WA	CAALFM_C303740WA	-1.53839	0.00230014	0.0285797	DOWN
CAALFM_C603210CA	CAALFM_C603210CA	-1.71663	0.00231935	0.0286325	DOWN
FET34	FET34	1.4812	0.00231034	0.0286325	UP
RPP1	RPP1	-1.66882	0.00231939	0.0286325	DOWN
RIX7	RIX7	-1.02326	0.00232565	0.028648	DOWN
CAALFM_C404520WA	CAALFM_C404520WA	-1.4223	0.00237473	0.0291899	DOWN
NIP100	NIP100	0.843744	0.00239895	0.0294244	UP
CAALFM_C200760CA	CAALFM_C200760CA	0.746188	0.00240542	0.0294407	UP
CAALFM_C109910CA	CAALFM_C109910CA	-1.17258	0.00243892	0.029787	DOWN
CAALFM_C300230CA	CAALFM_C300230CA	-2.9636	0.00252664	0.0307928	DOWN
DOA1	DOA1	0.876094	0.00254586	0.0309611	UP
SMM1	SMM1	-2.10888	0.00260506	0.031614	DOWN
CAALFM_C301100WA	CAALFM_C301100WA	0.841573	0.00261486	0.0316658	UP
CAALFM_C504030WA	CAALFM_C504030WA	-1.10615	0.00263792	0.0318776	DOWN
ZCF35	ZCF35	-1.20265	0.00265207	0.0319811	DOWN
CAALFM_C202930CA	CAALFM_C202930CA	1.10999	0.00267808	0.032227	UP
ERG1	ERG1	1.58604	0.002707	0.0325067	UP
CAALFM_C602580WA	CAALFM_C602580WA	0.836342	0.00273535	0.0327618	UP
CTM1	CTM1	1.05161	0.0027454	0.0327618	UP
LEU5	LEU5	-1.20781	0.00274157	0.0327618	DOWN
DOS2	DOS2	0.841217	0.00282315	0.0336196	UP
ARG5,6	ARG5,6	-1.43431	0.00290443	0.0344799	DOWN
PRD1	PRD1	1.10295	0.00291346	0.0344799	UP
RVS162	RVS162	0.912763	0.0029083	0.0344799	UP
CAALFM_C107790CA	CAALFM_C107790CA	-1.83786	0.00292857	0.0345437	DOWN
CAALFM_C303980CA	CAALFM_C303980CA	-1.65825	0.00293091	0.0345437	DOWN
MTG1	MTG1	-1.52622	0.0029576	0.0347867	DOWN
MDH1-3	MDH1-3	0.811797	0.00296948	0.0348548	UP
ABC1	ABC1	-0.841249	0.00298112	0.03492	DOWN
HGT19	HGT19	-1.70091	0.00304799	0.0356034	DOWN
HRQ2	HRQ2	-1.59973	0.00305189	0.0356034	DOWN
HGT14	HGT14	-1.39582	0.00306296	0.0356598	DOWN
CAALFM_C210810WA	CAALFM_C210810WA	-0.986027	0.00309661	0.0359785	DOWN
CAALFM_C201060CA	CAALFM_C201060CA	-1.72633	0.00310469	0.0359993	DOWN
BIG1	BIG1	0.766949	0.00316321	0.0366038	UP
CAALFM_CR08610WA	CAALFM_CR08610WA	-0.850239	0.00319342	0.0368788	DOWN
CHO2	CHO2	-1.07384	0.00321891	0.0370985	DOWN
CAALFM_CR03860CA	CAALFM_CR03860CA	0.723565	0.00322565	0.0371014	UP
CTN3	CTN3	-1.76552	0.00323734	0.0371612	DOWN
HAP42	HAP42	-1.03816	0.00325924	0.0372633	DOWN
HGT1	HGT1	-1.44882	0.0032579	0.0372633	DOWN
CAALFM_C400330CA	CAALFM_C400330CA	-0.994056	0.00329757	0.0376264	DOWN
CAALFM_C206850WA	CAALFM_C206850WA	-1.84883	0.00330619	0.0376498	DOWN
CAALFM_CR06570CA	CAALFM_CR06570CA	1.30301	0.00332027	0.0377351	UP
DOT4	DOT4	-1.17146	0.00332938	0.0377638	DOWN
CAALFM_CR02510WA	CAALFM_CR02510WA	-0.864413	0.00336331	0.0379981	DOWN
PST1	PST1	-1.8415	0.00335709	0.0379981	DOWN
CAALFM_C603440WA	CAALFM_C603440WA	-2.064	0.0033779	0.0380878	DOWN
TRM2	TRM2	-1.07562	0.00346247	0.0389647	DOWN
CAALFM_C207080CA	CAALFM_C207080CA	-0.964076	0.00350677	0.0393858	DOWN
POP4	POP4	-1.45058	0.00352123	0.0394708	DOWN
YAH1	YAH1	-1.05007	0.00355345	0.0397542	DOWN
MET3	MET3	-0.972022	0.00357871	0.0399588	DOWN
CAALFM_C701150WA	CAALFM_C701150WA	0.859565	0.00360285	0.04015	UP
CAALFM_C306830CA	CAALFM_C306830CA	-0.98809	0.00364226	0.0405104	DOWN
RIA1	RIA1	-0.957917	0.00366129	0.0406432	DOWN
CAALFM_C701690WA	CAALFM_C701690WA	-1.84841	0.00368428	0.0408192	DOWN
KRE30	KRE30	-1.22563	0.00370734	0.0409955	DOWN
REG1	REG1	-0.849715	0.00373224	0.0411913	DOWN
LYS12	LYS12	1.23987	0.00376922	0.0415194	UP
CAALFM_C504840CA	CAALFM_C504840CA	-1.61553	0.00378166	0.0415765	DOWN
GLG2	GLG2	-1.83363	0.0037913	0.0416027	DOWN
HEM13	HEM13	1.24216	0.00393407	0.0430867	UP
SAP10	SAP10	-1.21762	0.00395921	0.0432793	DOWN
HPD1	HPD1	-2.41794	0.00401947	0.0438543	DOWN
FTH1	FTH1	1.01875	0.00406235	0.044154	UP
GAL4	GAL4	-0.881481	0.00405548	0.044154	DOWN
RKI1	RKI1	-1.36759	0.0041546	0.0450711	DOWN
CAALFM_C103830CA	CAALFM_C103830CA	-1.02705	0.00416584	0.0451076	DOWN
ATP20	ATP20	-1.09885	0.00417803	0.0451543	DOWN
CAALFM_CR10170CA	CAALFM_CR10170CA	-1.20621	0.0042138	0.0454268	DOWN
URA1	URA1	1.08216	0.00421911	0.0454268	UP
CAALFM_C601040CA	CAALFM_C601040CA	-1.60423	0.0042702	0.0458047	DOWN
CDC37	CDC37	0.734458	0.00426731	0.0458047	UP
PDX1	PDX1	-0.818534	0.0042896	0.0459268	DOWN
DYN1	DYN1	0.890478	0.00431944	0.0461599	UP
CAALFM_C404550CA	CAALFM_C404550CA	-0.803075	0.00448464	0.0478362	DOWN
CAALFM_C202120WA	CAALFM_C202120WA	-1.21323	0.00461388	0.0491233	DOWN
CAALFM_C301150CA	CAALFM_C301150CA	-0.948733	0.00467775	0.0497108	DOWN
CAALFM_C112350WA	CAALFM_C112350WA	-0.859104	0.00473167	0.0501908	NS
RDN58	RDN58	-1.6869	0.0048411	0.0512566	NS
CAALFM_C113840WA	CAALFM_C113840WA	-0.69278	0.00493453	0.0520597	NS
MET15	MET15	1.18537	0.00493513	0.0520597	NS
CAALFM_C504990WA	CAALFM_C504990WA	-1.7643	0.00501204	0.0527305	NS
CAALFM_CR06510WA	CAALFM_CR06510WA	-2.01446	0.00501713	0.0527305	NS
CAALFM_C407140WA	CAALFM_C407140WA	-0.810233	0.00507954	0.0532826	NS
POL5	POL5	-0.964595	0.00508826	0.0532826	NS
CAALFM_C103460CA	CAALFM_C103460CA	0.832771	0.00515711	0.0538303	NS
CAALFM_C602380WA	CAALFM_C602380WA	-0.946693	0.00515937	0.0538303	NS
CAALFM_C503630CA	CAALFM_C503630CA	-1.67538	0.00517279	0.0538723	NS
CAALFM_C300360WA	CAALFM_C300360WA	-1.17648	0.0053365	0.0554763	NS
NCE102	NCE102	-0.752155	0.00542137	0.0562565	NS
CAALFM_CR06680CA	CAALFM_CR06680CA	-0.8445	0.00544898	0.0564408	NS
CAALFM_C307600WA	CAALFM_C307600WA	-1.0172	0.00546697	0.0565249	NS
CAALFM_C701380WA	CAALFM_C701380WA	-2.00725	0.00555539	0.0573356	NS
PHO81	PHO81	0.718715	0.00556789	0.0573612	NS
CAALFM_CR06230WA	CAALFM_CR06230WA	-0.803978	0.00570869	0.0586364	NS
RNR1	RNR1	0.984834	0.00571214	0.0586364	NS
PIR1	PIR1	-1.0578	0.00572754	0.0586894	NS
CAALFM_C500750CA	CAALFM_C500750CA	0.776122	0.00573967	0.0586967	NS
CAALFM_CR07750CA	CAALFM_CR07750CA	-0.976063	0.00574875	0.0586967	NS
RDN18	RDN18	-1.76735	0.00579368	0.0590502	NS
RTA2	RTA2	0.822641	0.00583344	0.0593498	NS
PGM2	PGM2	1.01792	0.00585634	0.0594771	NS
CAALFM_C100270WA	CAALFM_C100270WA	1.76044	0.00588047	0.0595112	NS
CAALFM_C603240WA	CAALFM_C603240WA	-2.19396	0.00587409	0.0595112	NS
CAALFM_C602990WA	CAALFM_C602990WA	0.778502	0.00590829	0.0596872	NS
CAALFM_C200400CA	CAALFM_C200400CA	-0.882022	0.0059744	0.060143	NS
SDS22	SDS22	0.734975	0.00596893	0.060143	NS
YNK1	YNK1	-0.98219	0.00600021	0.0602968	NS
CAALFM_C403140CA	CAALFM_C403140CA	-1.16346	0.00601763	0.0603625	NS
CAALFM_C702340CA	CAALFM_C702340CA	-1.48268	0.00602782	0.0603625	NS
FTR2	FTR2	-1.13162	0.00604382	0.0604171	NS
CAALFM_C114630CA	CAALFM_C114630CA	1.13748	0.00610418	0.0607026	NS
CAALFM_C200350WA	CAALFM_C200350WA	0.667823	0.00610173	0.0607026	NS
NRG1	NRG1	-0.849696	0.00608356	0.0607026	NS
CAALFM_C102370CA	CAALFM_C102370CA	0.747199	0.00612812	0.0607113	NS
CAALFM_C203000CA	CAALFM_C203000CA	-1.25723	0.00612827	0.0607113	NS
CAALFM_C208100WA	CAALFM_C208100WA	1.00403	0.00613684	0.0607113	NS
CAALFM_CR10830CA	CAALFM_CR10830CA	-0.814386	0.00628314	0.0619446	NS
POL2	POL2	0.70588	0.00628137	0.0619446	NS
CAALFM_C400500WA	CAALFM_C400500WA	0.666627	0.00637473	0.062632	NS
CAALFM_C505440CA	CAALFM_C505440CA	0.878156	0.0063737	0.062632	NS
COI1	COI1	0.748772	0.00647167	0.0634755	NS
CIT1	CIT1	-0.977464	0.0065154	0.0637953	NS
TRK1	TRK1	-0.744131	0.00655534	0.0640768	NS
CAALFM_C504980WA	CAALFM_C504980WA	-1.45753	0.00675256	0.0658921	NS
CAALFM_C114380CA	CAALFM_C114380CA	-0.870113	0.00679819	0.0660001	NS
IFR2	IFR2	0.961309	0.00678781	0.0660001	NS
STE11	STE11	0.747566	0.00678164	0.0660001	NS
REX2	REX2	-1.15857	0.00681078	0.0660104	NS
CAALFM_C701650WA	CAALFM_C701650WA	1.24772	0.0068415	0.0660845	NS
LIG1	LIG1	-0.906602	0.0068366	0.0660845	NS
MRV8	MRV8	-2.49601	0.00687348	0.0662817	NS
CAALFM_CR04600WA	CAALFM_CR04600WA	-0.697614	0.00705836	0.0679347	NS
CIRT4B	CIRT4B	0.845022	0.00706863	0.0679347	NS
CAALFM_C202420CA	CAALFM_C202420CA	0.827026	0.00716569	0.0687522	NS
CAALFM_CR06640CA	CAALFM_CR06640CA	-0.73478	0.00723154	0.0691736	NS
PGA4	PGA4	0.859834	0.00723377	0.0691736	NS
CAALFM_C700310CA	CAALFM_C700310CA	-0.9485	0.00727385	0.0694411	NS
PDK2	PDK2	-0.921371	0.00745681	0.0710692	NS
CAALFM_CR03520CA	CAALFM_CR03520CA	0.747309	0.0074767	0.0711404	NS
CAALFM_C404720WA	CAALFM_C404720WA	-0.957164	0.00750321	0.0712743	NS
CAALFM_C503150WA	CAALFM_C503150WA	-0.877431	0.00753988	0.071504	NS
CAALFM_C501090CA	CAALFM_C501090CA	0.794283	0.00760871	0.0719186	NS
YOR1	YOR1	-0.740025	0.0076005	0.0719186	NS
CAALFM_C205040CA	CAALFM_C205040CA	0.748073	0.00762965	0.0719977	NS
AOX1	AOX1	-1.31657	0.00771114	0.072647	NS
CAALFM_C114080WA	CAALFM_C114080WA	-0.900471	0.00781785	0.0735314	NS
CAALFM_C109310CA	CAALFM_C109310CA	-1.25042	0.00786227	0.0737778	NS
CAALFM_C501430CA	CAALFM_C501430CA	-1.01239	0.00786981	0.0737778	NS
OFD1	OFD1	1.14673	0.00793767	0.0742924	NS
MLS1	MLS1	-1.59865	0.00797269	0.0744985	NS
CZF1	CZF1	-1.03356	0.0080227	0.0748437	NS
CDC21	CDC21	0.735441	0.00803972	0.0748805	NS
PRP8	PRP8	-0.65039	0.00817405	0.0760081	NS
CAALFM_C500260WA	CAALFM_C500260WA	-0.722294	0.00820243	0.0760146	NS
SRB8	SRB8	0.706744	0.00820557	0.0760146	NS
UME7	UME7	-1.46549	0.00821456	0.0760146	NS
CAALFM_C103790CA	CAALFM_C103790CA	-1.45913	0.00827755	0.0764739	NS
HSL1	HSL1	0.741301	0.00837289	0.0772301	NS
AUR1	AUR1	-0.706531	0.00840938	0.0773177	NS
LYP1	LYP1	-1.01798	0.00839607	0.0773177	NS
CAALFM_C107960WA	CAALFM_C107960WA	-1.68185	0.00842682	0.0773539	NS
NAT4	NAT4	1.21093	0.00852965	0.0781726	NS
CAALFM_C503700CA	CAALFM_C503700CA	-0.914731	0.00864418	0.0788437	NS
CAALFM_CR03120WA	CAALFM_CR03120WA	0.750394	0.00863494	0.0788437	NS
ECM42	ECM42	-1.01163	0.0086302	0.0788437	NS
CAALFM_CR06040WA	CAALFM_CR06040WA	-0.655394	0.00867292	0.0788547	NS
CAALFM_CR09330CA	CAALFM_CR09330CA	0.859189	0.00866774	0.0788547	NS
CAALFM_C503640WA	CAALFM_C503640WA	-0.91473	0.00870641	0.0790338	NS
CAALFM_C402080WA	CAALFM_C402080WA	-1.42867	0.00874749	0.0791842	NS
CAALFM_CR10620CA	CAALFM_CR10620CA	-0.859253	0.00875063	0.0791842	NS
CAALFM_C602900CA	CAALFM_C602900CA	-1.31028	0.00886613	0.0800333	NS
MTM1	MTM1	-0.860813	0.00887241	0.0800333	NS
CAALFM_CR03250CA	CAALFM_CR03250CA	-1.0097	0.00890156	0.08017	NS
BFA1	BFA1	0.751105	0.00893559	0.0802528	NS
PKC1	PKC1	0.77636	0.00893877	0.0802528	NS
FHL1	FHL1	-0.761299	0.00900199	0.0806939	NS
CAALFM_C207220WA	CAALFM_C207220WA	0.775155	0.0090373	0.0808838	NS
CAALFM_C602140WA	CAALFM_C602140WA	0.701526	0.00911643	0.0814647	NS
CDH1	CDH1	-0.686061	0.00920524	0.0821302	NS
CAALFM_C209820WA	CAALFM_C209820WA	-0.79847	0.00924286	0.0823376	NS
CAALFM_C305250CA	CAALFM_C305250CA	-0.953732	0.00929374	0.0826623	NS
POL3	POL3	0.663433	0.00934248	0.082967	NS
OYE32	OYE32	0.997606	0.00950655	0.0842933	NS
CAALFM_C407040WA	CAALFM_C407040WA	-1.47837	0.00953532	0.0844178	NS
CAALFM_C114320CA	CAALFM_C114320CA	0.752645	0.00974372	0.0861297	NS
QDR2	QDR2	-0.78922	0.00976082	0.0861479	NS
CAALFM_C700770WA	CAALFM_C700770WA	-1.74109	0.00979877	0.0863498	NS
PDB1	PDB1	-0.852337	0.00982661	0.0864621	NS
MLC1	MLC1	0.804609	0.0099292	0.0872307	NS
CAALFM_C704210CA	CAALFM_C704210CA	0.836974	0.0100158	0.0875884	NS
HRK1	HRK1	0.911375	0.00998691	0.0875884	NS
RHR2	RHR2	1.05521	0.0100063	0.0875884	NS
CAALFM_C306520CA	CAALFM_C306520CA	-1.28186	0.0100408	0.0876736	NS
ARF1	ARF1	0.803592	0.0101611	0.0879372	NS
CAALFM_C104960CA	CAALFM_C104960CA	0.847079	0.0101581	0.0879372	NS
CAALFM_C402720CA	CAALFM_C402720CA	-0.886242	0.0101631	0.0879372	NS
FAR1	FAR1	-2.04841	0.0101611	0.0879372	NS
SAC1	SAC1	0.711886	0.0101104	0.0879372	NS
WHI3	WHI3	-0.78032	0.0101021	0.0879372	NS
CAALFM_C102450CA	CAALFM_C102450CA	-1.56301	0.0101831	0.0879771	NS
CAALFM_CR04870CA	CAALFM_CR04870CA	-1.26627	0.010243	0.0882281	NS
SSU1	SSU1	-0.771703	0.0102346	0.0882281	NS
CAALFM_C604480CA	CAALFM_C604480CA	0.778466	0.0102898	0.0884364	NS
ZCF25	ZCF25	-1.70634	0.010298	0.0884364	NS
FET33	FET33	0.675281	0.0104432	0.0895489	NS
RNH35	RNH35	0.87522	0.0105013	0.0899129	NS
CAALFM_CR06550CA	CAALFM_CR06550CA	-1.57379	0.0105552	0.090239	NS
CAALFM_CR01440CA	CAALFM_CR01440CA	-1.03743	0.0105714	0.0902433	NS
CAALFM_CR06650CA	CAALFM_CR06650CA	-1.47159	0.0105987	0.0903415	NS
ADH2	ADH2	-1.19077	0.0107015	0.0910763	NS
CAALFM_C109780CA	CAALFM_C109780CA	-0.792616	0.0107456	0.0910763	NS
CAALFM_C200940WA	CAALFM_C200940WA	-0.839355	0.0107485	0.0910763	NS
CAALFM_CR09560CA	CAALFM_CR09560CA	-1.27601	0.0107276	0.0910763	NS
AGO1	AGO1	0.734912	0.0108544	0.0918377	NS
CAALFM_C111860WA	CAALFM_C111860WA	0.879548	0.0108759	0.0918839	NS
OPT3	OPT3	-1.44397	0.0109488	0.0923636	NS
CAALFM_C208260WA	CAALFM_C208260WA	-2.81848	0.0109978	0.0926403	NS
CAALFM_C406130WA	CAALFM_C406130WA	0.776012	0.011183	0.0939312	NS
RPC53	RPC53	-1.22221	0.0111838	0.0939312	NS
CAALFM_C103750WA	CAALFM_C103750WA	0.833498	0.0112316	0.0940145	NS
CAALFM_C207410WA	CAALFM_C207410WA	-0.831071	0.011243	0.0940145	NS
RNR3	RNR3	-1.64899	0.011235	0.0940145	NS
TGL99	TGL99	0.678533	0.0113044	0.0943904	NS
CAALFM_C106540CA	CAALFM_C106540CA	-1.19226	0.0113715	0.0946744	NS
RHD1	RHD1	0.865649	0.0113628	0.0946744	NS
CAALFM_C302870CA	CAALFM_C302870CA	-1.38287	0.0114465	0.0951604	NS
CAALFM_C200770WA	CAALFM_C200770WA	0.674057	0.0114928	0.0954065	NS
CAALFM_C106800WA	CAALFM_C106800WA	-0.804845	0.0115294	0.0954342	NS
CAALFM_CR08990CA	CAALFM_CR08990CA	-1.27252	0.0115205	0.0954342	NS
CPR6	CPR6	0.868796	0.0118058	0.0974405	NS
MOB1	MOB1	0.678241	0.0117943	0.0974405	NS
CAALFM_CR00060CA	CAALFM_CR00060CA	0.751256	0.0118622	0.0977653	NS
CAALFM_C110060CA	CAALFM_C110060CA	-1.76533	0.01198	0.0985944	NS
ARO8	ARO8	1.0079	0.0120165	0.0987529	NS
SMF3	SMF3	0.827624	0.012183	0.0999777	NS
XOG1	XOG1	-1.09204	0.0122542	0.100417	NS
CAALFM_C109300CA	CAALFM_C109300CA	-1.69958	0.0123689	0.101213	NS
PTP2	PTP2	-0.881734	0.0123974	0.101302	NS
TOP1	TOP1	-0.76576	0.0124266	0.101395	NS
CAALFM_C102890CA	CAALFM_C102890CA	-1.03576	0.0126615	0.103165	NS
IFF9	IFF9	0.758335	0.0127037	0.103362	NS
GCF1	GCF1	0.722209	0.0127913	0.103927	NS
CAALFM_CR09350CA	CAALFM_CR09350CA	1.2653	0.0128261	0.104062	NS
CYB2	CYB2	-0.959571	0.0128751	0.104265	NS
SGT1	SGT1	0.698457	0.0128875	0.104265	NS
CAALFM_C111280WA	CAALFM_C111280WA	-0.826008	0.0129333	0.104463	NS
MTG2	MTG2	-1.09816	0.0129485	0.104463	NS
CAALFM_C112820CA	CAALFM_C112820CA	-0.850967	0.0132543	0.10678	NS
SIP5	SIP5	-0.704881	0.013315	0.107118	NS
MXR1	MXR1	-1.16353	0.0133548	0.107288	NS
FAL1	FAL1	-1.21849	0.0133933	0.107446	NS
CAALFM_C104010CA	CAALFM_C104010CA	-1.63922	0.0134411	0.107679	NS
NUO2	NUO2	-0.655458	0.0135972	0.108778	NS
MCA1	MCA1	0.670334	0.0136423	0.108987	NS
HGT8	HGT8	-1.17323	0.0137602	0.109639	NS
UPC2	UPC2	0.928002	0.0137623	0.109639	NS
ARG3	ARG3	-1.06353	0.0138507	0.11019	NS
SGO1	SGO1	0.72849	0.014194	0.112764	NS
CAALFM_C111100WA	CAALFM_C111100WA	-0.922291	0.0142292	0.112888	NS
CAALFM_C205080CA	CAALFM_C205080CA	-1.29798	0.0143097	0.113369	NS
TRY5	TRY5	-1.75226	0.0143296	0.11337	NS
CDC3	CDC3	0.762599	0.0143888	0.113681	NS
CAALFM_C105230WA	CAALFM_C105230WA	-1.11337	0.0144478	0.113731	NS
CAALFM_CR04120CA	CAALFM_CR04120CA	0.690191	0.0144434	0.113731	NS
PFK1	PFK1	1.08823	0.0144547	0.113731	NS
GCA1	GCA1	0.869229	0.0144919	0.113868	NS
CAALFM_C102760WA	CAALFM_C102760WA	0.747318	0.0148015	0.116141	NS
CAALFM_CR04300WA	CAALFM_CR04300WA	-0.697547	0.0148803	0.116599	NS
CAALFM_C305900WA	CAALFM_C305900WA	-0.870637	0.0150052	0.117418	NS
SRV2	SRV2	0.76429	0.0150376	0.117511	NS
CAALFM_CR10260WA	CAALFM_CR10260WA	-1.07359	0.0150833	0.117547	NS
QDR3	QDR3	-0.917412	0.0150696	0.117547	NS
CAALFM_C301780CA	CAALFM_C301780CA	0.744653	0.015134	0.117742	NS
CAALFM_C400050WA	CAALFM_C400050WA	0.604663	0.0151494	0.117742	NS
TAR1	TAR1	-0.90736	0.015224	0.118161	NS
CLB4	CLB4	0.685737	0.015263	0.118304	NS
CAALFM_C405260WA	CAALFM_C405260WA	-0.878875	0.01541	0.119191	NS
REP1	REP1	-0.988097	0.0154191	0.119191	NS
XUT1	XUT1	-1.42667	0.0155999	0.120427	NS
ISA1	ISA1	-0.672198	0.0156822	0.120899	NS
CAALFM_C108630WA	CAALFM_C108630WA	-0.767341	0.0157366	0.121155	NS
CAALFM_C208390WA	CAALFM_C208390WA	0.794661	0.0159223	0.12242	NS
CAALFM_C405440CA	CAALFM_C405440CA	-0.816358	0.0160783	0.123454	NS
CAALFM_C105920WA	CAALFM_C105920WA	-1.79635	0.0161279	0.123668	NS
CAALFM_CR07170WA	CAALFM_CR07170WA	-0.92118	0.0161928	0.124	NS
ATM1	ATM1	-0.677082	0.0162876	0.124435	NS
HAP43	HAP43	0.608555	0.016293	0.124435	NS
CAALFM_C600910CA	CAALFM_C600910CA	0.784578	0.0164847	0.125732	NS
GCA2	GCA2	-1.34695	0.0165384	0.125973	NS
RXT3	RXT3	-0.736294	0.0165606	0.125975	NS
CAALFM_C307430WA	CAALFM_C307430WA	0.657184	0.01684	0.127931	NS
CAALFM_C112000CA	CAALFM_C112000CA	-1.68792	0.0168861	0.127941	NS
CAALFM_C112720CA	CAALFM_C112720CA	-2.20743	0.0168694	0.127941	NS
CAALFM_C202820CA	CAALFM_C202820CA	-1.04062	0.0169464	0.128059	NS
CAALFM_CR07940WA	CAALFM_CR07940WA	-0.968455	0.016935	0.128059	NS
CAALFM_C301130CA	CAALFM_C301130CA	-1.38996	0.0169973	0.128274	NS
FAD3	FAD3	-1.03398	0.0170693	0.128648	NS
RPO41	RPO41	-0.934828	0.0171269	0.128913	NS
CAALFM_C502110WA	CAALFM_C502110WA	-1.37727	0.0171502	0.128919	NS
LYS142	LYS142	0.628539	0.0172181	0.129057	NS
PPR1	PPR1	-1.29939	0.0172153	0.129057	NS
TIP120	TIP120	0.624631	0.0172362	0.129057	NS
CAALFM_C603050CA	CAALFM_C603050CA	-1.02549	0.0173586	0.129752	NS
CNS1	CNS1	-0.804027	0.0174046	0.129752	NS
CRP1	CRP1	1.34504	0.0174152	0.129752	NS
TRP4	TRP4	-0.922004	0.0174195	0.129752	NS
CAALFM_C202440WA	CAALFM_C202440WA	-0.640172	0.0174945	0.130141	NS
CAALFM_C107840WA	CAALFM_C107840WA	0.699367	0.0176772	0.131159	NS
CAALFM_C204400WA	CAALFM_C204400WA	-0.698162	0.0176675	0.131159	NS
CAALFM_C112240CA	CAALFM_C112240CA	0.64475	0.0178498	0.13125	NS
CAALFM_C405730WA	CAALFM_C405730WA	-0.818804	0.0177973	0.13125	NS
CAALFM_C405970WA	CAALFM_C405970WA	0.61031	0.0177131	0.13125	NS
CAALFM_C602800WA	CAALFM_C602800WA	-0.899834	0.0178477	0.13125	NS
CAALFM_CR00090CA	CAALFM_CR00090CA	0.765277	0.0178176	0.13125	NS
CAALFM_CR10630WA	CAALFM_CR10630WA	-1.14186	0.0177897	0.13125	NS
SMC2	SMC2	0.755372	0.0177748	0.13125	NS
PXP2	PXP2	-1.31405	0.0179484	0.131806	NS
CAALFM_C210670WA	CAALFM_C210670WA	0.654912	0.0180557	0.132424	NS
ERV25	ERV25	0.621502	0.0181253	0.132764	NS
CAALFM_CR04920WA	CAALFM_CR04920WA	-0.661029	0.0182396	0.133431	NS
CAALFM_C107950CA	CAALFM_C107950CA	-1.11881	0.0185273	0.135363	NS
CAALFM_C210820CA	CAALFM_C210820CA	-0.677727	0.0186732	0.135908	NS
CAALFM_C701720WA	CAALFM_C701720WA	0.601306	0.0186574	0.135908	NS
HSP12	HSP12	-1.35187	0.0186582	0.135908	NS
CAALFM_C406770WA	CAALFM_C406770WA	-0.682793	0.0187297	0.136147	NS
CAALFM_C401510WA	CAALFM_C401510WA	0.597896	0.018884	0.136806	NS
CAALFM_CR06270WA	CAALFM_CR06270WA	0.943631	0.018892	0.136806	NS
YKE2	YKE2	0.674857	0.0188751	0.136806	NS
APA2	APA2	0.717675	0.0189391	0.136851	NS
CAALFM_C207650CA	CAALFM_C207650CA	0.606006	0.018946	0.136851	NS
HSP31	HSP31	-1.50954	0.0190047	0.137102	NS
CAALFM_C307280CA	CAALFM_C307280CA	-0.640529	0.0190751	0.137436	NS
CAALFM_C703270WA	CAALFM_C703270WA	-0.866249	0.0191167	0.137564	NS
RBK1	RBK1	0.58358	0.0193785	0.139273	NS
ADO1	ADO1	-0.586831	0.0194785	0.139815	NS
CAALFM_C403080WA	CAALFM_C403080WA	0.613153	0.0196095	0.140444	NS
DSL1	DSL1	0.679203	0.019615	0.140444	NS
BLP1	BLP1	-1.22175	0.0197164	0.140993	NS
DAL1	DAL1	0.793094	0.0197912	0.141149	NS
LAS1	LAS1	-0.820377	0.0197823	0.141149	NS
LIP3	LIP3	-1.63916	0.0198121	0.141149	NS
CTA26	CTA26	0.627208	0.0198984	0.141433	NS
DAL9	DAL9	-0.980572	0.0199014	0.141433	NS
CAALFM_CR08880CA	CAALFM_CR08880CA	-1.71911	0.0199414	0.141542	NS
CAALFM_C304970CA	CAALFM_C304970CA	0.649572	0.0199869	0.141689	NS
CAALFM_C108930CA	CAALFM_C108930CA	-1.34769	0.0200594	0.142027	NS
CAALFM_C406660WA	CAALFM_C406660WA	0.705254	0.0201138	0.142158	NS
CAALFM_C504080CA	CAALFM_C504080CA	-0.840794	0.0201274	0.142158	NS
CAALFM_C701070CA	CAALFM_C701070CA	-0.750616	0.0202094	0.142561	NS
UBP6	UBP6	0.711018	0.0202833	0.142906	NS
CAALFM_C107660WA	CAALFM_C107660WA	-1.71175	0.0205231	0.144418	NS
FUR4	FUR4	-0.743408	0.0205974	0.144763	NS
MCR1	MCR1	-0.788257	0.0207729	0.145818	NS
PEX3	PEX3	-0.777597	0.0208241	0.145998	NS
CAALFM_C201650WA	CAALFM_C201650WA	-1.8096	0.0209591	0.146765	NS
BNA4	BNA4	0.712775	0.0210618	0.147304	NS
ADE4	ADE4	-0.742711	0.021154	0.147769	NS
IRR1	IRR1	0.650825	0.0212389	0.148181	NS
CAALFM_C107920WA	CAALFM_C107920WA	-1.02934	0.021408	0.149179	NS
CAALFM_C702610CA	CAALFM_C702610CA	1.24812	0.0214822	0.149514	NS
TPM2	TPM2	0.761927	0.0215875	0.150065	NS
CAALFM_C402680CA	CAALFM_C402680CA	-2.82658	0.0217467	0.150988	NS
CAALFM_C108350CA	CAALFM_C108350CA	-1.1788	0.0218784	0.151535	NS
CAALFM_C207610CA	CAALFM_C207610CA	0.567172	0.0218549	0.151535	NS
CAF16	CAF16	0.87961	0.0219725	0.152003	NS
CAALFM_CR02420WA	CAALFM_CR02420WA	-0.878459	0.0220582	0.152412	NS
CAALFM_C701230CA	CAALFM_C701230CA	0.649907	0.0223124	0.153982	NS
ATP14	ATP14	-0.721535	0.0224192	0.154347	NS
CAALFM_C406790WA	CAALFM_C406790WA	-0.844729	0.0224072	0.154347	NS
ARE2	ARE2	0.669118	0.0225622	0.154589	NS
CAALFM_C602190CA	CAALFM_C602190CA	0.638935	0.0225456	0.154589	NS
CAALFM_CR00750CA	CAALFM_CR00750CA	0.741609	0.0225404	0.154589	NS
CCC1	CCC1	-0.793852	0.022486	0.154589	NS
CAALFM_C204180CA	CAALFM_C204180CA	-0.932316	0.0226072	0.154712	NS
CAALFM_C304870WA	CAALFM_C304870WA	-2.06653	0.0226523	0.154835	NS
CAALFM_C401800WA	CAALFM_C401800WA	0.901668	0.0228286	0.155855	NS
CAALFM_C403730CA	CAALFM_C403730CA	-0.849024	0.0228895	0.156084	NS
CAALFM_C406430CA	CAALFM_C406430CA	-0.936202	0.0229504	0.156314	NS
PDC2	PDC2	-0.737601	0.0230756	0.15698	NS
CAALFM_CR08430WA	CAALFM_CR08430WA	0.584558	0.0231361	0.157205	NS
CAALFM_C104460CA	CAALFM_C104460CA	-1.04999	0.0232023	0.157467	NS
PHO112	PHO112	0.99581	0.0232918	0.157888	NS
CAALFM_C104470CA	CAALFM_C104470CA	-1.03272	0.0234563	0.158591	NS
SHY1	SHY1	0.576096	0.0234235	0.158591	NS
STI1	STI1	0.689564	0.0234785	0.158591	NS
CAALFM_C503470CA	CAALFM_C503470CA	-0.767878	0.0235991	0.158657	NS
CAALFM_CR08300CA	CAALFM_CR08300CA	0.724188	0.0235853	0.158657	NS
FGR51	FGR51	0.61532	0.0235607	0.158657	NS
HGT20	HGT20	0.845864	0.0235382	0.158657	NS
FTR1	FTR1	1.36086	0.023796	0.159793	NS
ADAEC	ADAEC	-0.705746	0.0239381	0.160559	NS
CAALFM_CR03200CA	CAALFM_CR03200CA	-0.840904	0.024019	0.160913	NS
CAALFM_CR00630WA	CAALFM_CR00630WA	-0.849785	0.0241962	0.161264	NS
CAALFM_CR05330WA	CAALFM_CR05330WA	-1.27757	0.0242403	0.161264	NS
ECI1	ECI1	-1.01263	0.0241003	0.161264	NS
ERG11	ERG11	0.803667	0.0242284	0.161264	NS
MRPL27	MRPL27	-0.696507	0.0241857	0.161264	NS
OSM1	OSM1	0.949811	0.024194	0.161264	NS
CAALFM_C210050WA	CAALFM_C210050WA	0.665327	0.0243663	0.161915	NS
DUR35	DUR35	-2.06505	0.0244311	0.162157	NS
ERG2	ERG2	-0.662512	0.0244922	0.162257	NS
NMD5	NMD5	-0.760993	0.0245029	0.162257	NS
CAALFM_C110890CA	CAALFM_C110890CA	0.601689	0.0246692	0.162794	NS
CAALFM_C208330WA	CAALFM_C208330WA	-0.858397	0.0246497	0.162794	NS
ISU1	ISU1	-0.684611	0.0246134	0.162794	NS
CAALFM_CR02300CA	CAALFM_CR02300CA	0.581545	0.0247389	0.163066	NS
CAALFM_C306280WA	CAALFM_C306280WA	0.665979	0.0248406	0.163548	NS
CAALFM_C111200WA	CAALFM_C111200WA	-1.46125	0.0250916	0.164722	NS
CAALFM_C701390WA	CAALFM_C701390WA	-1.24339	0.0251005	0.164722	NS
CAALFM_C702480WA	CAALFM_C702480WA	-0.791758	0.0251051	0.164722	NS
CAALFM_C105440CA	CAALFM_C105440CA	-1.14005	0.0254182	0.166585	NS
CAALFM_C208700CA	CAALFM_C208700CA	-0.880263	0.0255454	0.167037	NS
TRP99	TRP99	-0.756318	0.0255354	0.167037	NS
CAALFM_C105490CA	CAALFM_C105490CA	-0.59496	0.0255963	0.167124	NS
CAALFM_C301690WA	CAALFM_C301690WA	-0.723166	0.0256171	0.167124	NS
CAALFM_C112250CA	CAALFM_C112250CA	0.669908	0.0257016	0.167485	NS
CAALFM_C505350WA	CAALFM_C505350WA	0.600899	0.0257331	0.167499	NS
CAALFM_CR07140CA	CAALFM_CR07140CA	-1.29114	0.0258739	0.168224	NS
CAALFM_C307110WA	CAALFM_C307110WA	0.810465	0.0259846	0.168561	NS
CDC12	CDC12	0.681475	0.0259743	0.168561	NS
SMF12	SMF12	-0.568876	0.026423	0.171212	NS
CAALFM_C106510CA	CAALFM_C106510CA	0.606364	0.0269351	0.174332	NS
BUD5	BUD5	0.591503	0.0269883	0.17448	NS
CAALFM_C604420WA	CAALFM_C604420WA	-1.23262	0.0272165	0.175605	NS
CAALFM_C703160WA	CAALFM_C703160WA	0.550652	0.0272237	0.175605	NS
CAALFM_C301540WA	CAALFM_C301540WA	0.818811	0.0273552	0.176057	NS
DOT1	DOT1	0.584118	0.0273249	0.176057	NS
ZCF23	ZCF23	-0.907738	0.0274489	0.176461	NS
TES15	TES15	-1.21716	0.0274802	0.176465	NS
APL5	APL5	0.546194	0.0278542	0.176705	NS
CAALFM_C202660WA	CAALFM_C202660WA	0.74314	0.0276072	0.176705	NS
CAALFM_C204450WA	CAALFM_C204450WA	-1.26736	0.0276323	0.176705	NS
CAALFM_C205590CA	CAALFM_C205590CA	0.638756	0.0277409	0.176705	NS
CAALFM_C404350WA	CAALFM_C404350WA	0.719747	0.0278859	0.176705	NS
CAALFM_C503870CA	CAALFM_C503870CA	-0.72807	0.0278279	0.176705	NS
CAALFM_C504470CA	CAALFM_C504470CA	-1.11635	0.0278901	0.176705	NS
CAALFM_CR05480WA	CAALFM_CR05480WA	-0.569565	0.0278052	0.176705	NS
CLC1	CLC1	0.618265	0.0279233	0.176705	NS
OYE2	OYE2	0.576679	0.0279495	0.176705	NS
PMM1	PMM1	0.711841	0.0279161	0.176705	NS
PTC6	PTC6	-0.657883	0.0275536	0.176705	NS
RNR21	RNR21	0.971917	0.0278168	0.176705	NS
TAZ1	TAZ1	-1.18306	0.0279374	0.176705	NS
CAALFM_C209360WA	CAALFM_C209360WA	-0.916799	0.0281023	0.177085	NS
GPM2	GPM2	0.834471	0.0280524	0.177085	NS
PSF2	PSF2	0.784138	0.0281011	0.177085	NS
FGR17	FGR17	0.667046	0.0283696	0.178573	NS
ORM1	ORM1	-0.680176	0.0284009	0.178573	NS
CAALFM_C306110CA	CAALFM_C306110CA	-0.676276	0.0285508	0.179319	NS
CAALFM_C404810CA	CAALFM_C404810CA	-0.860729	0.0286252	0.17959	NS
CAALFM_C102680CA	CAALFM_C102680CA	0.639318	0.0287872	0.180226	NS
CAALFM_C700910CA	CAALFM_C700910CA	0.618793	0.0287896	0.180226	NS
ERG20	ERG20	0.760235	0.0288523	0.180421	NS
CAALFM_C702670WA	CAALFM_C702670WA	0.690052	0.0289594	0.1805	NS
ERF1	ERF1	-0.670287	0.0289427	0.1805	NS
PDE1	PDE1	-0.853162	0.0288994	0.1805	NS
CAALFM_C400490WA	CAALFM_C400490WA	-0.835948	0.0290848	0.181085	NS
PHO87	PHO87	0.709746	0.0292126	0.181683	NS
CAALFM_C502690WA	CAALFM_C502690WA	0.773917	0.0293506	0.182343	NS
CAALFM_CR02950CA	CAALFM_CR02950CA	-0.567981	0.0294044	0.18248	NS
ARC40	ARC40	0.624603	0.0294501	0.182552	NS
CAALFM_C301180CA	CAALFM_C301180CA	0.609803	0.0294799	0.182552	NS
CAALFM_C101190CA	CAALFM_C101190CA	0.670646	0.0296016	0.183108	NS
CAALFM_C501420WA	CAALFM_C501420WA	-0.938465	0.0298041	0.183981	NS
CTF5	CTF5	0.999066	0.0298069	0.183981	NS
CAALFM_CR09010CA	CAALFM_CR09010CA	0.717466	0.0298953	0.184328	NS
CAALFM_C102700CA	CAALFM_C102700CA	-1.34568	0.0299566	0.184438	NS
MED9	MED9	0.647442	0.0299775	0.184438	NS
CAALFM_C104580CA	CAALFM_C104580CA	0.585205	0.0305485	0.18713	NS
CAALFM_C205300CA	CAALFM_C205300CA	-0.632093	0.030566	0.18713	NS
CAALFM_C305280CA	CAALFM_C305280CA	-0.62466	0.0305784	0.18713	NS
CAALFM_C402100CA	CAALFM_C402100CA	0.734454	0.0305569	0.18713	NS
MUM2	MUM2	0.701314	0.0305681	0.18713	NS
CAALFM_C105250WA	CAALFM_C105250WA	1.05125	0.0306136	0.187145	NS
MIT1	MIT1	-0.561639	0.0308888	0.188626	NS
CAALFM_C205830CA	CAALFM_C205830CA	-0.972852	0.0311091	0.189567	NS
EBP7	EBP7	0.58021	0.0310845	0.189567	NS
CAALFM_C307240WA	CAALFM_C307240WA	-1.56385	0.0311672	0.189719	NS
CAALFM_C108240CA	CAALFM_C108240CA	0.639494	0.0312065	0.189757	NS
CAALFM_C208910CA	CAALFM_C208910CA	-0.637103	0.0312427	0.189775	NS
CAALFM_C111690WA	CAALFM_C111690WA	-0.7908	0.0313711	0.190152	NS
CAALFM_C401730CA	CAALFM_C401730CA	0.598431	0.0313626	0.190152	NS
AGM1	AGM1	0.542069	0.031475	0.19058	NS
CDC11	CDC11	0.627932	0.0316075	0.190996	NS
SNQ2	SNQ2	-0.686645	0.0316103	0.190996	NS
HSP90	HSP90	0.874388	0.0316759	0.19119	NS
CAALFM_C205270WA	CAALFM_C205270WA	-0.88581	0.0318733	0.191776	NS
CAALFM_C208930WA	CAALFM_C208930WA	0.555461	0.0318471	0.191776	NS
CAALFM_C503920CA	CAALFM_C503920CA	-1.02576	0.0318071	0.191776	NS
OAC1	OAC1	-1.44796	0.0320146	0.192423	NS
ADR1	ADR1	-0.831958	0.0320757	0.192511	NS
CAALFM_CR08680CA	CAALFM_CR08680CA	-0.592929	0.03213	0.192511	NS
CAN2	CAN2	-1.09499	0.0321282	0.192511	NS
CAALFM_C502780WA	CAALFM_C502780WA	0.656215	0.032331	0.193109	NS
CAALFM_CR10140WA	CAALFM_CR10140WA	-0.636524	0.0323063	0.193109	NS
FGR23	FGR23	0.751541	0.0323099	0.193109	NS
CAALFM_C106710WA	CAALFM_C106710WA	-0.644232	0.0324398	0.193558	NS
CAALFM_C100540CA	CAALFM_C100540CA	-0.649673	0.0325698	0.193622	NS
CAALFM_C103660WA	CAALFM_C103660WA	-1.19707	0.0326063	0.193622	NS
CAALFM_C108770WA	CAALFM_C108770WA	-0.811164	0.0325413	0.193622	NS
CAALFM_C306040WA	CAALFM_C306040WA	-1.74099	0.0325883	0.193622	NS
CAALFM_CR10810CA	CAALFM_CR10810CA	-0.743252	0.0326196	0.193622	NS
CAALFM_C703590CA	CAALFM_C703590CA	-0.673477	0.0327215	0.193825	NS
SET6	SET6	-0.906079	0.0327153	0.193825	NS
CAALFM_C208060WA	CAALFM_C208060WA	-1.40369	0.0330483	0.19534	NS
HEM3	HEM3	-0.576038	0.0331137	0.19534	NS
RRN11	RRN11	-1.08416	0.0331102	0.19534	NS
WOR3	WOR3	-1.08669	0.0330793	0.19534	NS
CAALFM_C300640WA	CAALFM_C300640WA	0.53251	0.0332402	0.195817	NS
CAALFM_CR08940WA	CAALFM_CR08940WA	-0.821494	0.0332629	0.195817	NS
CAALFM_C307650CA	CAALFM_C307650CA	-1.00947	0.0333977	0.196409	NS
SOD4	SOD4	-1.18179	0.0334734	0.196435	NS
SYS3	SYS3	0.546213	0.033505	0.196435	NS
VPS24	VPS24	-0.658979	0.03345	0.196435	NS
CAALFM_C602150CA	CAALFM_C602150CA	-0.889955	0.0335858	0.196626	NS
CAALFM_C703580CA	CAALFM_C703580CA	0.653865	0.0336211	0.196626	NS
CAALFM_CR09140CA	CAALFM_CR09140CA	-1.32381	0.0336405	0.196626	NS
SCS7	SCS7	0.76406	0.0337736	0.197202	NS
CAALFM_C203880CA	CAALFM_C203880CA	-1.19044	0.0339001	0.197739	NS
DOG1	DOG1	0.548317	0.0339997	0.198118	NS
CAALFM_C111950WA	CAALFM_C111950WA	-1.21208	0.0340657	0.198301	NS
CAALFM_C603180CA	CAALFM_C603180CA	-0.593977	0.0341671	0.198488	NS
DED1	DED1	-0.613879	0.0341556	0.198488	NS
SLY41	SLY41	-0.592907	0.0343762	0.199501	NS
CAALFM_C703370CA	CAALFM_C703370CA	0.572672	0.0344757	0.199608	NS
GPI1	GPI1	0.736386	0.0344993	0.199608	NS
PRE10	PRE10	0.54682	0.0344602	0.199608	NS
CRG1	CRG1	0.979985	0.0346158	0.20008	NS
MRP8	MRP8	0.626239	0.0346807	0.200253	NS
CAALFM_CR05440WA	CAALFM_CR05440WA	0.563356	0.0348087	0.20079	NS
CAALFM_C100760WA	CAALFM_C100760WA	0.558187	0.0349899	0.201632	NS
AHA1	AHA1	0.575208	0.035032	0.201671	NS
DAL7	DAL7	-1.9615	0.0351504	0.201947	NS
SNO1	SNO1	-0.585272	0.0351338	0.201947	NS
DAP1	DAP1	0.566985	0.0352999	0.202603	NS
ALS9	ALS9	0.86859	0.0354646	0.203232	NS
CAALFM_C504300CA	CAALFM_C504300CA	0.754382	0.0354804	0.203232	NS
CAALFM_C600190WA	CAALFM_C600190WA	0.532094	0.0356043	0.203738	NS
MON2	MON2	0.591106	0.0357527	0.204383	NS
TSA1	TSA1	0.752891	0.0357975	0.204435	NS
CAALFM_C207540WA	CAALFM_C207540WA	-0.739165	0.0359236	0.204951	NS
CDC10	CDC10	0.692766	0.0359635	0.204974	NS
CAALFM_C307100CA	CAALFM_C307100CA	-0.924805	0.0360936	0.205307	NS
KAR3	KAR3	0.773703	0.0360718	0.205307	NS
IFI3	IFI3	0.634296	0.03639	0.206788	NS
TUB1	TUB1	0.745967	0.0365711	0.207611	NS
ACH1	ACH1	-0.739489	0.036712	0.208204	NS
CAT1	CAT1	-1.22003	0.0368407	0.208521	NS
PHO88	PHO88	-0.581441	0.0368259	0.208521	NS
ARP1	ARP1	0.789523	0.0369117	0.208717	NS
BFR1	BFR1	0.686398	0.0373278	0.210043	NS
CAALFM_C106440CA	CAALFM_C106440CA	-0.687237	0.0374396	0.210043	NS
CAALFM_C206110WA	CAALFM_C206110WA	0.509427	0.0373997	0.210043	NS
CAALFM_C400750CA	CAALFM_C400750CA	-1.09112	0.0374306	0.210043	NS
CAALFM_C401950WA	CAALFM_C401950WA	0.551516	0.0373498	0.210043	NS
HXT5	HXT5	-0.621729	0.0373568	0.210043	NS
PGA60	PGA60	-1.55418	0.0373306	0.210043	NS
TLO10	TLO10	0.625184	0.037211	0.210043	NS
CAALFM_CR09570WA	CAALFM_CR09570WA	-0.851025	0.0376089	0.210787	NS
CAALFM_C205820WA	CAALFM_C205820WA	0.60666	0.0377262	0.211237	NS
CAALFM_C109650WA	CAALFM_C109650WA	0.700365	0.0381391	0.211748	NS
CAALFM_C202570WA	CAALFM_C202570WA	-1.11072	0.0381941	0.211748	NS
CAALFM_C202630WA	CAALFM_C202630WA	-0.956117	0.0382003	0.211748	NS
CAALFM_C205980CA	CAALFM_C205980CA	-0.717935	0.0380437	0.211748	NS
CAALFM_C205990CA	CAALFM_C205990CA	-1.43045	0.0382494	0.211748	NS
CAALFM_C300100WA	CAALFM_C300100WA	-0.700285	0.037923	0.211748	NS
CAALFM_C701160CA	CAALFM_C701160CA	-0.70718	0.0382259	0.211748	NS
CDC20	CDC20	0.507855	0.038261	0.211748	NS
LKH1	LKH1	0.613706	0.0380536	0.211748	NS
MRPL36	MRPL36	-0.776498	0.0380183	0.211748	NS
PDS5	PDS5	0.545806	0.038225	0.211748	NS
UTR2	UTR2	0.603176	0.0381177	0.211748	NS
IDP2	IDP2	-0.718265	0.0383884	0.212248	NS
CAALFM_C208840WA	CAALFM_C208840WA	-1.10027	0.0384897	0.212398	NS
ERV46	ERV46	0.58691	0.0384788	0.212398	NS
CAALFM_C403200CA	CAALFM_C403200CA	0.541626	0.0386101	0.212653	NS
CAALFM_CR06820WA	CAALFM_CR06820WA	-0.606335	0.0386016	0.212653	NS
JEN1	JEN1	-1.32356	0.038701	0.212949	NS
CAALFM_C114470WA	CAALFM_C114470WA	0.53844	0.0389344	0.213617	NS
HOM6	HOM6	0.729469	0.0388633	0.213617	NS
TSA1B	TSA1B	0.74025	0.0389081	0.213617	NS
CAALFM_C206140CA	CAALFM_C206140CA	-1.54705	0.0390371	0.213771	NS
ZCF26	ZCF26	-1.16496	0.039015	0.213771	NS
SSY5	SSY5	-0.572548	0.0390785	0.213793	NS
CAALFM_CR07020WA	CAALFM_CR07020WA	-0.560586	0.0391253	0.213845	NS
SHE3	SHE3	0.541151	0.039202	0.21406	NS
CAALFM_C109210CA	CAALFM_C109210CA	-0.69634	0.039345	0.214374	NS
CAALFM_C302090CA	CAALFM_C302090CA	0.523637	0.0393717	0.214374	NS
RFA1	RFA1	0.600923	0.0393242	0.214374	NS
THR4	THR4	0.755539	0.0394123	0.214391	NS
GRE3	GRE3	0.73142	0.0394698	0.2145	NS
CAALFM_C400860CA	CAALFM_C400860CA	-0.856009	0.0395172	0.214554	NS
CAALFM_CR08290WA	CAALFM_CR08290WA	0.516881	0.0395766	0.214673	NS
DAO2	DAO2	-0.580885	0.0396588	0.214731	NS
RAD50	RAD50	0.534452	0.0396623	0.214731	NS
YRB1	YRB1	0.627266	0.0397752	0.215139	NS
CAALFM_C105180CA	CAALFM_C105180CA	-1.13622	0.0399712	0.215603	NS
PDC11	PDC11	1.06811	0.0399056	0.215603	NS
RMP1	RMP1	-1.37345	0.0399739	0.215603	NS
BUD6	BUD6	0.54297	0.0400765	0.215953	NS
CAALFM_C305990CA	CAALFM_C305990CA	-0.940356	0.0401577	0.216187	NS
ALK8	ALK8	-1.2995	0.040382	0.217191	NS
CAALFM_CR08720WA	CAALFM_CR08720WA	-1.24862	0.0404633	0.217424	NS
MEF2	MEF2	-0.757627	0.0405187	0.217517	NS
CAALFM_C206090WA	CAALFM_C206090WA	-0.851176	0.0405842	0.217665	NS
CAALFM_C100920WA	CAALFM_C100920WA	0.554887	0.0407432	0.217906	NS
CAALFM_C402660WA	CAALFM_C402660WA	-1.28462	0.0406685	0.217906	NS
CAALFM_C403000CA	CAALFM_C403000CA	0.705162	0.0407173	0.217906	NS
SEP7	SEP7	0.604159	0.0407901	0.217953	NS
CAALFM_C501960CA	CAALFM_C501960CA	-0.626265	0.0408939	0.218101	NS
SLA2	SLA2	0.609359	0.0408865	0.218101	NS
CAALFM_C101150CA	CAALFM_C101150CA	-0.614451	0.041015	0.218304	NS
CAALFM_C208850CA	CAALFM_C208850CA	0.502811	0.0410955	0.218304	NS
CRH12	CRH12	0.618801	0.0411607	0.218304	NS
FAA2-1	FAA2-1	-0.76922	0.0410439	0.218304	NS
SGA1	SGA1	-0.81962	0.0411349	0.218304	NS
TPS1	TPS1	0.692492	0.0411429	0.218304	NS
CAALFM_C301770CA	CAALFM_C301770CA	0.746923	0.041219	0.218411	NS
HYR1	HYR1	0.792319	0.041264	0.218447	NS
CAALFM_C209480WA	CAALFM_C209480WA	0.584109	0.0413998	0.218964	NS
ERG8	ERG8	0.553373	0.0414533	0.219029	NS
PMC1	PMC1	-0.612095	0.0414886	0.219029	NS
ZCF2	ZCF2	-0.545143	0.0415339	0.219066	NS
CAALFM_C301120WA	CAALFM_C301120WA	-0.75091	0.0415818	0.219117	NS
CAALFM_C503850WA	CAALFM_C503850WA	-0.832662	0.0416853	0.219461	NS
CAALFM_C210540WA	CAALFM_C210540WA	-0.622049	0.0418176	0.219663	NS
IPP1	IPP1	0.738633	0.0418388	0.219663	NS
TRM9	TRM9	-0.668584	0.0417841	0.219663	NS
MAL2	MAL2	0.8747	0.0419944	0.220279	NS
IFF3	IFF3	0.640751	0.0422436	0.221383	NS
GLX3	GLX3	-1.22743	0.0423947	0.221971	NS
CAALFM_CR05500CA	CAALFM_CR05500CA	0.496955	0.0424679	0.222152	NS
USO6	USO6	0.581715	0.042631	0.222802	NS
CAALFM_C403340CA	CAALFM_C403340CA	-1.23241	0.0426927	0.222921	NS
CAALFM_C300510WA	CAALFM_C300510WA	-0.783512	0.0428461	0.223416	NS
MRPL3	MRPL3	-0.756426	0.0428656	0.223416	NS
CAALFM_C100790WA	CAALFM_C100790WA	0.96231	0.0429642	0.223726	NS
CAALFM_C200890WA	CAALFM_C200890WA	-1.40142	0.0430617	0.22403	NS
GNP3	GNP3	-0.746372	0.0431061	0.224058	NS
CAALFM_C208650WA	CAALFM_C208650WA	-0.650565	0.0432733	0.224723	NS
CAALFM_C603420WA	CAALFM_C603420WA	0.875221	0.0434468	0.2253	NS
VRG4	VRG4	-0.591473	0.043463	0.2253	NS
PFK2	PFK2	0.998894	0.0435878	0.225742	NS
SCH9	SCH9	-0.631556	0.0438189	0.226734	NS
CAALFM_C402090CA	CAALFM_C402090CA	-0.634417	0.0438922	0.226908	NS
CAALFM_C303110WA	CAALFM_C303110WA	-0.796279	0.0439942	0.227231	NS
SIT4	SIT4	-0.540599	0.044306	0.228635	NS
CAALFM_C204820WA	CAALFM_C204820WA	-0.670886	0.0444865	0.22922	NS
CAALFM_C207790CA	CAALFM_C207790CA	-1.34668	0.0444994	0.22922	NS
CAALFM_C108040WA	CAALFM_C108040WA	-1.23262	0.0446315	0.229694	NS
CAALFM_C503740WA	CAALFM_C503740WA	0.627337	0.0447931	0.230318	NS
CAALFM_CR03350CA	CAALFM_CR03350CA	-0.703318	0.0448922	0.230621	NS
RAS2	RAS2	-1.07573	0.0449823	0.230877	NS
LYS21	LYS21	0.575271	0.0451807	0.231687	NS
CAALFM_C110580CA	CAALFM_C110580CA	-1.59341	0.0453534	0.232365	NS
CAALFM_C501710CA	CAALFM_C501710CA	-1.24363	0.0455568	0.233199	NS
STP4	STP4	-0.63824	0.0456978	0.233712	NS
SEC24	SEC24	0.66167	0.0458061	0.234056	NS
CAALFM_C107160CA	CAALFM_C107160CA	-1.44168	0.0459409	0.234119	NS
CAALFM_C601960WA	CAALFM_C601960WA	0.607916	0.0459297	0.234119	NS
NUF2	NUF2	0.628054	0.045927	0.234119	NS
CAALFM_C300340WA	CAALFM_C300340WA	-0.941172	0.0461946	0.235202	NS
RME1	RME1	-0.920514	0.0463188	0.235625	NS
CAALFM_C602640CA	CAALFM_C602640CA	-0.600516	0.0464906	0.23629	NS
CAALFM_C100520WA	CAALFM_C100520WA	0.576536	0.0470842	0.238206	NS
CAALFM_C305680WA	CAALFM_C305680WA	0.612967	0.0471172	0.238206	NS
CAALFM_C504920CA	CAALFM_C504920CA	0.509392	0.0469923	0.238206	NS
ERP5	ERP5	0.568921	0.0469531	0.238206	NS
FRP6	FRP6	-0.602908	0.0470982	0.238206	NS
PPE1	PPE1	0.559666	0.047091	0.238206	NS
CAALFM_C307900CA	CAALFM_C307900CA	-0.610697	0.0473414	0.23882	NS
CSP1	CSP1	1.01613	0.047291	0.23882	NS
ZCF15	ZCF15	-0.694584	0.0473638	0.23882	NS
CAALFM_C105210CA	CAALFM_C105210CA	-0.69167	0.0477466	0.240365	NS
CAALFM_C505130CA	CAALFM_C505130CA	-0.561955	0.0477961	0.240365	NS
RPT5	RPT5	0.609654	0.0477827	0.240365	NS
FGR22	FGR22	-1.57478	0.0479942	0.24115	NS
PUT3	PUT3	-0.539142	0.0481831	0.241887	NS
CAALFM_C702600CA	CAALFM_C702600CA	0.955959	0.0484503	0.243015	NS
CAALFM_C104690CA	CAALFM_C104690CA	-1.65214	0.0488027	0.243869	NS
CAALFM_C205290CA	CAALFM_C205290CA	0.561008	0.0487447	0.243869	NS
FEN1	FEN1	-0.580217	0.0488245	0.243869	NS
IFF8	IFF8	0.853167	0.0488334	0.243869	NS
TEC1	TEC1	-0.578566	0.0488051	0.243869	NS
CAALFM_CR04350CA	CAALFM_CR04350CA	0.583844	0.0489352	0.244165	NS
CAALFM_CR03510WA	CAALFM_CR03510WA	-1.66199	0.0489782	0.244167	NS
CAALFM_C109430WA	CAALFM_C109430WA	0.558407	0.0491218	0.244244	NS
DBP5	DBP5	0.681094	0.0490909	0.244244	NS
MNN23	MNN23	0.549485	0.0490382	0.244244	NS
CAALFM_CR08670CA	CAALFM_CR08670CA	-0.862677	0.0493977	0.24523	NS
ESC4	ESC4	0.703362	0.0494057	0.24523	NS
CAALFM_C400080CA	CAALFM_C400080CA	-0.99986	0.0497731	0.246678	NS
CAALFM_CR10590WA	CAALFM_CR10590WA	0.504213	0.0497835	0.246678	NS
RTT109	RTT109	0.537988	0.0499695	0.247386	NS
CAALFM_CR09700WA	CAALFM_CR09700WA	-0.937326	0.0501172	0.247845	NS
SMC4	SMC4	0.530532	0.0501487	0.247845	NS
CAALFM_CR08110WA	CAALFM_CR08110WA	-0.798614	0.0502391	0.248077	NS
CAALFM_C200750WA	CAALFM_C200750WA	-1.08336	0.0504756	0.248868	NS
CAALFM_C202020WA	CAALFM_C202020WA	0.503008	0.0504861	0.248868	NS
CAALFM_C406140CA	CAALFM_C406140CA	0.722144	0.0506751	0.24937	NS
OFR1	OFR1	0.598176	0.0506586	0.24937	NS
ADE2	ADE2	-0.660638	0.0507708	0.249627	NS
UGA4	UGA4	-1.15395	0.0508836	0.249967	NS
CAALFM_C201190CA	CAALFM_C201190CA	-0.774059	0.0509592	0.250124	NS
SEC26	SEC26	0.603524	0.0513183	0.251671	NS
RGD3	RGD3	0.658315	0.051475	0.252054	NS
TIF5	TIF5	-0.574531	0.0514845	0.252054	NS
RGD1	RGD1	0.518252	0.0517072	0.252928	NS
SFP1	SFP1	-0.488109	0.0517754	0.253046	NS
RPN5	RPN5	0.576699	0.0519804	0.253831	NS
TPD3	TPD3	0.607315	0.052105	0.254223	NS
TRP3	TRP3	-0.657745	0.0522941	0.254928	NS
CAALFM_C101090CA	CAALFM_C101090CA	-0.702134	0.0526205	0.256301	NS
CAALFM_C301720CA	CAALFM_C301720CA	0.608951	0.0528048	0.25698	NS
CEF1	CEF1	-0.56347	0.0528904	0.257123	NS
SBP1	SBP1	0.668292	0.0529238	0.257123	NS
KAR4	KAR4	-0.711137	0.0532732	0.258432	NS
RAD32	RAD32	-0.6264	0.0532836	0.258432	NS
SMT3	SMT3	0.542691	0.0533993	0.258774	NS
CAALFM_C111120CA	CAALFM_C111120CA	0.544414	0.0534471	0.258787	NS
CAALFM_C104350CA	CAALFM_C104350CA	-0.910852	0.0535763	0.259193	NS
CAALFM_C206440CA	CAALFM_C206440CA	-0.84356	0.0536518	0.259245	NS
HGT16	HGT16	-0.932269	0.0536775	0.259245	NS
CAALFM_C603220WA	CAALFM_C603220WA	-0.851734	0.0542614	0.261844	NS
RCT1	RCT1	-0.777813	0.0543194	0.261904	NS
CAALFM_C702370WA	CAALFM_C702370WA	-0.577491	0.054448	0.262008	NS
CYC3	CYC3	-0.704547	0.0544306	0.262008	NS
MCI4	MCI4	-0.554567	0.0544784	0.262008	NS
CAALFM_C101710WA	CAALFM_C101710WA	-0.684724	0.0545706	0.262232	NS
PFK26	PFK26	0.583837	0.0547066	0.262235	NS
RAD52	RAD52	0.608722	0.0547086	0.262235	NS
SRB1	SRB1	0.768241	0.0546345	0.262235	NS
CAALFM_CR03530WA	CAALFM_CR03530WA	-0.571571	0.0548506	0.262573	NS
CAALFM_CR06450WA	CAALFM_CR06450WA	-0.772833	0.0548707	0.262573	NS
CAALFM_C209620WA	CAALFM_C209620WA	0.474645	0.0551579	0.263506	NS
POL30	POL30	0.694725	0.0551392	0.263506	NS
YCS4	YCS4	0.594658	0.055269	0.263817	NS
HEM2	HEM2	0.502706	0.0553323	0.2639	NS
CAALFM_C501490CA	CAALFM_C501490CA	-0.553834	0.0554872	0.264418	NS
ALD6	ALD6	-1.01964	0.0555796	0.264639	NS
BAS1	BAS1	-0.684289	0.0556619	0.26481	NS
CAALFM_C604650WA	CAALFM_C604650WA	0.572266	0.0558343	0.26541	NS
CAALFM_C307760CA	CAALFM_C307760CA	-0.912966	0.0560377	0.265609	NS
CAALFM_C504120CA	CAALFM_C504120CA	-0.788212	0.0560617	0.265609	NS
CAALFM_C600810CA	CAALFM_C600810CA	-1.35768	0.0559748	0.265609	NS
CAALFM_CR00220WA	CAALFM_CR00220WA	-0.849353	0.0559623	0.265609	NS
CAALFM_CR07190WA	CAALFM_CR07190WA	0.647844	0.0563356	0.266686	NS
SCR1	SCR1	-0.861033	0.0564353	0.266938	NS
SPE3	SPE3	-0.576949	0.0565871	0.267435	NS
CAALFM_C302410CA	CAALFM_C302410CA	0.554582	0.0566342	0.267437	NS
PRO3	PRO3	0.510674	0.0566987	0.267521	NS
APL4	APL4	0.476568	0.0568442	0.267986	NS
MCM1	MCM1	0.491915	0.0569833	0.268421	NS
CAALFM_C103620CA	CAALFM_C103620CA	-0.468954	0.0571647	0.268613	NS
CAALFM_C203460CA	CAALFM_C203460CA	0.496703	0.0571441	0.268613	NS
CAALFM_C209870WA	CAALFM_C209870WA	-0.548864	0.0571328	0.268613	NS
HAS1	HAS1	-0.975453	0.0572984	0.26902	NS
NHP2	NHP2	-0.805946	0.0573451	0.26902	NS
MRS4	MRS4	-0.54736	0.0573945	0.269031	NS
ATP7	ATP7	-0.554471	0.0574419	0.269033	NS
CAALFM_C502640WA	CAALFM_C502640WA	0.563497	0.057524	0.269197	NS
RPC31	RPC31	-0.876102	0.0576142	0.269399	NS
BAT22	BAT22	0.665087	0.0576939	0.269552	NS
CAALFM_C203570CA	CAALFM_C203570CA	-0.995811	0.057964	0.270373	NS
CAALFM_C502380WA	CAALFM_C502380WA	0.741911	0.057954	0.270373	NS
CAALFM_C100470CA	CAALFM_C100470CA	-0.529703	0.0582291	0.270432	NS
CAALFM_C113390WA	CAALFM_C113390WA	-1.06744	0.0580516	0.270432	NS
CAALFM_CR08130WA	CAALFM_CR08130WA	-0.552446	0.0581068	0.270432	NS
FUS1	FUS1	-1.21541	0.0582243	0.270432	NS
GZF3	GZF3	-0.702941	0.0581942	0.270432	NS
WSC1	WSC1	-0.569401	0.0582599	0.270432	NS
CAALFM_C700340CA	CAALFM_C700340CA	0.604996	0.0585151	0.271177	NS
CDC14	CDC14	0.61248	0.0585086	0.271177	NS
UBC8	UBC8	0.503305	0.0587838	0.272202	NS
FESUR1	FESUR1	-0.49541	0.0588805	0.272429	NS
CAALFM_C106630WA	CAALFM_C106630WA	0.582537	0.0589911	0.272501	NS
CAALFM_CR08470WA	CAALFM_CR08470WA	-0.737465	0.0589823	0.272501	NS
CAALFM_C703830CA	CAALFM_C703830CA	0.523187	0.0593535	0.273734	NS
PEX22	PEX22	-0.690627	0.0593133	0.273734	NS
CAALFM_C104220CA	CAALFM_C104220CA	0.527221	0.0595191	0.274276	NS
POS5	POS5	0.523804	0.0596789	0.274792	NS
ARG83	ARG83	-0.73865	0.0600294	0.276183	NS
CAALFM_C109020WA	CAALFM_C109020WA	-0.506072	0.0601712	0.276614	NS
URA6	URA6	0.528914	0.060272	0.276855	NS
CAALFM_CR09590WA	CAALFM_CR09590WA	0.531539	0.0604247	0.277334	NS
ALK2	ALK2	-0.643612	0.0607428	0.278348	NS
COX7	COX7	-0.639637	0.0607191	0.278348	NS
CAALFM_C307580WA	CAALFM_C307580WA	0.562818	0.0608623	0.278672	NS
GRP1	GRP1	0.548215	0.0609557	0.278877	NS
PMT4	PMT4	0.58855	0.0610573	0.279119	NS
ZCF39	ZCF39	0.579266	0.0611376	0.279263	NS
CAALFM_C703970CA	CAALFM_C703970CA	-0.575423	0.0612665	0.279407	NS
ENA21	ENA21	-0.792539	0.061218	0.279407	NS
MNR2	MNR2	0.476079	0.0615757	0.280593	NS
GPX1	GPX1	-1.21496	0.0618953	0.281826	NS
CAALFM_C303130CA	CAALFM_C303130CA	-0.784914	0.0620907	0.282043	NS
CAALFM_CR00910WA	CAALFM_CR00910WA	-0.570761	0.0620814	0.282043	NS
ECM18	ECM18	-0.784914	0.0620798	0.282043	NS
CAALFM_C501110WA	CAALFM_C501110WA	-0.561767	0.0626367	0.284297	NS
CAALFM_C702090CA	CAALFM_C702090CA	-0.649941	0.0634436	0.28742	NS
ERG13	ERG13	0.69096	0.0634524	0.28742	NS
SMC3	SMC3	0.552751	0.0634753	0.28742	NS
GIG1	GIG1	0.760342	0.0639194	0.289203	NS
CSM3	CSM3	0.580216	0.0642542	0.290259	NS
SRR1	SRR1	-0.590765	0.0642107	0.290259	NS
FLO8	FLO8	-0.455007	0.0643893	0.29064	NS
CAALFM_C112760WA	CAALFM_C112760WA	-0.760957	0.0646867	0.291523	NS
SDH4	SDH4	-0.688788	0.0646468	0.291523	NS
CAALFM_C503780CA	CAALFM_C503780CA	0.692255	0.0648292	0.29192	NS
INO2	INO2	-0.93839	0.0648767	0.29192	NS
ERG7	ERG7	0.557164	0.0651539	0.292937	NS
CAALFM_C209050CA	CAALFM_C209050CA	-0.583877	0.0652488	0.29297	NS
MSO1	MSO1	-0.54352	0.0652636	0.29297	NS
CAALFM_C201740CA	CAALFM_C201740CA	-0.83386	0.0653955	0.293332	NS
PHO15	PHO15	0.629769	0.0655602	0.293841	NS
CAALFM_C206770WA	CAALFM_C206770WA	0.621385	0.0657264	0.294126	NS
CAALFM_C600380CA	CAALFM_C600380CA	0.564161	0.0657221	0.294126	NS
HNM4	HNM4	-1.21335	0.0658132	0.294284	NS
CTA2	CTA2	0.558688	0.0659621	0.29472	NS
ALG9	ALG9	0.472537	0.0661908	0.295281	NS
BMT9	BMT9	-1.01285	0.066172	0.295281	NS
ACS1	ACS1	0.622536	0.0665192	0.296079	NS
CAALFM_C202620WA	CAALFM_C202620WA	0.577395	0.0664677	0.296079	NS
CAALFM_CR07480WA	CAALFM_CR07480WA	0.63478	0.0665248	0.296079	NS
SUR7	SUR7	-0.505725	0.0665869	0.296126	NS
CAALFM_C401240CA	CAALFM_C401240CA	0.659582	0.06664	0.296132	NS
RIB3	RIB3	0.631223	0.0669489	0.297274	NS
CAALFM_C303080WA	CAALFM_C303080WA	-0.559787	0.0670927	0.297682	NS
CAALFM_C703500WA	CAALFM_C703500WA	-0.537376	0.0672765	0.298266	NS
COQ6	COQ6	0.578203	0.067481	0.298941	NS
CAALFM_CR07200WA	CAALFM_CR07200WA	-0.721216	0.0676981	0.299209	NS
ERG3	ERG3	0.52752	0.0676578	0.299209	NS
UBR1	UBR1	0.484859	0.067655	0.299209	NS
CAALFM_C403720CA	CAALFM_C403720CA	-0.587614	0.0678809	0.299767	NS
CAALFM_CR07600WA	CAALFM_CR07600WA	-0.587024	0.0679814	0.299767	NS
PRC2	PRC2	-1.04624	0.0679776	0.299767	NS
CAALFM_CR02960WA	CAALFM_CR02960WA	0.55224	0.068078	0.299962	NS
PLC2	PLC2	-0.623096	0.0682628	0.300545	NS
CAALFM_C305800WA	CAALFM_C305800WA	-0.697986	0.0683984	0.30086	NS
RTA3	RTA3	0.46044	0.0684395	0.30086	NS
CAALFM_C100630WA	CAALFM_C100630WA	-0.733958	0.0686373	0.301266	NS
FUR1	FUR1	0.503171	0.0686505	0.301266	NS
RPO26	RPO26	-0.726747	0.0686894	0.301266	NS
CAALFM_CR09490WA	CAALFM_CR09490WA	0.467254	0.0687973	0.301508	NS
CAALFM_C400230WA	CAALFM_C400230WA	0.485478	0.0691219	0.302657	NS
CAALFM_C407100CA	CAALFM_C407100CA	-0.488428	0.0691653	0.302657	NS
CAALFM_C401970WA	CAALFM_C401970WA	0.581642	0.069362	0.303287	NS
CAALFM_C401020CA	CAALFM_C401020CA	0.512181	0.0694464	0.303424	NS
DBR1	DBR1	-0.69634	0.0695501	0.303572	NS
GAT1	GAT1	0.547507	0.0695862	0.303572	NS
MCT1	MCT1	-0.569803	0.0696723	0.303716	NS
CAALFM_C107690CA	CAALFM_C107690CA	0.501341	0.0697702	0.303912	NS
CAALFM_CR00040CA	CAALFM_CR00040CA	-0.557103	0.0700011	0.304223	NS
PPG1	PPG1	-0.604671	0.0699784	0.304223	NS
VMA5	VMA5	0.484705	0.0698979	0.304223	NS
CAM1-1	CAM1-1	0.622832	0.0701323	0.304332	NS
SHP1	SHP1	0.520422	0.0701194	0.304332	NS
MAC1	MAC1	-0.883636	0.0702726	0.30471	NS
RPN7	RPN7	0.518228	0.0704387	0.305199	NS
CAALFM_C505360CA	CAALFM_C505360CA	-0.587823	0.0707369	0.306259	NS
CAALFM_CR09460CA	CAALFM_CR09460CA	-0.70423	0.0709301	0.306864	NS
CAALFM_C201040WA	CAALFM_C201040WA	-0.75472	0.0711768	0.307004	NS
CAALFM_C210230WA	CAALFM_C210230WA	-0.656709	0.0711066	0.307004	NS
CAALFM_CR05160CA	CAALFM_CR05160CA	-0.748726	0.0710593	0.307004	NS
STP2	STP2	-0.485184	0.0711696	0.307004	NS
CAALFM_C104370CA	CAALFM_C104370CA	-0.639779	0.0713389	0.307471	NS
LCB4	LCB4	0.456204	0.0714628	0.307774	NS
OPT7	OPT7	-0.547501	0.0716812	0.308482	NS
CAALFM_C104990CA	CAALFM_C104990CA	0.557196	0.0718881	0.308908	NS
RPT2	RPT2	0.565368	0.0718727	0.308908	NS
CAALFM_C200390CA	CAALFM_C200390CA	-0.473025	0.0721	0.309587	NS
CAALFM_C109770WA	CAALFM_C109770WA	0.597198	0.072354	0.310445	NS
FBA1	FBA1	0.906462	0.072545	0.311031	NS
CAALFM_C305760WA	CAALFM_C305760WA	0.452769	0.0726303	0.311164	NS
CAALFM_C300470WA	CAALFM_C300470WA	0.561063	0.0728243	0.311406	NS
HRR25	HRR25	-0.471783	0.0728498	0.311406	NS
SGT2	SGT2	0.515076	0.0727939	0.311406	NS
CAALFM_CR03710CA	CAALFM_CR03710CA	-0.734194	0.073105	0.312264	NS
MLT1	MLT1	-0.684157	0.0732225	0.3123	NS
PMT6	PMT6	0.510769	0.0731815	0.3123	NS
CAALFM_C303770CA	CAALFM_C303770CA	-0.50239	0.0733471	0.312599	NS
ACO2	ACO2	-0.779113	0.0736003	0.312677	NS
CAALFM_C703480WA	CAALFM_C703480WA	0.459869	0.0735991	0.312677	NS
CLB2	CLB2	-0.454327	0.0736385	0.312677	NS
LYS9	LYS9	0.719558	0.0735208	0.312677	NS
SIM1	SIM1	0.615555	0.0734831	0.312677	NS
CAALFM_CR05980WA	CAALFM_CR05980WA	0.471882	0.0737296	0.312724	NS
CEK1	CEK1	0.54583	0.0738083	0.312724	NS
GLO3	GLO3	0.54943	0.0738134	0.312724	NS
TIM9	TIM9	-0.921406	0.0739593	0.313111	NS
CAALFM_C113190WA	CAALFM_C113190WA	0.537404	0.0740979	0.31335	NS
CAALFM_C205810WA	CAALFM_C205810WA	-0.763953	0.0741695	0.31335	NS
CAALFM_C404230WA	CAALFM_C404230WA	0.510019	0.0741799	0.31335	NS
AGE3	AGE3	0.473815	0.0743778	0.313954	NS
ASG1	ASG1	-0.466672	0.074667	0.31405	NS
CAALFM_C101210WA	CAALFM_C101210WA	0.495067	0.0747294	0.31405	NS
CAALFM_C202920WA	CAALFM_C202920WA	-0.479326	0.0746222	0.31405	NS
CAALFM_C207980WA	CAALFM_C207980WA	-0.496638	0.0746789	0.31405	NS
CAALFM_CR00980CA	CAALFM_CR00980CA	0.480272	0.0746577	0.31405	NS
RET2	RET2	0.51683	0.0744822	0.31405	NS
CAALFM_C109240CA	CAALFM_C109240CA	0.835154	0.0749495	0.314513	NS
ESP1	ESP1	0.530556	0.0749266	0.314513	NS
ARC35	ARC35	0.450543	0.0752405	0.315503	NS
CAALFM_C107130CA	CAALFM_C107130CA	-0.530964	0.0753044	0.31554	NS
CTA8	CTA8	-0.54778	0.075482	0.316053	NS
CAALFM_C206200CA	CAALFM_C206200CA	-0.542539	0.075883	0.3175	NS
CAALFM_C206780CA	CAALFM_C206780CA	-0.673373	0.0759816	0.317681	NS
CAALFM_C303190CA	CAALFM_C303190CA	-0.588203	0.0760861	0.317885	NS
RIM20	RIM20	0.440498	0.0762175	0.318203	NS
PGA56	PGA56	-0.491367	0.076301	0.318319	NS
CAALFM_CR04830CA	CAALFM_CR04830CA	-0.629972	0.076369	0.318371	NS
CHS1	CHS1	0.484427	0.0764956	0.318667	NS
PSA2	PSA2	0.746542	0.076757	0.319291	NS
TRY3	TRY3	0.586778	0.0767034	0.319291	NS
CAALFM_C110920WA	CAALFM_C110920WA	0.591122	0.0769544	0.319556	NS
CAALFM_C304120CA	CAALFM_C304120CA	-0.600554	0.0769132	0.319556	NS
UAP1	UAP1	0.489835	0.0769881	0.319556	NS
PDC12	PDC12	-0.99499	0.0770871	0.319736	NS
CAALFM_C502750CA	CAALFM_C502750CA	0.463368	0.0772439	0.320154	NS
CAALFM_C602470WA	CAALFM_C602470WA	0.50932	0.0774944	0.32096	NS
CAALFM_C110840CA	CAALFM_C110840CA	0.575807	0.0779444	0.321614	NS
CAALFM_C303440CA	CAALFM_C303440CA	0.559551	0.0778682	0.321614	NS
CAALFM_C404990CA	CAALFM_C404990CA	0.539663	0.0779892	0.321614	NS
CAALFM_C407080CA	CAALFM_C407080CA	0.495028	0.0778418	0.321614	NS
CAALFM_C500030WA	CAALFM_C500030WA	-0.613207	0.0777412	0.321614	NS
DAL5	DAL5	-0.750665	0.0779129	0.321614	NS
CAALFM_C111610CA	CAALFM_C111610CA	0.453333	0.0780738	0.321731	NS
CAALFM_C504860CA	CAALFM_C504860CA	-0.822016	0.0782153	0.322083	NS
FUM11	FUM11	0.501248	0.0784021	0.32262	NS
CAALFM_C106270WA	CAALFM_C106270WA	0.504847	0.0785578	0.323029	NS
TUB2	TUB2	0.581599	0.0786905	0.323342	NS
CAALFM_C110520WA	CAALFM_C110520WA	-0.832935	0.078749	0.323351	NS
SEN15	SEN15	-0.799496	0.0788469	0.323521	NS
RTA4	RTA4	0.794989	0.0789483	0.323705	NS
CLG1	CLG1	-0.58978	0.0790431	0.323773	NS
UGP1	UGP1	0.594766	0.0790778	0.323773	NS
CAALFM_C402920WA	CAALFM_C402920WA	-0.478746	0.0791917	0.323911	NS
CAALFM_C702220CA	CAALFM_C702220CA	-0.562549	0.0793103	0.323911	NS
TRP5	TRP5	-0.51772	0.0793251	0.323911	NS
TVP18	TVP18	-0.479282	0.079338	0.323911	NS
CAALFM_C110310WA	CAALFM_C110310WA	-0.776026	0.0794761	0.323956	NS
CAALFM_C209160WA	CAALFM_C209160WA	-0.638536	0.079451	0.323956	NS
RPT6	RPT6	0.517039	0.0795186	0.323956	NS
CAALFM_C404860WA	CAALFM_C404860WA	-0.65599	0.0797403	0.324629	NS
GSP1	GSP1	0.607101	0.0798241	0.324739	NS
CAALFM_C110140CA	CAALFM_C110140CA	-0.605392	0.0803239	0.32654	NS
ECM22	ECM22	-0.559159	0.0803862	0.326562	NS
CAALFM_C400910CA	CAALFM_C400910CA	0.524769	0.080447	0.326577	NS
ASK1	ASK1	0.623214	0.0808593	0.327304	NS
CAALFM_C100020CA	CAALFM_C100020CA	-0.562393	0.0809948	0.327304	NS
CAALFM_C105670WA	CAALFM_C105670WA	0.540128	0.0807764	0.327304	NS
CAALFM_C209310CA	CAALFM_C209310CA	-0.760796	0.0810146	0.327304	NS
PCT1	PCT1	0.466966	0.0810261	0.327304	NS
RIM13	RIM13	0.491369	0.0808798	0.327304	NS
SEC21	SEC21	0.526336	0.0809921	0.327304	NS
ISY1	ISY1	-0.80469	0.081221	0.32786	NS
CAALFM_C603390WA	CAALFM_C603390WA	0.656515	0.0814973	0.328282	NS
RPC11	RPC11	-0.752986	0.0814584	0.328282	NS
TIM22	TIM22	-0.654475	0.0814958	0.328282	NS
ESS1	ESS1	0.443611	0.081637	0.328613	NS
SLD1	SLD1	0.509264	0.0817974	0.329028	NS
RAD1	RAD1	0.452017	0.0820389	0.329732	NS
RPN2	RPN2	0.571511	0.0820876	0.329732	NS
PDA1	PDA1	-0.601275	0.0822904	0.330099	NS
TEL1	TEL1	0.490644	0.0822941	0.330099	NS
RPN3	RPN3	0.526094	0.0823692	0.330168	NS
ASR2	ASR2	-0.979507	0.0824374	0.330211	NS
MDN1	MDN1	-0.761287	0.0825486	0.330425	NS
CAALFM_C200630CA	CAALFM_C200630CA	0.539743	0.0830241	0.331009	NS
CAALFM_C406370CA	CAALFM_C406370CA	-0.693475	0.0830432	0.331009	NS
CAALFM_C603880WA	CAALFM_C603880WA	-0.655692	0.0830991	0.331009	NS
HEM15	HEM15	0.547953	0.0829946	0.331009	NS
KIP3	KIP3	0.473072	0.0830447	0.331009	NS
MSH2	MSH2	0.457853	0.0829638	0.331009	NS
SEC23	SEC23	0.550217	0.0830913	0.331009	NS
CAALFM_C400020WA	CAALFM_C400020WA	0.512899	0.0833293	0.331608	NS
MET4	MET4	-0.550083	0.0833652	0.331608	NS
CDC19	CDC19	0.852965	0.0835535	0.332126	NS
CAALFM_C602740WA	CAALFM_C602740WA	-0.592659	0.0838223	0.332964	NS
CAALFM_C100370WA	CAALFM_C100370WA	-0.778417	0.0842478	0.333728	NS
CAALFM_C208170WA	CAALFM_C208170WA	-1.08185	0.0841948	0.333728	NS
CAALFM_C307660WA	CAALFM_C307660WA	-0.576912	0.0842295	0.333728	NS
CAALFM_CR04720CA	CAALFM_CR04720CA	0.43437	0.0841293	0.333728	NS
CAALFM_C600770CA	CAALFM_C600770CA	0.501141	0.0844907	0.334459	NS
CAALFM_CR04750WA	CAALFM_CR04750WA	-1.24804	0.0848548	0.335669	NS
CAALFM_CR04760CA	CAALFM_CR04760CA	-0.640934	0.0850156	0.335841	NS
ILV1	ILV1	0.556213	0.0849878	0.335841	NS
CAALFM_C208240WA	CAALFM_C208240WA	0.532026	0.0852886	0.336275	NS
CAALFM_C404120CA	CAALFM_C404120CA	0.461612	0.0853604	0.336275	NS
CAALFM_C405900CA	CAALFM_C405900CA	-0.515787	0.0853289	0.336275	NS
NCP1	NCP1	0.559716	0.0853074	0.336275	NS
CAALFM_C102800WA	CAALFM_C102800WA	-1.14206	0.0854509	0.336306	NS
CAALFM_C105280WA	CAALFM_C105280WA	-0.481912	0.0854857	0.336306	NS
CAALFM_C205760CA	CAALFM_C205760CA	-0.532833	0.0855535	0.336342	NS
CAALFM_C401760WA	CAALFM_C401760WA	0.547657	0.0858466	0.33686	NS
CAALFM_C700200WA	CAALFM_C700200WA	-0.538539	0.0858215	0.33686	NS
DPB2	DPB2	-0.78553	0.08594	0.33686	NS
RIM1	RIM1	0.472383	0.0859792	0.33686	NS
SRB9	SRB9	0.443795	0.0859482	0.33686	NS
CAALFM_C203260WA	CAALFM_C203260WA	0.495867	0.0862301	0.33725	NS
CAALFM_C502050WA	CAALFM_C502050WA	0.436479	0.0862554	0.33725	NS
CAALFM_C702310CA	CAALFM_C702310CA	-0.663152	0.0862067	0.33725	NS
CAALFM_C102950WA	CAALFM_C102950WA	-0.926989	0.0868655	0.339172	NS
NTH1	NTH1	0.469542	0.0868334	0.339172	NS
CAALFM_C500760WA	CAALFM_C500760WA	-0.465844	0.0869863	0.339412	NS
PGA54	PGA54	0.470173	0.087144	0.339796	NS
CAALFM_C604290WA	CAALFM_C604290WA	0.450953	0.0873264	0.340044	NS
EHD3	EHD3	-0.668147	0.0872804	0.340044	NS
RTS1	RTS1	0.502672	0.0874586	0.340328	NS
CAALFM_CR07370WA	CAALFM_CR07370WA	-0.552427	0.0876146	0.340704	NS
CAALFM_C502210WA	CAALFM_C502210WA	0.425019	0.0876979	0.340796	NS
CAALFM_C302160CA	CAALFM_C302160CA	0.474691	0.0880688	0.341878	NS
KRS1	KRS1	0.678661	0.0880957	0.341878	NS
CAALFM_C208620WA	CAALFM_C208620WA	0.462666	0.0883174	0.342507	NS
RDN25	RDN25	-0.955375	0.0884244	0.342689	NS
ATP18	ATP18	-0.823788	0.0886654	0.34317	NS
CYS4	CYS4	0.596192	0.0886683	0.34317	NS
APE2	APE2	0.631175	0.0890169	0.343409	NS
CAALFM_C103490WA	CAALFM_C103490WA	0.54065	0.0888543	0.343409	NS
POL32	POL32	0.460643	0.0889409	0.343409	NS
SEN1	SEN1	0.532866	0.0890298	0.343409	NS
TIM23	TIM23	-0.596558	0.0888893	0.343409	NS
CAALFM_C111140WA	CAALFM_C111140WA	-0.637675	0.0894046	0.344601	NS
CAALFM_C400320CA	CAALFM_C400320CA	-0.503391	0.0895193	0.344601	NS
CTF1	CTF1	-0.668972	0.0894824	0.344601	NS
AAP1	AAP1	-1.12432	0.0896152	0.344739	NS
CTA24	CTA24	0.540509	0.0897476	0.345016	NS
RPN4	RPN4	-0.519356	0.0900633	0.345998	NS
CAALFM_C403460CA	CAALFM_C403460CA	-1.17967	0.0901249	0.346002	NS
TEF2	TEF2	0.794891	0.0902455	0.346233	NS
BAT21	BAT21	0.562531	0.0904055	0.346615	NS
CAALFM_C112470WA	CAALFM_C112470WA	0.930691	0.0905892	0.346972	NS
CAALFM_C113750CA	CAALFM_C113750CA	-0.944912	0.0906199	0.346972	NS
CAM1	CAM1	0.676108	0.0910473	0.347995	NS
FCY21	FCY21	-0.481708	0.0909521	0.347995	NS
MET2	MET2	-0.608322	0.0910691	0.347995	NS
CAALFM_C302720WA	CAALFM_C302720WA	-0.651991	0.0912003	0.348032	NS
NUP82	NUP82	0.434246	0.0911396	0.348032	NS
SAP99	SAP99	-0.935847	0.0912614	0.348033	NS
PDX3	PDX3	0.618479	0.0913445	0.348118	NS
CAALFM_CR05900WA	CAALFM_CR05900WA	-0.666249	0.0914767	0.34839	NS
ZDS1	ZDS1	0.415298	0.091638	0.348772	NS
SEC8	SEC8	0.421588	0.0917785	0.349075	NS
YHB1	YHB1	-1.00054	0.0919101	0.349344	NS
CAALFM_C111080WA	CAALFM_C111080WA	-0.60381	0.0922051	0.349384	NS
CAALFM_C111290WA	CAALFM_C111290WA	-0.740349	0.0920956	0.349384	NS
CAALFM_C402450WA	CAALFM_C402450WA	-0.492007	0.0921474	0.349384	NS
CAALFM_CR07680CA	CAALFM_CR07680CA	0.801458	0.0920559	0.349384	NS
ROD1	ROD1	-0.42906	0.0922255	0.349384	NS
CAALFM_C400920CA	CAALFM_C400920CA	0.679324	0.0925405	0.350345	NS
CAALFM_C603200WA	CAALFM_C603200WA	-0.442732	0.0927482	0.350668	NS
HOM2	HOM2	0.695482	0.0927452	0.350668	NS
CAALFM_C101010WA	CAALFM_C101010WA	-0.501503	0.0928204	0.350709	NS
FYV5	FYV5	-1.22668	0.0929039	0.350793	NS
CAALFM_C703040WA	CAALFM_C703040WA	-0.658988	0.0930522	0.351122	NS
CAALFM_C107570CA	CAALFM_C107570CA	-0.626686	0.0932387	0.351363	NS
MSU1	MSU1	-0.808043	0.0932272	0.351363	NS
URK1	URK1	-0.499898	0.0933444	0.35153	NS
NRP1	NRP1	-0.572847	0.0934217	0.35159	NS
BTS1	BTS1	0.473643	0.0936764	0.351855	NS
CAALFM_CR01280CA	CAALFM_CR01280CA	-0.64213	0.0936422	0.351855	NS
CAALFM_CR02670CA	CAALFM_CR02670CA	0.476588	0.0935766	0.351855	NS
CAALFM_C207290WA	CAALFM_C207290WA	0.559879	0.093899	0.35246	NS
PEX2	PEX2	-0.494819	0.0940264	0.352707	NS
CAALFM_C502680WA	CAALFM_C502680WA	-0.697102	0.0941399	0.352901	NS
CAALFM_C110250CA	CAALFM_C110250CA	-1.21315	0.09433	0.35319	NS
CAALFM_CR06170WA	CAALFM_CR06170WA	0.448876	0.0944636	0.35319	NS
RPP0	RPP0	0.721271	0.0944379	0.35319	NS
TYE7	TYE7	-0.595243	0.0943452	0.35319	NS
CAALFM_C104230WA	CAALFM_C104230WA	0.415457	0.0948031	0.354228	NS
CAALFM_C207620WA	CAALFM_C207620WA	-1.28581	0.0950313	0.354618	NS
UME6	UME6	-1.2036	0.0950097	0.354618	NS
YHM1	YHM1	-0.60824	0.0951462	0.354816	NS
APL2	APL2	0.501304	0.0954308	0.355414	NS
CAALFM_C304260WA	CAALFM_C304260WA	-0.491682	0.0953811	0.355414	NS
CAALFM_CR06790CA	CAALFM_CR06790CA	-0.577163	0.0955109	0.355482	NS
CAALFM_C201160WA	CAALFM_C201160WA	-0.526481	0.0957846	0.355706	NS
CAALFM_C204500WA	CAALFM_C204500WA	0.530722	0.0958196	0.355706	NS
CAALFM_C401280CA	CAALFM_C401280CA	-0.5826	0.0957165	0.355706	NS
STP1	STP1	-0.490417	0.0957835	0.355706	NS
APC1	APC1	0.440724	0.0961166	0.355782	NS
CAALFM_C108730WA	CAALFM_C108730WA	0.434837	0.0960566	0.355782	NS
CAALFM_C200830CA	CAALFM_C200830CA	0.411482	0.0963368	0.355782	NS
CAALFM_C205860CA	CAALFM_C205860CA	-0.738183	0.0963017	0.355782	NS
CAALFM_C503210CA	CAALFM_C503210CA	0.563079	0.0962955	0.355782	NS
CAALFM_C602410WA	CAALFM_C602410WA	0.444663	0.0959308	0.355782	NS
CAALFM_CR01700CA	CAALFM_CR01700CA	-0.489254	0.0960442	0.355782	NS
CAALFM_CR09310WA	CAALFM_CR09310WA	0.451331	0.096335	0.355782	NS
CAALFM_C209570CA	CAALFM_C209570CA	-0.820701	0.0964005	0.355787	NS
CAALFM_C102650WA	CAALFM_C102650WA	-0.47696	0.0967943	0.356239	NS
CAALFM_C300500CA	CAALFM_C300500CA	-0.563823	0.0968337	0.356239	NS
ERG26	ERG26	0.493554	0.0967298	0.356239	NS
LSC2	LSC2	-0.501344	0.0966266	0.356239	NS
SRO77	SRO77	0.418544	0.0967329	0.356239	NS
PDE2	PDE2	-0.454118	0.0969061	0.356276	NS
GNA1	GNA1	0.610959	0.0971507	0.356946	NS
MRP2	MRP2	-0.529853	0.0972176	0.356963	NS
SAM51	SAM51	-0.454451	0.097308	0.357066	NS
RPB8	RPB8	-0.563396	0.0974534	0.357371	NS
CAALFM_C104860WA	CAALFM_C104860WA	0.40965	0.0975812	0.35761	NS
ARF2	ARF2	0.560063	0.0977976	0.358174	NS
GVP36	GVP36	0.41372	0.0978691	0.358207	NS
CAALFM_C111580WA	CAALFM_C111580WA	0.41714	0.0980807	0.358524	NS
MET16	MET16	-0.56127	0.0980448	0.358524	NS
CAALFM_C206600WA	CAALFM_C206600WA	-0.527245	0.0982524	0.358583	NS
CAALFM_CR10040WA	CAALFM_CR10040WA	0.507725	0.0983012	0.358583	NS
COX11	COX11	0.487232	0.0983473	0.358583	NS
PUP2	PUP2	0.46791	0.0982404	0.358583	NS
MRP17	MRP17	-0.687072	0.0984353	0.358675	NS
INN1	INN1	-0.524	0.0985961	0.359033	NS
CAALFM_C207760WA	CAALFM_C207760WA	-0.63876	0.0986962	0.359169	NS
AAT21	AAT21	-0.429672	0.0988762	0.359547	NS
BZZ1	BZZ1	0.416176	0.0989257	0.359547	NS
CKA1	CKA1	-0.435037	0.0989967	0.359577	NS
HRT2	HRT2	0.494739	0.099103	0.359735	NS
MES1	MES1	0.625895	0.0992074	0.359886	NS
CAALFM_C205330CA	CAALFM_C205330CA	-0.716085	0.0993716	0.360025	NS
CAALFM_C303210WA	CAALFM_C303210WA	-0.850823	0.099337	0.360025	NS
CAALFM_C601590WA	CAALFM_C601590WA	-0.425234	0.099491	0.36023	NS
CAALFM_CR03580CA	CAALFM_CR03580CA	-0.665122	0.0995899	0.360336	NS
PHO85	PHO85	0.445966	0.099646	0.360336	NS
CAALFM_CR05360CA	CAALFM_CR05360CA	0.524196	0.0997904	0.36063	NS
CAALFM_C112180CA	CAALFM_C112180CA	0.440796	0.0999761	0.361074	NS
PGA23	PGA23	-1.0522	0.100206	0.36122	NS
RIB4	RIB4	0.526895	0.100192	0.36122	NS
ROT1	ROT1	-0.68545	0.100108	0.36122	NS
CAALFM_CR07250CA	CAALFM_CR07250CA	-0.644027	0.100403	0.361266	NS
CEX1	CEX1	0.47675	0.100471	0.361266	NS
IFF4	IFF4	-0.75539	0.100402	0.361266	NS
IRO1	IRO1	-0.416862	0.100463	0.361266	NS
CAS5	CAS5	-0.475809	0.100906	0.362604	NS
CAALFM_C701440WA	CAALFM_C701440WA	-0.943997	0.101105	0.362931	NS
MRS7	MRS7	-0.449826	0.101187	0.362931	NS
SFT2	SFT2	-0.536217	0.101184	0.362931	NS
CAALFM_C500350CA	CAALFM_C500350CA	-0.535258	0.101302	0.363114	NS
CAALFM_CR09990WA	CAALFM_CR09990WA	-0.46194	0.101528	0.363699	NS
CAALFM_C100210CA	CAALFM_C100210CA	0.529866	0.101922	0.364881	NS
CAALFM_C208510WA	CAALFM_C208510WA	-0.821071	0.102088	0.365248	NS
CAALFM_C303270WA	CAALFM_C303270WA	-0.55717	0.102195	0.3654	NS
CAALFM_CR04580WA	CAALFM_CR04580WA	-0.500816	0.102442	0.366057	NS
GLE2	GLE2	0.42992	0.102683	0.366688	NS
DCG1	DCG1	0.619975	0.102853	0.367068	NS
MYO2	MYO2	0.433778	0.103204	0.36809	NS
CAALFM_C305090CA	CAALFM_C305090CA	0.42193	0.103334	0.368286	NS
VTC3	VTC3	0.514456	0.103388	0.368286	NS
CAALFM_C102200CA	CAALFM_C102200CA	-0.602997	0.103625	0.368675	NS
CAALFM_C305290CA	CAALFM_C305290CA	0.416692	0.103663	0.368675	NS
GCD7	GCD7	-0.435609	0.103705	0.368675	NS
XKS1	XKS1	0.537115	0.103754	0.368675	NS
CAALFM_C105930CA	CAALFM_C105930CA	-0.44934	0.104019	0.369388	NS
LPI9	LPI9	0.520011	0.104092	0.369417	NS
ORC1	ORC1	0.414128	0.104349	0.370101	NS
CAALFM_C109350WA	CAALFM_C109350WA	-0.560622	0.104467	0.370221	NS
CAALFM_CR02120CA	CAALFM_CR02120CA	-0.575901	0.104513	0.370221	NS
DUR4	DUR4	-0.729586	0.105026	0.37181	NS
CAALFM_C307480WA	CAALFM_C307480WA	0.452562	0.10517	0.37206	NS
CAALFM_C400690CA	CAALFM_C400690CA	-0.624006	0.105226	0.37206	NS
CSR1	CSR1	-0.706501	0.105434	0.372565	NS
CMK2	CMK2	0.396194	0.105586	0.372871	NS
CAALFM_C307140CA	CAALFM_C307140CA	0.74649	0.105773	0.373072	NS
VPS27	VPS27	0.425134	0.105711	0.373072	NS
CAALFM_C102410CA	CAALFM_C102410CA	0.468453	0.106145	0.373922	NS
CAALFM_CR08560CA	CAALFM_CR08560CA	0.537024	0.106123	0.373922	NS
CAALFM_C100810WA	CAALFM_C100810WA	0.679927	0.106416	0.374353	NS
CAALFM_C106200WA	CAALFM_C106200WA	0.425617	0.10649	0.374353	NS
FUM12	FUM12	-0.422215	0.106594	0.374353	NS
TPO2	TPO2	-0.696561	0.106383	0.374353	NS
ZCF24	ZCF24	0.515541	0.106547	0.374353	NS
CAALFM_C601950CA	CAALFM_C601950CA	0.396401	0.106898	0.375191	NS
CAALFM_CR01910CA	CAALFM_CR01910CA	-1.20503	0.106964	0.375192	NS
CAALFM_C503690WA	CAALFM_C503690WA	-0.657088	0.107179	0.375717	NS
CAALFM_C101140CA	CAALFM_C101140CA	-0.57095	0.107457	0.376034	NS
CAALFM_C208860WA	CAALFM_C208860WA	0.431	0.107518	0.376034	NS
CAALFM_C307630CA	CAALFM_C307630CA	-0.461679	0.107532	0.376034	NS
CAALFM_C500170WA	CAALFM_C500170WA	0.47048	0.107478	0.376034	NS
CAALFM_C701700WA	CAALFM_C701700WA	-0.511752	0.107602	0.37605	NS
CAALFM_C304330CA	CAALFM_C304330CA	-0.551533	0.107674	0.37607	NS
CAALFM_C403410WA	CAALFM_C403410WA	-0.524339	0.108122	0.377406	NS
CAALFM_C110710CA	CAALFM_C110710CA	0.598177	0.108227	0.377541	NS
CAALFM_C400420CA	CAALFM_C400420CA	0.510326	0.108581	0.378358	NS
CAALFM_CR06140WA	CAALFM_CR06140WA	-0.666242	0.108593	0.378358	NS
CAALFM_C700870WA	CAALFM_C700870WA	-1.13599	0.108681	0.378434	NS
ACF2	ACF2	0.429491	0.108851	0.378568	NS
MEC3	MEC3	-0.563224	0.108792	0.378568	NS
CAALFM_C113060CA	CAALFM_C113060CA	-0.618203	0.109179	0.379477	NS
CAALFM_C304420WA	CAALFM_C304420WA	0.419283	0.109315	0.37949	NS
CAALFM_C503410CA	CAALFM_C503410CA	-0.626261	0.109291	0.37949	NS
CAALFM_C504630WA	CAALFM_C504630WA	-0.562912	0.109414	0.379604	NS
CAALFM_C306420CA	CAALFM_C306420CA	-0.466846	0.10988	0.380211	NS
CAALFM_C603110CA	CAALFM_C603110CA	-0.832231	0.109845	0.380211	NS
CAALFM_C604120CA	CAALFM_C604120CA	0.547964	0.109705	0.380211	NS
CAALFM_C700130WA	CAALFM_C700130WA	-0.478737	0.10989	0.380211	NS
SEC18	SEC18	0.425834	0.109921	0.380211	NS
CAALFM_C602660CA	CAALFM_C602660CA	-0.906802	0.11025	0.381009	NS
CAALFM_CR08920WA	CAALFM_CR08920WA	-0.664937	0.110418	0.381009	NS
INT1	INT1	0.415379	0.110413	0.381009	NS
OGG1	OGG1	0.655586	0.110354	0.381009	NS
CAALFM_C303250WA	CAALFM_C303250WA	-0.524228	0.110525	0.381136	NS
CCH1	CCH1	0.452625	0.110588	0.381136	NS
TUP1	TUP1	0.546104	0.11075	0.381464	NS
CYK3	CYK3	0.492414	0.111079	0.382368	NS
ADE17	ADE17	0.554342	0.111254	0.382741	NS
CAALFM_C110240CA	CAALFM_C110240CA	-0.899149	0.111432	0.383123	NS
CAALFM_C703280CA	CAALFM_C703280CA	-0.73119	0.111587	0.383425	NS
IDP1	IDP1	0.558446	0.111742	0.383499	NS
RFX1	RFX1	0.618373	0.111693	0.383499	NS
CAALFM_CR10290CA	CAALFM_CR10290CA	0.429477	0.11182	0.383537	NS
CAALFM_C104910CA	CAALFM_C104910CA	0.402632	0.112039	0.383826	NS
CAALFM_C305320WA	CAALFM_C305320WA	-0.51316	0.112032	0.383826	NS
SLA1	SLA1	0.505431	0.112131	0.383913	NS
CAALFM_C111510CA	CAALFM_C111510CA	0.443236	0.112421	0.384469	NS
RIM8	RIM8	-0.462577	0.112428	0.384469	NS
CAALFM_C208660CA	CAALFM_C208660CA	-0.756452	0.112719	0.385235	NS
SRT1	SRT1	0.622378	0.112928	0.38572	NS
ACO1	ACO1	-0.582736	0.113418	0.385896	NS
CAALFM_C100980WA	CAALFM_C100980WA	-0.643984	0.113468	0.385896	NS
CAALFM_C306240CA	CAALFM_C306240CA	-1.0735	0.113847	0.385896	NS
CAALFM_C502560CA	CAALFM_C502560CA	0.391985	0.113454	0.385896	NS
CAALFM_C603430CA	CAALFM_C603430CA	0.403164	0.113534	0.385896	NS
CAALFM_C701990CA	CAALFM_C701990CA	-0.630109	0.113856	0.385896	NS
CAALFM_CR01410CA	CAALFM_CR01410CA	-0.52415	0.113737	0.385896	NS
CAALFM_CR01920WA	CAALFM_CR01920WA	-1.16383	0.113097	0.385896	NS
CAALFM_CR09440CA	CAALFM_CR09440CA	0.402575	0.113674	0.385896	NS
HIS7	HIS7	-0.568186	0.113449	0.385896	NS
RAC1	RAC1	-0.427894	0.113793	0.385896	NS
RPL24A	RPL24A	0.659802	0.113185	0.385896	NS
SKO1	SKO1	-0.631099	0.113351	0.385896	NS
CAALFM_C108050WA	CAALFM_C108050WA	-0.423746	0.114169	0.38659	NS
CAALFM_C600800CA	CAALFM_C600800CA	-0.410775	0.114263	0.38659	NS
SUP35	SUP35	0.519542	0.114241	0.38659	NS
YBN5	YBN5	0.549556	0.114346	0.386645	NS
CAALFM_C503570WA	CAALFM_C503570WA	0.432555	0.114535	0.387054	NS
CAALFM_C304080WA	CAALFM_C304080WA	-0.602372	0.114713	0.387428	NS
SEC7	SEC7	0.432892	0.114832	0.387601	NS
ATO5	ATO5	-1.04449	0.11537	0.388957	NS
TIM44	TIM44	-0.538861	0.115342	0.388957	NS
HPT1	HPT1	-0.647036	0.115565	0.389309	NS
PSP1	PSP1	-0.450362	0.115678	0.389309	NS
YUH2	YUH2	0.395895	0.115638	0.389309	NS
CAALFM_C303340CA	CAALFM_C303340CA	-0.654598	0.115853	0.389668	NS
UBP13	UBP13	-0.440028	0.115947	0.389755	NS
QDR1	QDR1	0.637009	0.116107	0.390066	NS
CAALFM_C203130WA	CAALFM_C203130WA	-0.523158	0.116395	0.390805	NS
SVF1	SVF1	-0.409103	0.116779	0.391865	NS
CAALFM_C703780CA	CAALFM_C703780CA	0.465472	0.116875	0.391955	NS
CAALFM_C300630WA	CAALFM_C300630WA	0.394147	0.11708	0.392183	NS
GIN1	GIN1	0.442704	0.117069	0.392183	NS
MBF1	MBF1	0.498656	0.117154	0.392204	NS
SMD3	SMD3	-0.664397	0.117239	0.392256	NS
CAALFM_C202270CA	CAALFM_C202270CA	-0.585892	0.117496	0.392469	NS
CAALFM_C701480WA	CAALFM_C701480WA	0.406356	0.117508	0.392469	NS
SCT1	SCT1	0.423324	0.117398	0.392469	NS
ARG11	ARG11	-0.877991	0.117859	0.392507	NS
CAALFM_C200090WA	CAALFM_C200090WA	-0.455027	0.118067	0.392507	NS
CAALFM_C401660WA	CAALFM_C401660WA	0.430929	0.117789	0.392507	NS
CAALFM_C401930CA	CAALFM_C401930CA	-0.750775	0.117937	0.392507	NS
CAALFM_C404970CA	CAALFM_C404970CA	-0.616426	0.117633	0.392507	NS
GPD1	GPD1	0.525713	0.118028	0.392507	NS
RAD54	RAD54	0.471991	0.11798	0.392507	NS
RAM2	RAM2	0.417858	0.117744	0.392507	NS
HHT2	HHT2	0.518989	0.118266	0.392629	NS
RPN1	RPN1	0.471253	0.11831	0.392629	NS
SEC6	SEC6	0.467378	0.118265	0.392629	NS
CAALFM_C104710CA	CAALFM_C104710CA	-0.855495	0.118544	0.392953	NS
CAALFM_C702120CA	CAALFM_C702120CA	-0.536933	0.118525	0.392953	NS
CDS1	CDS1	-0.431425	0.118746	0.393201	NS
FGR50	FGR50	-0.532059	0.118825	0.393201	NS
TPO3	TPO3	0.721235	0.118799	0.393201	NS
CAALFM_CR02270CA	CAALFM_CR02270CA	0.534968	0.119104	0.393895	NS
CAALFM_C205550WA	CAALFM_C205550WA	0.453718	0.119366	0.394533	NS
CAALFM_CR07910CA	CAALFM_CR07910CA	-0.431984	0.119513	0.394725	NS
RVB2	RVB2	0.489932	0.119562	0.394725	NS
RPL2	RPL2	0.706074	0.119794	0.395266	NS
CAALFM_CR05710CA	CAALFM_CR05710CA	0.589278	0.120026	0.395574	NS
MNN2	MNN2	0.381357	0.11996	0.395574	NS
CAALFM_C202960CA	CAALFM_C202960CA	0.441081	0.120398	0.396443	NS
CAALFM_C402600CA	CAALFM_C402600CA	0.454817	0.120428	0.396443	NS
CAALFM_CR02940CA	CAALFM_CR02940CA	-0.641796	0.120676	0.397031	NS
CAALFM_C106650WA	CAALFM_C106650WA	-0.462535	0.120867	0.397432	NS
TRY6	TRY6	-0.983778	0.12103	0.397511	NS
YPT53	YPT53	0.421357	0.121018	0.397511	NS
CAALFM_CR07320CA	CAALFM_CR07320CA	-0.490491	0.121224	0.39792	NS
RAS1	RAS1	-0.405357	0.121558	0.398787	NS
PR26	PR26	0.479125	0.121862	0.399557	NS
FAA2-3	FAA2-3	-0.609538	0.122257	0.400621	NS
CAALFM_C104280CA	CAALFM_C104280CA	0.494454	0.122658	0.401706	NS
CAALFM_C600210WA	CAALFM_C600210WA	0.397796	0.122776	0.401821	NS
ERG24	ERG24	0.489333	0.122833	0.401821	NS
ALS4	ALS4	-1.06885	0.12306	0.402104	NS
CAALFM_C206320WA	CAALFM_C206320WA	0.4007	0.123048	0.402104	NS
CAALFM_C110280CA	CAALFM_C110280CA	0.434913	0.123723	0.402873	NS
CAALFM_C300420WA	CAALFM_C300420WA	-0.502088	0.123484	0.402873	NS
CAALFM_C304810CA	CAALFM_C304810CA	0.609628	0.123771	0.402873	NS
CAALFM_C400820WA	CAALFM_C400820WA	-0.685795	0.123567	0.402873	NS
CAALFM_C402470CA	CAALFM_C402470CA	0.395269	0.123376	0.402873	NS
CAALFM_C603730CA	CAALFM_C603730CA	-0.54127	0.123788	0.402873	NS
CHS5	CHS5	0.427115	0.123605	0.402873	NS
CAALFM_C109340CA	CAALFM_C109340CA	-0.792532	0.124159	0.403623	NS
OPT6	OPT6	-0.556332	0.124141	0.403623	NS
CAALFM_C100100CA	CAALFM_C100100CA	-0.471992	0.124318	0.403682	NS
CAALFM_CR10380CA	CAALFM_CR10380CA	-1.09989	0.12429	0.403682	NS
ALD5	ALD5	-0.745571	0.124607	0.403705	NS
CAALFM_C105740CA	CAALFM_C105740CA	0.6364	0.124556	0.403705	NS
CAALFM_C200810CA	CAALFM_C200810CA	-0.619239	0.124563	0.403705	NS
RIC1	RIC1	0.426932	0.124527	0.403705	NS
CAALFM_C400170WA	CAALFM_C400170WA	0.461052	0.125225	0.405248	NS
CAALFM_C500140CA	CAALFM_C500140CA	-0.644317	0.125195	0.405248	NS
CAALFM_C306270CA	CAALFM_C306270CA	0.449763	0.12539	0.405552	NS
CAALFM_C505200CA	CAALFM_C505200CA	0.428865	0.125541	0.405812	NS
SNM1	SNM1	-0.779294	0.125762	0.406298	NS
SMD2	SMD2	-0.740027	0.125862	0.406391	NS
ATP17	ATP17	-0.434071	0.126118	0.40676	NS
CAALFM_C102970WA	CAALFM_C102970WA	0.501892	0.126092	0.40676	NS
CAALFM_C100530CA	CAALFM_C100530CA	0.383577	0.126512	0.407801	NS
CAALFM_C110090CA	CAALFM_C110090CA	0.389739	0.126588	0.407816	NS
CAALFM_CR08000CA	CAALFM_CR08000CA	0.468133	0.126751	0.408111	NS
CAALFM_CR01180WA	CAALFM_CR01180WA	0.40489	0.127351	0.409582	NS
VTC4	VTC4	0.53935	0.12729	0.409582	NS
CAALFM_C400880WA	CAALFM_C400880WA	-0.605046	0.127431	0.409611	NS
CAALFM_C204490WA	CAALFM_C204490WA	0.382575	0.127592	0.409897	NS
CAALFM_C305450CA	CAALFM_C305450CA	-0.442329	0.127695	0.40991	NS
CAALFM_CR06430WA	CAALFM_CR06430WA	0.674766	0.127849	0.40991	NS
CBF1	CBF1	0.507133	0.12794	0.40991	NS
CFL4	CFL4	0.974527	0.12782	0.40991	NS
ZSF1	ZSF1	0.532553	0.127954	0.40991	NS
MIF2	MIF2	-0.517437	0.12803	0.409925	NS
SOD3	SOD3	-0.869649	0.128176	0.410162	NS
URA2	URA2	-0.43776	0.128343	0.410468	NS
RIM2	RIM2	-0.463544	0.128524	0.410819	NS
CAALFM_CR08050CA	CAALFM_CR08050CA	0.384443	0.128721	0.411218	NS
CAALFM_C207860WA	CAALFM_C207860WA	-0.49953	0.128942	0.411694	NS
ALK6	ALK6	0.788389	0.129063	0.411739	NS
CAALFM_C111570WA	CAALFM_C111570WA	-0.83815	0.1291	0.411739	NS
PUP3	PUP3	0.388105	0.129212	0.411866	NS
CAALFM_C302930WA	CAALFM_C302930WA	-0.843577	0.129311	0.411919	NS
CAALFM_C502220CA	CAALFM_C502220CA	-0.771049	0.129372	0.411919	NS
QCR8	QCR8	-0.487304	0.12947	0.412003	NS
CAALFM_CR04150WA	CAALFM_CR04150WA	-0.708511	0.130364	0.414615	NS
CAALFM_C300170CA	CAALFM_C300170CA	0.463809	0.130888	0.41539	NS
CAALFM_C305110WA	CAALFM_C305110WA	-0.523607	0.130786	0.41539	NS
CAALFM_C405390WA	CAALFM_C405390WA	0.450407	0.13071	0.41539	NS
RTG3	RTG3	-0.391659	0.130897	0.41539	NS
GRR1	GRR1	0.388454	0.130976	0.415411	NS
CAALFM_C205580WA	CAALFM_C205580WA	-0.445886	0.131215	0.415937	NS
CAALFM_C302260CA	CAALFM_C302260CA	-0.405924	0.131387	0.416254	NS
HXK2	HXK2	0.717387	0.131563	0.416581	NS
DPP2	DPP2	-0.440293	0.131742	0.416687	NS
ZCF30	ZCF30	-0.532214	0.131678	0.416687	NS
BMT4	BMT4	0.532081	0.131954	0.417073	NS
CAALFM_C103510CA	CAALFM_C103510CA	0.60938	0.132042	0.417073	NS
PEX13	PEX13	-0.451126	0.132083	0.417073	NS
CAALFM_C204750WA	CAALFM_C204750WA	-0.52814	0.132511	0.41747	NS
CAALFM_C502400WA	CAALFM_C502400WA	0.446879	0.13242	0.41747	NS
CAALFM_CR10640WA	CAALFM_CR10640WA	-0.678932	0.132655	0.41747	NS
NUC2	NUC2	-0.432516	0.13258	0.41747	NS
SFL1	SFL1	-0.443342	0.13238	0.41747	NS
SNZ1	SNZ1	-0.566684	0.132719	0.41747	NS
TRS33	TRS33	-0.502139	0.132518	0.41747	NS
CAALFM_C303760WA	CAALFM_C303760WA	-0.51396	0.133293	0.418472	NS
CAALFM_C500340WA	CAALFM_C500340WA	0.411886	0.133309	0.418472	NS
CMK1	CMK1	0.575979	0.13334	0.418472	NS
ILV2	ILV2	-0.535401	0.133403	0.418472	NS
PEX12	PEX12	-0.427096	0.133254	0.418472	NS
PHO4	PHO4	0.395139	0.133623	0.418933	NS
CAALFM_C102320CA	CAALFM_C102320CA	-0.377874	0.133939	0.419465	NS
CAALFM_C206430CA	CAALFM_C206430CA	0.626873	0.133891	0.419465	NS
CAALFM_C406950WA	CAALFM_C406950WA	-0.685133	0.13422	0.420115	NS
FMO2	FMO2	-0.905458	0.134519	0.420821	NS
ABP1	ABP1	0.507	0.13493	0.421147	NS
ATP19	ATP19	-0.896978	0.134991	0.421147	NS
CAALFM_C304840CA	CAALFM_C304840CA	-0.820612	0.134781	0.421147	NS
CAALFM_C501470CA	CAALFM_C501470CA	-0.634136	0.134932	0.421147	NS
TAF60	TAF60	0.40325	0.134749	0.421147	NS
CAALFM_C406670WA	CAALFM_C406670WA	-0.499702	0.135204	0.421584	NS
CAALFM_C504050WA	CAALFM_C504050WA	0.476606	0.135663	0.422756	NS
PDI1	PDI1	0.502198	0.135728	0.422756	NS
CAALFM_C305150WA	CAALFM_C305150WA	0.386297	0.135957	0.423081	NS
CCC2	CCC2	-0.502421	0.13598	0.423081	NS
CAALFM_C602690CA	CAALFM_C602690CA	-0.555304	0.136229	0.423396	NS
TRR1	TRR1	0.433156	0.136205	0.423396	NS
GTT11	GTT11	-0.594401	0.136414	0.423742	NS
CAALFM_C201930CA	CAALFM_C201930CA	-0.433024	0.137096	0.424167	NS
CAALFM_C304230WA	CAALFM_C304230WA	-0.520023	0.137311	0.424167	NS
CAALFM_C400410WA	CAALFM_C400410WA	-0.438477	0.137433	0.424167	NS
CAALFM_C400460CA	CAALFM_C400460CA	0.387907	0.137073	0.424167	NS
CAALFM_C701960WA	CAALFM_C701960WA	-0.448858	0.137246	0.424167	NS
CAALFM_CR05150WA	CAALFM_CR05150WA	-0.840813	0.137402	0.424167	NS
CAALFM_CR06870CA	CAALFM_CR06870CA	-1.05527	0.136971	0.424167	NS
CDC48	CDC48	0.54005	0.137187	0.424167	NS
MNN22	MNN22	-0.460253	0.137604	0.424167	NS
NTF2	NTF2	0.475087	0.136899	0.424167	NS
RPL10A	RPL10A	0.639667	0.137736	0.424167	NS
SEC5	SEC5	0.438314	0.137532	0.424167	NS
SPC2	SPC2	-0.452921	0.137565	0.424167	NS
SRD1	SRD1	0.490573	0.137612	0.424167	NS
TOS4	TOS4	0.588436	0.13759	0.424167	NS
YEA4	YEA4	-0.587316	0.137674	0.424167	NS
HAC1	HAC1	-0.425185	0.13784	0.424259	NS
SEC27	SEC27	0.447218	0.137937	0.424331	NS
CAALFM_C102270CA	CAALFM_C102270CA	-0.651462	0.138473	0.425751	NS
PGA33	PGA33	0.394231	0.138633	0.426015	NS
CAALFM_C704090CA	CAALFM_C704090CA	0.400608	0.138756	0.426164	NS
CAALFM_C406420WA	CAALFM_C406420WA	0.409546	0.13911	0.42702	NS
RTF1	RTF1	0.387924	0.139241	0.427194	NS
CAALFM_C106660WA	CAALFM_C106660WA	-0.461967	0.139714	0.42809	NS
CAALFM_C210460CA	CAALFM_C210460CA	0.404748	0.139705	0.42809	NS
IDH1	IDH1	-0.51755	0.139941	0.42809	NS
MDL1	MDL1	0.377396	0.139981	0.42809	NS
THI4	THI4	-0.941646	0.139969	0.42809	NS
ZCF1	ZCF1	-0.493565	0.139763	0.42809	NS
BLM3	BLM3	0.424914	0.140309	0.428277	NS
CAALFM_C304690CA	CAALFM_C304690CA	0.55399	0.140129	0.428277	NS
CAR2	CAR2	0.575653	0.14029	0.428277	NS
CRN1	CRN1	0.4251	0.140341	0.428277	NS
DUR3	DUR3	-0.9832	0.140587	0.428709	NS
GUS1	GUS1	0.499115	0.140708	0.428709	NS
SEF1	SEF1	0.413539	0.140635	0.428709	NS
CAALFM_CR09660WA	CAALFM_CR09660WA	-0.611957	0.140887	0.429026	NS
CAALFM_CR09230CA	CAALFM_CR09230CA	0.40181	0.141141	0.429571	NS
CAALFM_C301910CA	CAALFM_C301910CA	-0.904873	0.141325	0.429903	NS
CAALFM_C102020WA	CAALFM_C102020WA	0.553267	0.141451	0.430059	NS
CAALFM_C201240CA	CAALFM_C201240CA	-0.488072	0.141853	0.430751	NS
CAALFM_C207420WA	CAALFM_C207420WA	0.467988	0.141895	0.430751	NS
CAALFM_C502140CA	CAALFM_C502140CA	0.378725	0.141929	0.430751	NS
PSF3	PSF3	0.718217	0.141979	0.430751	NS
CAALFM_C102380CA	CAALFM_C102380CA	0.645595	0.142331	0.431589	NS
CAALFM_C105780WA	CAALFM_C105780WA	0.39977	0.142917	0.431672	NS
CAALFM_C107080WA	CAALFM_C107080WA	-0.66399	0.142978	0.431672	NS
CAALFM_C113770CA	CAALFM_C113770CA	0.584457	0.142937	0.431672	NS
CAALFM_C200550WA	CAALFM_C200550WA	-0.566453	0.142862	0.431672	NS
CAALFM_CR03950WA	CAALFM_CR03950WA	-0.475843	0.143197	0.431672	NS
EFT2	EFT2	0.621521	0.143104	0.431672	NS
HIS5	HIS5	-0.547825	0.14307	0.431672	NS
LYS5	LYS5	0.609543	0.14283	0.431672	NS
PTP3	PTP3	-0.469089	0.143149	0.431672	NS
RPL19A	RPL19A	0.621322	0.143263	0.431672	NS
SAS3	SAS3	0.453386	0.142622	0.431672	NS
ZCF13	ZCF13	-0.471534	0.142584	0.431672	NS
CAALFM_C113270WA	CAALFM_C113270WA	0.37188	0.143688	0.4325	NS
SCL1	SCL1	0.405049	0.143648	0.4325	NS
APR1	APR1	-0.703017	0.144395	0.432808	NS
CAALFM_C201530CA	CAALFM_C201530CA	0.400573	0.144037	0.432808	NS
CAALFM_C206790WA	CAALFM_C206790WA	-0.710976	0.144388	0.432808	NS
CAALFM_C209420WA	CAALFM_C209420WA	-0.525119	0.144211	0.432808	NS
MGE1	MGE1	-0.390502	0.144328	0.432808	NS
RER2	RER2	-0.445435	0.14404	0.432808	NS
TPI1	TPI1	0.648344	0.144273	0.432808	NS
USO1	USO1	0.374731	0.144011	0.432808	NS
CAALFM_CR03260WA	CAALFM_CR03260WA	-0.457988	0.144698	0.43349	NS
CAALFM_C702470CA	CAALFM_C702470CA	-0.394317	0.144908	0.433891	NS
BMT3	BMT3	-0.805321	0.145213	0.434577	NS
CAALFM_C105990CA	CAALFM_C105990CA	-0.417593	0.145576	0.434982	NS
CAALFM_C604110WA	CAALFM_C604110WA	-0.379328	0.145456	0.434982	NS
TBP1	TBP1	0.452511	0.145534	0.434982	NS
ALS7	ALS7	-0.602132	0.146426	0.435864	NS
CAALFM_C202870WA	CAALFM_C202870WA	0.441414	0.14648	0.435864	NS
CAALFM_CR02630CA	CAALFM_CR02630CA	0.622288	0.146114	0.435864	NS
CAALFM_CR07080WA	CAALFM_CR07080WA	-0.571402	0.146164	0.435864	NS
ILV6	ILV6	0.478287	0.146197	0.435864	NS
KRE9	KRE9	0.378442	0.146357	0.435864	NS
MRR1	MRR1	-0.484493	0.146355	0.435864	NS
SMC6	SMC6	0.393583	0.146379	0.435864	NS
BUD2	BUD2	0.366249	0.146792	0.436448	NS
CAALFM_C603360CA	CAALFM_C603360CA	-0.822961	0.146829	0.436448	NS
PRC3	PRC3	0.625038	0.147259	0.4375	NS
CAALFM_C200920WA	CAALFM_C200920WA	-0.631036	0.147751	0.438579	NS
CAALFM_C400950CA	CAALFM_C400950CA	0.419499	0.147863	0.438579	NS
PCL2	PCL2	0.508234	0.147939	0.438579	NS
PGA26	PGA26	-0.826698	0.147991	0.438579	NS
SIT1	SIT1	-0.632736	0.148005	0.438579	NS
NAB3	NAB3	0.37988	0.148273	0.438717	NS
YOX1	YOX1	0.465816	0.148172	0.438717	NS
YSA1	YSA1	0.353447	0.148282	0.438717	NS
CAALFM_C204170CA	CAALFM_C204170CA	-0.54023	0.148369	0.43875	NS
UBI3	UBI3	0.660499	0.14871	0.439532	NS
CAALFM_C103150CA	CAALFM_C103150CA	-0.506931	0.148939	0.439981	NS
TIM21	TIM21	-0.500201	0.149027	0.440015	NS
CAALFM_C400070CA	CAALFM_C400070CA	0.413364	0.149109	0.44003	NS
VPS35	VPS35	0.369515	0.149292	0.440341	NS
ILV3	ILV3	0.60013	0.149548	0.44087	NS
CAALFM_C207580WA	CAALFM_C207580WA	0.570125	0.149774	0.441309	NS
SYS1	SYS1	-0.4185	0.150001	0.441752	NS
CAALFM_C306700CA	CAALFM_C306700CA	0.624891	0.150094	0.441797	NS
URE2	URE2	-0.39288	0.150251	0.441806	NS
YCP4	YCP4	-0.465797	0.150241	0.441806	NS
CAALFM_C101080WA	CAALFM_C101080WA	0.428032	0.150517	0.44236	NS
CAALFM_C205910WA	CAALFM_C205910WA	0.469916	0.150763	0.44263	NS
CAALFM_CR04460CA	CAALFM_CR04460CA	-0.507177	0.15084	0.44263	NS
EFB1	EFB1	0.570098	0.150805	0.44263	NS
CAALFM_C109570WA	CAALFM_C109570WA	-0.509318	0.151614	0.442859	NS
CAALFM_C502660CA	CAALFM_C502660CA	-0.457243	0.151449	0.442859	NS
CAALFM_C603530CA	CAALFM_C603530CA	-0.736092	0.151387	0.442859	NS
CAALFM_CR01300WA	CAALFM_CR01300WA	-0.618111	0.151476	0.442859	NS
CAALFM_CR07510WA	CAALFM_CR07510WA	-0.587338	0.151164	0.442859	NS
MGM101	MGM101	-0.463682	0.151037	0.442859	NS
MTR10	MTR10	0.377035	0.151173	0.442859	NS
PAD1	PAD1	-0.495018	0.151392	0.442859	NS
SAP9	SAP9	-0.475787	0.151595	0.442859	NS
DPS1-1	DPS1-1	0.477513	0.151835	0.443279	NS
CAALFM_CR02770CA	CAALFM_CR02770CA	0.466753	0.151984	0.443488	NS
CAALFM_CR04940WA	CAALFM_CR04940WA	-1.00452	0.152339	0.443844	NS
DRG1	DRG1	-0.444443	0.152301	0.443844	NS
SUB2	SUB2	0.467253	0.152289	0.443844	NS
CAALFM_C305860CA	CAALFM_C305860CA	-0.549508	0.152712	0.444705	NS
ARP9	ARP9	0.414119	0.153593	0.445511	NS
CAALFM_C112920CA	CAALFM_C112920CA	-0.383017	0.153379	0.445511	NS
CAALFM_C701370WA	CAALFM_C701370WA	-0.748959	0.153653	0.445511	NS
CAALFM_CR05370WA	CAALFM_CR05370WA	-0.646375	0.153329	0.445511	NS
CAALFM_CR08580CA	CAALFM_CR08580CA	-0.731301	0.153389	0.445511	NS
CAALFM_CR10820WA	CAALFM_CR10820WA	-0.435325	0.153156	0.445511	NS
MDG1	MDG1	-0.487933	0.153583	0.445511	NS
RHB1	RHB1	-0.46533	0.153689	0.445511	NS
RPC10	RPC10	-0.45947	0.153479	0.445511	NS
HSM3	HSM3	0.413867	0.15381	0.445637	NS
CAALFM_C203700WA	CAALFM_C203700WA	-0.505997	0.153966	0.445864	NS
CAALFM_C101000CA	CAALFM_C101000CA	0.471101	0.154584	0.447426	NS
ECM29	ECM29	0.434237	0.154758	0.447704	NS
SSU81	SSU81	-0.584637	0.155063	0.448359	NS
CAALFM_C208960CA	CAALFM_C208960CA	0.486674	0.155281	0.448526	NS
CAALFM_C405340WA	CAALFM_C405340WA	0.546414	0.155323	0.448526	NS
CAALFM_CR07850WA	CAALFM_CR07850WA	0.429212	0.155355	0.448526	NS
CAALFM_C208830WA	CAALFM_C208830WA	-0.439727	0.155517	0.448767	NS
CDC28	CDC28	0.355933	0.156054	0.450089	NS
CAALFM_C210170CA	CAALFM_C210170CA	-0.384278	0.156206	0.450302	NS
CAALFM_C207250CA	CAALFM_C207250CA	-0.648629	0.156706	0.451514	NS
SEC20	SEC20	0.392696	0.156789	0.451527	NS
UBC4	UBC4	0.458664	0.15694	0.451734	NS
CAALFM_C113260WA	CAALFM_C113260WA	0.355313	0.15707	0.451849	NS
CAALFM_CR04860CA	CAALFM_CR04860CA	-0.645596	0.157137	0.451849	NS
CAALFM_C114190CA	CAALFM_C114190CA	0.720559	0.157292	0.452068	NS
MRPS9	MRPS9	-0.393444	0.157873	0.45351	NS
CAALFM_C405160CA	CAALFM_C405160CA	-0.463498	0.158224	0.454079	NS
CAALFM_C505230CA	CAALFM_C505230CA	-0.541378	0.15823	0.454079	NS
CAALFM_C101460WA	CAALFM_C101460WA	-0.404195	0.158396	0.454329	NS
FGR10	FGR10	-0.616079	0.158566	0.454589	NS
CAALFM_C602370CA	CAALFM_C602370CA	-0.557096	0.158802	0.454655	NS
[truncated: 3,729 more rows]
