# Supplementary material for: The Ndr/LATS Kinase Cbk1 Regulates a Specific Subset of Ace2 Functions and Suppresses the Hypha-to-Yeast Transition in Candida albicans
Source: mBio. 2020 Aug 18;11(4):e01900-20. doi: 10.1128/mBio.01900-20 (PMC7439482; doi:10.1128/mBio.01900-20)
Supplement: TABLE S4 [file mBio.01900-20-st004.xlsx]

## Sheet: gene_exp
test_id	gene_id	gene	log2(fold_change)	test_stat	p_value	q_value	significant
orf19.4909	orf19.4909	CBK1	-8.9421	-9.74577	5e-05	0.000139957	yes
orf19.2475	orf19.2475	PGA26	-4.26756	-10.8254	5e-05	0.000139957	yes
orf19.5785	orf19.5785	orf19.5785	-4.11813	-12.354	5e-05	0.000139957	yes
orf19.3893	orf19.3893	SCW11	-4.08448	-16.34	5e-05	0.000139957	yes
orf19.33	orf19.33	orf19.33	-3.8065	-38.046	5e-05	0.000139957	yes
orf19.1822	orf19.1822	UME6	-3.77837	-8.72344	5e-05	0.000139957	yes
orf19.5741	orf19.5741	ALS1	-3.60745	-16.4858	5e-05	0.000139957	yes
orf19.4884	orf19.4884	WOR1	-3.56881	-5.46626	5e-05	0.000139957	yes
orf19.5831	orf19.5831	orf19.5831	-3.29083	-6.32947	5e-05	0.000139957	yes
orf19.7586	orf19.7586	CHT3	-3.22865	-14.2115	5e-05	0.000139957	yes
orf19.1321	orf19.1321	HWP1	-2.98705	-9.87888	5e-05	0.000139957	yes
orf19.2237	orf19.2237	SPR1	-2.94363	-2.78618	0.01025	0.019085	yes
orf19.34	orf19.34	GIT1	-2.93207	-6.2017	5e-05	0.000139957	yes
orf19.2451	orf19.2451	PGA45	-2.92568	-15.0464	5e-05	0.000139957	yes
orf19.1508	orf19.1508	orf19.1508	-2.63186	-12.1576	5e-05	0.000139957	yes
orf19.3306	orf19.3306	orf19.3306	-2.61545	-6.94419	5e-05	0.000139957	yes
orf19.2508	orf19.2508	PRM9	-2.59865	-5.50512	5e-05	0.000139957	yes
orf19.6138	orf19.6138	orf19.6138	-2.56818	-3.13149	0.00035	0.000869001	yes
orf19.31	orf19.31	orf19.31	-2.52149	-10.1031	5e-05	0.000139957	yes
orf19.4463	orf19.4463	orf19.4463	-2.49864	-2.47017	0.0188	0.0330436	yes
orf19.5216	orf19.5216	orf19.5216	-2.49262	-11.7294	5e-05	0.000139957	yes
orf19.1541	orf19.1541	orf19.1541	-2.46275	-3.61736	5e-05	0.000139957	yes
orf19.7550	orf19.7550	IFA14	-2.4461	-7.77855	5e-05	0.000139957	yes
orf19.4508	orf19.4508	orf19.4508	-2.44277	-4.51429	5e-05	0.000139957	yes
orf19.1616	orf19.1616	FGR23	-2.36713	-6.46154	5e-05	0.000139957	yes
orf19.1746	orf19.1746	orf19.1746	-2.35872	-8.22363	5e-05	0.000139957	yes
orf19.6595	orf19.6595	RTA4	-2.34876	-5.92989	5e-05	0.000139957	yes
orf19.1123	orf19.1123	orf19.1123	-2.31217	-3.288	0.016	0.0286021	yes
orf19.4515	orf19.4515	orf19.4515	-2.30652	-8.12672	5e-05	0.000139957	yes
orf19.2227	orf19.2227	orf19.2227	-2.29089	-9.29428	5e-05	0.000139957	yes
orf19.3629	orf19.3629	DSE1	-2.22442	-10.6301	5e-05	0.000139957	yes
orf19.4507	orf19.4507	orf19.4507	-2.2219	-6.52688	5e-05	0.000139957	yes
orf19.1353	orf19.1353	orf19.1353	-2.20557	-5.10149	5e-05	0.000139957	yes
orf19.3374	orf19.3374	ECE1	-2.19747	-4.93125	5e-05	0.000139957	yes
orf19.4069	orf19.4069	orf19.4069	-2.18657	-7.00873	5e-05	0.000139957	yes
orf19.1964	orf19.1964	orf19.1964	-2.16516	-11.0807	5e-05	0.000139957	yes
orf19.1507	orf19.1507	AMN1	-2.16426	-9.7347	5e-05	0.000139957	yes
orf19.2049	orf19.2049	orf19.2049	-2.16115	-7.98967	5e-05	0.000139957	yes
orf19.5832	orf19.5832	HPT1	-2.09846	-13.2628	5e-05	0.000139957	yes
orf19.2247	orf19.2247	orf19.2247	-2.06727	-3.97317	5e-05	0.000139957	yes
orf19.4910	orf19.4910	FGR41	-2.06513	-11.4074	5e-05	0.000139957	yes
orf19.2251	orf19.2251	AAH1	-2.0467	-9.28153	5e-05	0.000139957	yes
orf19.4737	orf19.4737	TPO3	-2.01568	-10.311	5e-05	0.000139957	yes
orf19.2460	orf19.2460	orf19.2460	-2.00873	-2.94912	0.00095	0.00219176	yes
orf19.1327	orf19.1327	RBT1	-1.99631	-8.55838	5e-05	0.000139957	yes
orf19.7364	orf19.7364	orf19.7364	-1.98605	-2.4532	0.00495	0.00982464	yes
orf19.5524	orf19.5524	orf19.5524	-1.98398	-1.95599	0.022	0.0379406	yes
orf19.1992	orf19.1992	SIR2	-1.96687	-8.03255	5e-05	0.000139957	yes
orf19.2033	orf19.2033	PGA19	-1.92832	-2.75561	0.00345	0.00712466	yes
orf19.2191.1	orf19.2191.1	orf19.2191.1	-1.92404	-49.8576	5e-05	0.000139957	yes
orf19.1639	orf19.1639	orf19.1639	-1.92052	-2.75189	0.00205	0.00442507	yes
orf19.1529	orf19.1529	orf19.1529	-1.9029	-3.85618	5e-05	0.000139957	yes
orf19.3529	orf19.3529	ABP2	-1.8977	-6.81591	5e-05	0.000139957	yes
orf19.5210	orf19.5210	orf19.5210	-1.8962	-6.43547	5e-05	0.000139957	yes
orf19.2317	orf19.2317	orf19.2317	-1.89043	-2.03346	0.02525	0.0429023	yes
orf19.1724	orf19.1724	orf19.1724	-1.88475	-2.20743	0.0279	0.0469024	yes
orf19.2787	orf19.2787	PRY1	-1.87774	-2.70813	0.00475	0.0094629	yes
orf19.6366	orf19.6366	orf19.6366	-1.86888	-5.57326	5e-05	0.000139957	yes
orf19.4814	orf19.4814	orf19.4814	-1.86053	-4.02756	0.0067	0.0129009	yes
orf19.2943.5	orf19.2943.5	orf19.2943.5	-1.85821	-4.94779	0.0055	0.0108066	yes
orf19.5353	orf19.5353	orf19.5353	-1.83285	-2.0793	0.0047	0.00937922	yes
orf19.3512	orf19.3512	CSP1	-1.83234	-5.1874	5e-05	0.000139957	yes
orf19.3626	orf19.3626	orf19.3626	-1.82267	-8.05115	5e-05	0.000139957	yes
orf19.909	orf19.909	STP4	-1.8179	-10.0208	5e-05	0.000139957	yes
orf19.5217	orf19.5217	TES1	-1.8094	-7.93894	5e-05	0.000139957	yes
orf19.2082	orf19.2082	SAP30	-1.80006	-4.31095	5e-05	0.000139957	yes
orf19.2006.1	orf19.2006.1	COX17	-1.79035	-37.4443	5e-05	0.000139957	yes
orf19.1577	orf19.1577	orf19.1577	-1.79021	-2.21925	0.00435	0.00875822	yes
orf19.5802	orf19.5802	orf19.5802	-1.78698	-9.06392	5e-05	0.000139957	yes
orf19.893	orf19.893	PGA17	-1.78676	-3.25077	0.0001	0.000271369	yes
orf19.2219	orf19.2219	ORF298	-1.78454	-8.51855	5e-05	0.000139957	yes
orf19.605	orf19.605	orf19.605	-1.76517	-2.65389	0.02835	0.0476043	yes
orf19.1366	orf19.1366	orf19.1366	-1.76429	-4.229	5e-05	0.000139957	yes
orf19.2836	orf19.2836	orf19.2836	-1.76136	-3.84591	0.00075	0.00176575	yes
orf19.5356	orf19.5356	orf19.5356	-1.76082	-8.04822	5e-05	0.000139957	yes
orf19.829	orf19.829	SCH9	-1.76031	-8.40066	5e-05	0.000139957	yes
orf19.3547	orf19.3547	orf19.3547	-1.746	-8.918	5e-05	0.000139957	yes
orf19.5362	orf19.5362	PSO2	-1.74557	-2.71503	0.0001	0.000271369	yes
orf19.2044	orf19.2044	PGA27	-1.73134	-6.84094	5e-05	0.000139957	yes
orf19.2170	orf19.2170	PHM7	-1.7266	-8.70374	5e-05	0.000139957	yes
orf19.5316	orf19.5316	FGR29	-1.72125	-7.78281	5e-05	0.000139957	yes
orf19.7568	orf19.7568	orf19.7568	-1.71863	-3.82663	5e-05	0.000139957	yes
orf19.1382	orf19.1382	YEA4	-1.71591	-7.4401	5e-05	0.000139957	yes
orf19.1578	orf19.1578	orf19.1578	-1.70124	-8.32139	5e-05	0.000139957	yes
orf19.5894	orf19.5894	orf19.5894	-1.69197	-2.47352	0.0037	0.00757957	yes
orf19.2282	orf19.2282	orf19.2282	-1.68926	-4.72182	5e-05	0.000139957	yes
orf19.190	orf19.190	orf19.190	-1.68675	-7.85005	5e-05	0.000139957	yes
orf19.1565	orf19.1565	orf19.1565	-1.68124	-8.39031	5e-05	0.000139957	yes
orf19.1782.1	orf19.1782.1	orf19.1782.1	-1.68077	-5.19943	5e-05	0.000139957	yes
orf19.2253	orf19.2253	orf19.2253	-1.67057	-4.99598	5e-05	0.000139957	yes
orf19.809	orf19.809	orf19.809	-1.64774	-8.70518	5e-05	0.000139957	yes
orf19.4066	orf19.4066	orf19.4066	-1.64652	-7.72505	5e-05	0.000139957	yes
orf19.2244	orf19.2244	orf19.2244	-1.64423	-9.07203	5e-05	0.000139957	yes
orf19.1535	orf19.1535	orf19.1535	-1.63899	-6.88507	5e-05	0.000139957	yes
orf19.4496	orf19.4496	orf19.4496	-1.63174	-8.67226	5e-05	0.000139957	yes
orf19.2018.2	orf19.2018.2	orf19.2018.2	-1.62618	-11.905	5e-05	0.000139957	yes
orf19.2581	orf19.2581	orf19.2581	-1.62352	-4.55012	5e-05	0.000139957	yes
orf19.2090	orf19.2090	orf19.2090	-1.62097	-7.83079	5e-05	0.000139957	yes
orf19.1458	orf19.1458	orf19.1458	-1.60995	-8.13162	5e-05	0.000139957	yes
orf19.1748	orf19.1748	orf19.1748	-1.6099	-4.88257	5e-05	0.000139957	yes
orf19.1080	orf19.1080	orf19.1080	-1.60715	-4.96961	5e-05	0.000139957	yes
orf19.2103	orf19.2103	orf19.2103	-1.60609	-4.90201	5e-05	0.000139957	yes
orf19.3556	orf19.3556	orf19.3556	-1.60492	-7.93355	5e-05	0.000139957	yes
orf19.1461	orf19.1461	orf19.1461	-1.60449	-7.10824	5e-05	0.000139957	yes
orf19.1753	orf19.1753	PUS7	-1.60343	-8.12199	5e-05	0.000139957	yes
orf19.3540	orf19.3540	MAK5	-1.60294	-8.0908	5e-05	0.000139957	yes
orf19.1890	orf19.1890	orf19.1890	-1.60247	-8.00325	5e-05	0.000139957	yes
orf19.1405	orf19.1405	PHO13	-1.59885	-8.2221	5e-05	0.000139957	yes
orf19.2018	orf19.2018	orf19.2018	-1.59877	-8.83319	5e-05	0.000139957	yes
orf19.154	orf19.154	orf19.154	-1.59688	-7.79082	5e-05	0.000139957	yes
orf19.5808	orf19.5808	orf19.5808	-1.59524	-8.06931	5e-05	0.000139957	yes
orf19.1880	orf19.1880	HEM15	-1.58227	-8.69138	5e-05	0.000139957	yes
orf19.813	orf19.813	orf19.813	-1.5819	-8.10457	5e-05	0.000139957	yes
orf19.2183	orf19.2183	KRE30	-1.57839	-8.24576	5e-05	0.000139957	yes
orf19.2204.2	orf19.2204.2	RHO2	-1.57118	-8.57744	5e-05	0.000139957	yes
orf19.17	orf19.17	SCP1	-1.57077	-7.28054	5e-05	0.000139957	yes
orf19.1388	orf19.1388	orf19.1388	-1.57001	-9.65095	5e-05	0.000139957	yes
orf19.6834.10	orf19.6834.10	TAR1	-1.56989	-1.65316	0.00655	0.0126577	yes
orf19.2045	orf19.2045	orf19.2045	-1.56978	-8.52595	5e-05	0.000139957	yes
orf19.2167	orf19.2167	orf19.2167	-1.56675	-8.25224	5e-05	0.000139957	yes
orf19.2246	orf19.2246	orf19.2246	-1.56417	-9.21259	5e-05	0.000139957	yes
orf19.3616	orf19.3616	ERG9	-1.55611	-8.31269	5e-05	0.000139957	yes
orf19.908	orf19.908	FEN12	-1.55419	-8.82233	5e-05	0.000139957	yes
orf19.1302	orf19.1302	orf19.1302	-1.55409	-2.2267	0.00835	0.015798	yes
orf19.198	orf19.198	ASN1	-1.5459	-8.18888	5e-05	0.000139957	yes
orf19.1721	orf19.1721	NCE103	-1.54334	-6.40892	5e-05	0.000139957	yes
orf19.81	orf19.81	orf19.81	-1.54194	-8.19922	5e-05	0.000139957	yes
orf19.6879	orf19.6879	orf19.6879	-1.54186	-8.05575	5e-05	0.000139957	yes
orf19.1401	orf19.1401	EAP1	-1.541	-7.20849	5e-05	0.000139957	yes
orf19.1580	orf19.1580	orf19.1580	-1.53886	-4.86743	5e-05	0.000139957	yes
orf19.5809	orf19.5809	orf19.5809	-1.53618	-5.11638	5e-05	0.000139957	yes
orf19.151	orf19.151	TPO5	-1.53442	-6.96605	5e-05	0.000139957	yes
orf19.1747	orf19.1747	KIP2	-1.53354	-7.24739	5e-05	0.000139957	yes
orf19.5839	orf19.5839	PDR17	-1.53245	-8.28822	5e-05	0.000139957	yes
orf19.3572.3	orf19.3572.3	orf19.3572.3	-1.53165	-14.2157	5e-05	0.000139957	yes
orf19.2006	orf19.2006	orf19.2006	-1.53155	-6.88322	5e-05	0.000139957	yes
orf19.5351	orf19.5351	TIF11	-1.52965	-11.2097	5e-05	0.000139957	yes
orf19.1492	orf19.1492	PRP39	-1.52949	-6.86092	5e-05	0.000139957	yes
orf19.2042	orf19.2042	orf19.2042	-1.52608	-7.63701	5e-05	0.000139957	yes
orf19.2179	orf19.2179	SIT1	-1.52387	-4.78401	5e-05	0.000139957	yes
orf19.5797	orf19.5797	PLC2	-1.5233	-7.86955	5e-05	0.000139957	yes
orf19.1569	orf19.1569	UTP22	-1.52134	-7.48668	5e-05	0.000139957	yes
orf19.1486	orf19.1486	orf19.1486	-1.52012	-9.79069	5e-05	0.000139957	yes
orf19.3582	orf19.3582	orf19.3582	-1.52004	-8.94818	5e-05	0.000139957	yes
orf19.1485	orf19.1485	orf19.1485	-1.51899	-13.3275	5e-05	0.000139957	yes
orf19.4521	orf19.4521	orf19.4521	-1.51538	-7.91176	5e-05	0.000139957	yes
orf19.1295	orf19.1295	VAS1	-1.51219	-7.56945	5e-05	0.000139957	yes
orf19.5486.1	orf19.5486.1	SMD2	-1.51207	-12.6231	5e-05	0.000139957	yes
orf19.2281	orf19.2281	orf19.2281	-1.51118	-5.47147	5e-05	0.000139957	yes
orf19.5284	orf19.5284	orf19.5284	-1.51118	-3.83371	0.0158	0.0282963	yes
orf19.4072	orf19.4072	IFF6	-1.51093	-6.8213	5e-05	0.000139957	yes
orf19.3610	orf19.3610	orf19.3610	-1.50548	-5.96702	5e-05	0.000139957	yes
orf19.1532	orf19.1532	SAM37	-1.50531	-7.47971	5e-05	0.000139957	yes
orf19.5365	orf19.5365	orf19.5365	-1.49879	-7.22268	5e-05	0.000139957	yes
orf19.2059	orf19.2059	orf19.2059	-1.49706	-6.30576	5e-05	0.000139957	yes
orf19.5908	orf19.5908	TEC1	-1.49372	-6.97455	5e-05	0.000139957	yes
orf19.5211	orf19.5211	IDP1	-1.49364	-8.00728	5e-05	0.000139957	yes
orf19.2000	orf19.2000	orf19.2000	-1.49229	-4.74448	5e-05	0.000139957	yes
orf19.827.1	orf19.827.1	RPL39	-1.48926	-15.6697	5e-05	0.000139957	yes
orf19.1557	orf19.1557	orf19.1557	-1.48711	-7.38503	5e-05	0.000139957	yes
orf19.801	orf19.801	TBF1	-1.48235	-7.25654	5e-05	0.000139957	yes
orf19.1760	orf19.1760	RAS1	-1.47884	-8.57392	5e-05	0.000139957	yes
orf19.4492	orf19.4492	orf19.4492	-1.4785	-7.95915	5e-05	0.000139957	yes
orf19.5827	orf19.5827	BUB2	-1.47847	-6.90243	5e-05	0.000139957	yes
orf19.5776	orf19.5776	TOM1	-1.47661	-7.0929	5e-05	0.000139957	yes
orf19.1526	orf19.1526	SNF2	-1.47421	-7.17523	5e-05	0.000139957	yes
orf19.5206	orf19.5206	orf19.5206	-1.47404	-7.03486	5e-05	0.000139957	yes
orf19.1404	orf19.1404	orf19.1404	-1.47316	-7.60911	5e-05	0.000139957	yes
orf19.1533	orf19.1533	orf19.1533	-1.47198	-7.77875	5e-05	0.000139957	yes
orf19.6770	orf19.6770	orf19.6770	-1.47124	-8.03796	5e-05	0.000139957	yes
orf19.1448	orf19.1448	APT1	-1.47112	-9.74757	5e-05	0.000139957	yes
orf19.563	orf19.563	RRP15	-1.47008	-8.61563	5e-05	0.000139957	yes
orf19.2012	orf19.2012	NOT3	-1.46944	-7.42651	5e-05	0.000139957	yes
orf19.29	orf19.29	orf19.29	-1.46074	-6.43392	5e-05	0.000139957	yes
orf19.3564	orf19.3564	RPC40	-1.46064	-8.18335	5e-05	0.000139957	yes
orf19.832	orf19.832	GPI13	-1.45949	-6.81806	5e-05	0.000139957	yes
orf19.1993	orf19.1993	orf19.1993	-1.45839	-7.78711	5e-05	0.000139957	yes
orf19.4104	orf19.4104	orf19.4104	-1.45715	-2.34017	0.0013	0.00292002	yes
orf19.207	orf19.207	PGA55	-1.4566	-6.59474	5e-05	0.000139957	yes
orf19.5318	orf19.5318	RAD1	-1.45443	-6.86228	5e-05	0.000139957	yes
orf19.18	orf19.18	IMH3	-1.45337	-7.76331	5e-05	0.000139957	yes
orf19.2213	orf19.2213	orf19.2213	-1.45326	-6.24596	5e-05	0.000139957	yes
orf19.4093	orf19.4093	PES1	-1.45269	-7.60883	5e-05	0.000139957	yes
orf19.5487	orf19.5487	CDC46	-1.45177	-7.1734	5e-05	0.000139957	yes
orf19.2257	orf19.2257	orf19.2257	-1.45137	-8.10436	5e-05	0.000139957	yes
orf19.2102	orf19.2102	CKB1	-1.45119	-5.74559	5e-05	0.000139957	yes
orf19.2228	orf19.2228	orf19.2228	-1.45063	-7.06309	5e-05	0.000139957	yes
orf19.145	orf19.145	RPB4	-1.4501	-8.35995	5e-05	0.000139957	yes
orf19.1536	orf19.1536	orf19.1536	-1.44919	-7.51864	5e-05	0.000139957	yes
orf19.4499	orf19.4499	RIM2	-1.44666	-7.71105	5e-05	0.000139957	yes
orf19.2017	orf19.2017	orf19.2017	-1.44597	-7.8951	5e-05	0.000139957	yes
orf19.3553	orf19.3553	RPF2	-1.44383	-8.13635	5e-05	0.000139957	yes
orf19.1586	orf19.1586	FGR22	-1.44359	-8.11833	5e-05	0.000139957	yes
orf19.2200	orf19.2200	orf19.2200	-1.44226	-7.63826	5e-05	0.000139957	yes
orf19.3551	orf19.3551	DAD2	-1.43702	-8.0156	5e-05	0.000139957	yes
orf19.5207	orf19.5207	orf19.5207	-1.43592	-5.42621	5e-05	0.000139957	yes
orf19.2237.1	orf19.2237.1	orf19.2237.1	-1.4344	-8.27603	5e-05	0.000139957	yes
orf19.3575	orf19.3575	CDC19	-1.43244	-7.77986	5e-05	0.000139957	yes
orf19.1531	orf19.1531	orf19.1531	-1.43038	-7.1195	5e-05	0.000139957	yes
orf19.2050	orf19.2050	orf19.2050	-1.43023	-7.14286	5e-05	0.000139957	yes
orf19.2115	orf19.2115	orf19.2115	-1.42898	-7.66735	5e-05	0.000139957	yes
orf19.2185	orf19.2185	NSA1	-1.42822	-5.319	5e-05	0.000139957	yes
orf19.2179.2	orf19.2179.2	RPS10	-1.42734	-12.672	5e-05	0.000139957	yes
orf19.6882.1	orf19.6882.1	orf19.6882.1	-1.42676	-13.7938	5e-05	0.000139957	yes
orf19.4517	orf19.4517	orf19.4517	-1.42625	-7.79488	5e-05	0.000139957	yes
orf19.209	orf19.209	DFG10	-1.42327	-6.59011	5e-05	0.000139957	yes
orf19.798	orf19.798	TAF14	-1.4209	-8.46118	5e-05	0.000139957	yes
orf19.3603	orf19.3603	MFG1	-1.41789	-6.72059	5e-05	0.000139957	yes
orf19.1901	orf19.1901	MCM3	-1.41575	-6.96907	5e-05	0.000139957	yes
orf19.1374	orf19.1374	orf19.1374	-1.41288	-8.06905	5e-05	0.000139957	yes
orf19.1460	orf19.1460	orf19.1460	-1.41162	-7.1647	5e-05	0.000139957	yes
orf19.2182	orf19.2182	BLM3	-1.40789	-6.78537	5e-05	0.000139957	yes
orf19.1296	orf19.1296	orf19.1296	-1.40742	-6.46391	5e-05	0.000139957	yes
orf19.1902	orf19.1902	NOC4	-1.40509	-7.25203	5e-05	0.000139957	yes
orf19.2111.2	orf19.2111.2	RPL38	-1.40235	-20.9824	5e-05	0.000139957	yes
orf19.984	orf19.984	PHO8	-1.40215	-3.54188	5e-05	0.000139957	yes
orf19.2038	orf19.2038	orf19.2038	-1.40172	-3.17429	5e-05	0.000139957	yes
orf19.2198	orf19.2198	FLC3	-1.40168	-6.91839	5e-05	0.000139957	yes
orf19.202	orf19.202	CDC47	-1.40064	-7.10903	5e-05	0.000139957	yes
orf19.7469	orf19.7469	ARG1	-1.39713	-4.58762	5e-05	0.000139957	yes
orf19.4498	orf19.4498	orf19.4498	-1.39556	-5.86188	5e-05	0.000139957	yes
orf19.7411	orf19.7411	OAC1	-1.39452	-5.40618	5e-05	0.000139957	yes
orf19.24	orf19.24	RTA2	-1.39386	-7.30941	5e-05	0.000139957	yes
orf19.4942	orf19.4942	orf19.4942	-1.39324	-2.70396	0.02665	0.0450722	yes
orf19.2008	orf19.2008	orf19.2008	-1.39272	-7.36931	5e-05	0.000139957	yes
orf19.6886	orf19.6886	orf19.6886	-1.39245	-7.38344	5e-05	0.000139957	yes
orf19.910	orf19.910	PRP3	-1.39004	-6.66753	5e-05	0.000139957	yes
orf19.2286	orf19.2286	orf19.2286	-1.38801	-7.90256	5e-05	0.000139957	yes
orf19.1756	orf19.1756	GPD1	-1.38612	-7.33496	5e-05	0.000139957	yes
orf19.1589.1	orf19.1589.1	orf19.1589.1	-1.38603	-6.92048	5e-05	0.000139957	yes
orf19.1376	orf19.1376	orf19.1376	-1.3854	-7.92373	5e-05	0.000139957	yes
orf19.2287	orf19.2287	RPA12	-1.38453	-10.8488	5e-05	0.000139957	yes
orf19.3532	orf19.3532	MRPL10	-1.38074	-8.08657	5e-05	0.000139957	yes
orf19.1768	orf19.1768	orf19.1768	-1.3802	-5.04027	5e-05	0.000139957	yes
orf19.2276	orf19.2276	orf19.2276	-1.38007	-11.8662	5e-05	0.000139957	yes
orf19.2016	orf19.2016	ERG28	-1.37992	-10.129	5e-05	0.000139957	yes
orf19.69	orf19.69	orf19.69	-1.37978	-3.93147	5e-05	0.000139957	yes
orf19.3550	orf19.3550	SGO1	-1.37867	-6.80159	5e-05	0.000139957	yes
orf19.3552	orf19.3552	orf19.3552	-1.37833	-6.81007	5e-05	0.000139957	yes
orf19.25	orf19.25	orf19.25	-1.3778	-7.47586	5e-05	0.000139957	yes
orf19.2110	orf19.2110	orf19.2110	-1.37779	-6.62724	5e-05	0.000139957	yes
orf19.1923	orf19.1923	RRN3	-1.37648	-7.09196	5e-05	0.000139957	yes
orf19.4921.1	orf19.4921.1	orf19.4921.1	-1.37646	-45.6113	5e-05	0.000139957	yes
orf19.840	orf19.840	RPL21A	-1.37365	-10.0313	5e-05	0.000139957	yes
orf19.3630	orf19.3630	RRP8	-1.37171	-7.33303	5e-05	0.000139957	yes
orf19.1889	orf19.1889	orf19.1889	-1.3704	-8.23267	5e-05	0.000139957	yes
orf19.4085	orf19.4085	orf19.4085	-1.36694	-6.25734	5e-05	0.000139957	yes
orf19.2272	orf19.2272	AFT2	-1.36504	-6.25125	5e-05	0.000139957	yes
orf19.1598	orf19.1598	ERG24	-1.36316	-7.1187	5e-05	0.000139957	yes
orf19.5213.2	orf19.5213.2	COX9	-1.36237	-36.3929	5e-05	0.000139957	yes
orf19.2028	orf19.2028	MXR1	-1.36127	-8.69676	5e-05	0.000139957	yes
orf19.1406	orf19.1406	orf19.1406	-1.36072	-6.99165	5e-05	0.000139957	yes
orf19.2001	orf19.2001	orf19.2001	-1.35496	-4.31864	5e-05	0.000139957	yes
orf19.5840	orf19.5840	orf19.5840	-1.35345	-2.87436	5e-05	0.000139957	yes
orf19.30	orf19.30	SPF1	-1.35229	-6.69894	5e-05	0.000139957	yes
orf19.3539	orf19.3539	orf19.3539	-1.35048	-7.01624	5e-05	0.000139957	yes
orf19.5341	orf19.5341	RPS4A	-1.35031	-8.07017	5e-05	0.000139957	yes
orf19.2181	orf19.2181	orf19.2181	-1.34897	-3.15776	5e-05	0.000139957	yes
orf19.3543	orf19.3543	orf19.3543	-1.3487	-5.95199	5e-05	0.000139957	yes
orf19.3574	orf19.3574	MDJ2	-1.34707	-8.39889	5e-05	0.000139957	yes
orf19.3591	orf19.3591	APE3	-1.346	-6.94615	5e-05	0.000139957	yes
orf19.5363	orf19.5363	orf19.5363	-1.34561	-7.81359	5e-05	0.000139957	yes
orf19.5835	orf19.5835	orf19.5835	-1.3451	-7.83494	5e-05	0.000139957	yes
orf19.1917	orf19.1917	orf19.1917	-1.34312	-7.37386	5e-05	0.000139957	yes
orf19.5343	orf19.5343	ASH1	-1.34284	-6.80109	5e-05	0.000139957	yes
orf19.1358	orf19.1358	GCN4	-1.33992	-7.67944	5e-05	0.000139957	yes
orf19.1900	orf19.1900	orf19.1900	-1.33973	-6.6851	5e-05	0.000139957	yes
orf19.1387	orf19.1387	orf19.1387	-1.33655	-7.55339	5e-05	0.000139957	yes
orf19.857	orf19.857	FMO2	-1.33634	-4.93867	5e-05	0.000139957	yes
orf19.3530	orf19.3530	CKA2	-1.33603	-7.30665	5e-05	0.000139957	yes
orf19.1555	orf19.1555	SAC3	-1.33558	-6.45404	5e-05	0.000139957	yes
orf19.3531	orf19.3531	orf19.3531	-1.33513	-6.56006	5e-05	0.000139957	yes
orf19.1774	orf19.1774	orf19.1774	-1.33484	-4.18001	5e-05	0.000139957	yes
orf19.2067	orf19.2067	orf19.2067	-1.33327	-8.04447	5e-05	0.000139957	yes
orf19.815	orf19.815	DCK1	-1.33204	-6.42123	5e-05	0.000139957	yes
orf19.1354	orf19.1354	UCF1	-1.32917	-8.02491	5e-05	0.000139957	yes
orf19.3601	orf19.3601	orf19.3601	-1.32902	-6.11132	5e-05	0.000139957	yes
orf19.5952	orf19.5952	orf19.5952	-1.32445	-5.46313	5e-05	0.000139957	yes
orf19.35.1	orf19.35.1	orf19.35.1	-1.32419	-13.4494	5e-05	0.000139957	yes
orf19.2638	orf19.2638	orf19.2638	-1.32362	-3.27653	5e-05	0.000139957	yes
orf19.2236	orf19.2236	FHL1	-1.32241	-6.37239	5e-05	0.000139957	yes
orf19.2275	orf19.2275	orf19.2275	-1.32181	-9.06779	5e-05	0.000139957	yes
orf19.1591	orf19.1591	ERG10	-1.31966	-7.23959	5e-05	0.000139957	yes
orf19.5812	orf19.5812	orf19.5812	-1.31752	-7.11052	5e-05	0.000139957	yes
orf19.2041	orf19.2041	orf19.2041	-1.31672	-6.71391	5e-05	0.000139957	yes
orf19.2070	orf19.2070	orf19.2070	-1.3165	-6.79439	5e-05	0.000139957	yes
orf19.3156	orf19.3156	orf19.3156	-1.31464	-6.33035	5e-05	0.000139957	yes
orf19.1865	orf19.1865	MCS7	-1.31393	-6.75072	5e-05	0.000139957	yes
orf19.873.1	orf19.873.1	COX6	-1.31054	-9.76933	5e-05	0.000139957	yes
orf19.1563	orf19.1563	ECM3	-1.31034	-6.32484	5e-05	0.000139957	yes
orf19.814	orf19.814	SSY1	-1.31034	-5.64868	5e-05	0.000139957	yes
orf19.1522	orf19.1522	orf19.1522	-1.30972	-6.28036	5e-05	0.000139957	yes
orf19.2040	orf19.2040	orf19.2040	-1.30949	-6.58827	5e-05	0.000139957	yes
orf19.804.1	orf19.804.1	orf19.804.1	-1.30905	-20.3849	5e-05	0.000139957	yes
orf19.2043	orf19.2043	orf19.2043	-1.30586	-6.73461	5e-05	0.000139957	yes
orf19.1755	orf19.1755	SET2	-1.30545	-6.45056	5e-05	0.000139957	yes
orf19.3541	orf19.3541	ERF1	-1.30511	-7.08214	5e-05	0.000139957	yes
orf19.5791	orf19.5791	IDH2	-1.30429	-7.32053	5e-05	0.000139957	yes
orf19.1442	orf19.1442	PLB4.5	-1.30321	-6.53359	5e-05	0.000139957	yes
orf19.881	orf19.881	DFG16	-1.30208	-6.02324	5e-05	0.000139957	yes
orf19.1528	orf19.1528	orf19.1528	-1.30192	-7.1567	5e-05	0.000139957	yes
orf19.5813	orf19.5813	orf19.5813	-1.30187	-8.28071	5e-05	0.000139957	yes
orf19.2099	orf19.2099	HIR1	-1.30097	-6.38713	5e-05	0.000139957	yes
orf19.6570	orf19.6570	NUP	-1.30052	-5.20808	5e-05	0.000139957	yes
orf19.3569	orf19.3569	orf19.3569	-1.29923	-6.53878	5e-05	0.000139957	yes
orf19.1527	orf19.1527	orf19.1527	-1.29805	-6.80513	5e-05	0.000139957	yes
orf19.1502	orf19.1502	orf19.1502	-1.29754	-5.53593	5e-05	0.000139957	yes
orf19.3633	orf19.3633	orf19.3633	-1.29615	-5.7952	5e-05	0.000139957	yes
orf19.836	orf19.836	orf19.836	-1.29574	-6.22347	5e-05	0.000139957	yes
orf19.3523	orf19.3523	CRK1	-1.29317	-6.31792	5e-05	0.000139957	yes
orf19.4080	orf19.4080	orf19.4080	-1.29294	-6.45233	5e-05	0.000139957	yes
orf19.5788	orf19.5788	EFT2	-1.289	-6.67804	5e-05	0.000139957	yes
orf19.2332	orf19.2332	orf19.2332	-1.28837	-2.11605	0.01025	0.019085	yes
orf19.1515	orf19.1515	CHT4	-1.2883	-5.63911	5e-05	0.000139957	yes
orf19.2452	orf19.2452	orf19.2452	-1.28622	-6.79431	5e-05	0.000139957	yes
orf19.188	orf19.188	orf19.188	-1.28555	-6.434	5e-05	0.000139957	yes
orf19.5500	orf19.5500	MAK16	-1.28517	-7.13954	5e-05	0.000139957	yes
orf19.6872	orf19.6872	orf19.6872	-1.28435	-6.98533	5e-05	0.000139957	yes
orf19.2260	orf19.2260	orf19.2260	-1.28281	-6.67571	5e-05	0.000139957	yes
orf19.2191	orf19.2191	orf19.2191	-1.28167	-6.67242	5e-05	0.000139957	yes
orf19.4513	orf19.4513	orf19.4513	-1.28145	-6.95356	5e-05	0.000139957	yes
orf19.6500	orf19.6500	ECM42	-1.28013	-4.95108	5e-05	0.000139957	yes
orf19.2055	orf19.2055	NPL6	-1.27723	-6.74828	5e-05	0.000139957	yes
orf19.6875	orf19.6875	VPS35	-1.27669	-6.23012	5e-05	0.000139957	yes
orf19.1763	orf19.1763	IFR1	-1.27396	-4.445	5e-05	0.000139957	yes
orf19.1722	orf19.1722	orf19.1722	-1.27353	-2.4347	0.01415	0.0256545	yes
orf19.5493	orf19.5493	GSP1	-1.27178	-8.14268	5e-05	0.000139957	yes
orf19.2023	orf19.2023	HGT7	-1.27157	-6.84777	5e-05	0.000139957	yes
orf19.2075	orf19.2075	DFG5	-1.27015	-6.65305	5e-05	0.000139957	yes
orf19.2064	orf19.2064	orf19.2064	-1.26957	-5.61972	5e-05	0.000139957	yes
orf19.1402	orf19.1402	CCT2	-1.26873	-6.73115	5e-05	0.000139957	yes
orf19.7218	orf19.7218	RBE1	-1.26715	-5.98087	5e-05	0.000139957	yes
orf19.1770	orf19.1770	CYC1	-1.26681	-11.8395	5e-05	0.000139957	yes
orf19.2078	orf19.2078	orf19.2078	-1.26357	-6.28348	5e-05	0.000139957	yes
orf19.1504	orf19.1504	orf19.1504	-1.26284	-6.19388	5e-05	0.000139957	yes
orf19.1367.1	orf19.1367.1	orf19.1367.1	-1.26265	-16.9572	5e-05	0.000139957	yes
orf19.1915	orf19.1915	MPP10	-1.2611	-6.60683	5e-05	0.000139957	yes
orf19.1378	orf19.1378	SUP35	-1.25999	-6.48029	5e-05	0.000139957	yes
orf19.3627	orf19.3627	orf19.3627	-1.25942	-5.70553	5e-05	0.000139957	yes
orf19.5328	orf19.5328	GCN1	-1.2579	-6.08553	5e-05	0.000139957	yes
orf19.473	orf19.473	TPO4	-1.25767	-6.04251	5e-05	0.000139957	yes
orf19.194	orf19.194	orf19.194	-1.25725	-6.31086	5e-05	0.000139957	yes
orf19.1494	orf19.1494	RAD23	-1.25644	-6.86245	5e-05	0.000139957	yes
orf19.2256	orf19.2256	orf19.2256	-1.25307	-7.56553	5e-05	0.000139957	yes
orf19.5498	orf19.5498	EFH1	-1.25241	-3.4642	5e-05	0.000139957	yes
orf19.2081	orf19.2081	POM152	-1.252	-6.07643	5e-05	0.000139957	yes
orf19.1549	orf19.1549	orf19.1549	-1.25102	-7.60499	5e-05	0.000139957	yes
orf19.3521	orf19.3521	ARH2	-1.25096	-6.77461	5e-05	0.000139957	yes
orf19.5350	orf19.5350	orf19.5350	-1.25039	-3.82141	5e-05	0.000139957	yes
orf19.5779	orf19.5779	RNR1	-1.25032	-6.34477	5e-05	0.000139957	yes
orf19.5823	orf19.5823	SGT2	-1.25008	-7.03565	5e-05	0.000139957	yes
orf19.1483	orf19.1483	orf19.1483	-1.24955	-9.10168	5e-05	0.000139957	yes
orf19.1913	orf19.1913	orf19.1913	-1.24901	-7.22249	5e-05	0.000139957	yes
orf19.1771	orf19.1771	CWC22	-1.24794	-5.68285	5e-05	0.000139957	yes
orf19.4123	orf19.4123	orf19.4123	-1.2476	-6.11591	5e-05	0.000139957	yes
orf19.3534	orf19.3534	RHO3	-1.24449	-7.68337	5e-05	0.000139957	yes
orf19.2457	orf19.2457	orf19.2457	-1.24374	-2.90051	0.0001	0.000271369	yes
orf19.2003	orf19.2003	HNM1	-1.24242	-6.36543	5e-05	0.000139957	yes
orf19.3770	orf19.3770	ARG8	-1.24153	-3.79843	5e-05	0.000139957	yes
orf19.2265	orf19.2265	orf19.2265	-1.24152	-6.5911	5e-05	0.000139957	yes
orf19.806	orf19.806	VMA7	-1.24045	-10.1911	5e-05	0.000139957	yes
orf19.3863	orf19.3863	orf19.3863	-1.23985	-3.6408	5e-05	0.000139957	yes
orf19.4079	orf19.4079	SLP2	-1.23631	-7.15945	5e-05	0.000139957	yes
orf19.896	orf19.896	CHK1	-1.23588	-5.53715	5e-05	0.000139957	yes
orf19.2230	orf19.2230	orf19.2230	-1.23582	-8.41863	5e-05	0.000139957	yes
orf19.2168.3	orf19.2168.3	orf19.2168.3	-1.23551	-8.49426	5e-05	0.000139957	yes
orf19.3594	orf19.3594	orf19.3594	-1.23508	-8.00984	5e-05	0.000139957	yes
orf19.1772	orf19.1772	orf19.1772	-1.23468	-5.88909	5e-05	0.000139957	yes
orf19.825	orf19.825	GCD7	-1.23455	-6.79245	5e-05	0.000139957	yes
orf19.2503	orf19.2503	orf19.2503	-1.23392	-1.81051	0.02355	0.0403528	yes
orf19.1742	orf19.1742	HEM3	-1.23381	-6.87746	5e-05	0.000139957	yes
orf19.856	orf19.856	IFK2	-1.23258	-5.2831	5e-05	0.000139957	yes
orf19.799	orf19.799	STE4	-1.23222	-5.09207	5e-05	0.000139957	yes
orf19.1751	orf19.1751	SPT23	-1.23191	-6.29928	5e-05	0.000139957	yes
orf19.2051	orf19.2051	orf19.2051	-1.23118	-5.86262	5e-05	0.000139957	yes
orf19.213	orf19.213	orf19.213	-1.23023	-7.22318	5e-05	0.000139957	yes
orf19.4511	orf19.4511	orf19.4511	-1.22579	-5.39496	5e-05	0.000139957	yes
orf19.882	orf19.882	HSP78	-1.22563	-6.15746	5e-05	0.000139957	yes
orf19.4078	orf19.4078	orf19.4078	-1.2255	-6.45922	5e-05	0.000139957	yes
orf19.1360.1	orf19.1360.1	orf19.1360.1	-1.22523	-20.6369	5e-05	0.000139957	yes
orf19.2238	orf19.2238	LTE1	-1.22519	-5.79634	5e-05	0.000139957	yes
orf19.4106	orf19.4106	orf19.4106	-1.22517	-5.62855	5e-05	0.000139957	yes
orf19.2094	orf19.2094	PDR6	-1.22514	-5.87504	5e-05	0.000139957	yes
orf19.2002	orf19.2002	orf19.2002	-1.2241	-6.09031	5e-05	0.000139957	yes
orf19.6777	orf19.6777	orf19.6777	-1.22405	-2.08744	0.008	0.0152192	yes
orf19.2202	orf19.2202	orf19.2202	-1.22216	-4.21376	5e-05	0.000139957	yes
orf19.3617	orf19.3617	GTR1	-1.22147	-5.78424	5e-05	0.000139957	yes
orf19.1467	orf19.1467	COX13	-1.22121	-9.76411	5e-05	0.000139957	yes
orf19.1499	orf19.1499	CTF1	-1.21919	-5.80668	5e-05	0.000139957	yes
orf19.3527	orf19.3527	CYT1	-1.21593	-7.18069	5e-05	0.000139957	yes
orf19.3609	orf19.3609	UTP15	-1.21412	-6.42867	5e-05	0.000139957	yes
orf19.2037	orf19.2037	orf19.2037	-1.21318	-7.92672	5e-05	0.000139957	yes
orf19.5205	orf19.5205	orf19.5205	-1.21147	-5.25507	5e-05	0.000139957	yes
orf19.4279	orf19.4279	MNN1	-1.2101	-4.02049	5e-05	0.000139957	yes
orf19.1488	orf19.1488	orf19.1488	-1.20967	-4.99215	5e-05	0.000139957	yes
orf19.1223	orf19.1223	DBF2	-1.20877	-5.85459	5e-05	0.000139957	yes
orf19.4497	orf19.4497	MED8	-1.20413	-5.75389	5e-05	0.000139957	yes
orf19.1994	orf19.1994	orf19.1994	-1.2036	-5.71724	5e-05	0.000139957	yes
orf19.4490	orf19.4490	RPL17B	-1.20292	-8.18569	5e-05	0.000139957	yes
orf19.3599	orf19.3599	TIF4631	-1.2025	-6.02702	5e-05	0.000139957	yes
orf19.1465	orf19.1465	orf19.1465	-1.20003	-5.38624	5e-05	0.000139957	yes
orf19.1876	orf19.1876	orf19.1876	-1.19954	-4.80019	5e-05	0.000139957	yes
orf19.144	orf19.144	SNU114	-1.19946	-5.73011	5e-05	0.000139957	yes
orf19.5357	orf19.5357	AKL1	-1.1981	-6.04739	5e-05	0.000139957	yes
orf19.1362	orf19.1362	SMM1	-1.19795	-5.84627	5e-05	0.000139957	yes
orf19.1780	orf19.1780	orf19.1780	-1.1963	-3.23397	5e-05	0.000139957	yes
orf19.1567	orf19.1567	orf19.1567	-1.19622	-5.68798	5e-05	0.000139957	yes
orf19.5825	orf19.5825	NCB2	-1.19597	-8.25835	5e-05	0.000139957	yes
orf19.4084	orf19.4084	KIS1	-1.19542	-6.45572	5e-05	0.000139957	yes
orf19.5322	orf19.5322	orf19.5322	-1.19498	-6.99227	5e-05	0.000139957	yes
orf19.2105	orf19.2105	orf19.2105	-1.19354	-5.90932	5e-05	0.000139957	yes
orf19.1516	orf19.1516	orf19.1516	-1.19087	-5.99334	5e-05	0.000139957	yes
orf19.5483	orf19.5483	orf19.5483	-1.19047	-5.96368	5e-05	0.000139957	yes
orf19.2186	orf19.2186	SEH1	-1.18979	-3.68333	5e-05	0.000139957	yes
orf19.1877	orf19.1877	orf19.1877	-1.18469	-3.07397	5e-05	0.000139957	yes
orf19.4120	orf19.4120	LAS1	-1.18411	-6.00307	5e-05	0.000139957	yes
orf19.1470	orf19.1470	RPS26A	-1.17935	-10.4351	5e-05	0.000139957	yes
orf19.7013	orf19.7013	orf19.7013	-1.17924	-4.18358	5e-05	0.000139957	yes
orf19.5833	orf19.5833	orf19.5833	-1.17733	-6.49554	5e-05	0.000139957	yes
orf19.1871	orf19.1871	orf19.1871	-1.17719	-5.63919	5e-05	0.000139957	yes
orf19.2039	orf19.2039	MSF1	-1.17718	-6.29136	5e-05	0.000139957	yes
orf19.28	orf19.28	orf19.28	-1.17698	-6.17568	5e-05	0.000139957	yes
orf19.4128	orf19.4128	orf19.4128	-1.17689	-5.62212	5e-05	0.000139957	yes
orf19.2101	orf19.2101	orf19.2101	-1.17653	-7.38943	5e-05	0.000139957	yes
orf19.5793	orf19.5793	PR26	-1.17462	-6.4332	5e-05	0.000139957	yes
orf19.4519	orf19.4519	SUV3	-1.17422	-5.92527	5e-05	0.000139957	yes
orf19.1491	orf19.1491	orf19.1491	-1.1731	-5.67313	5e-05	0.000139957	yes
orf19.2638.1	orf19.2638.1	orf19.2638.1	-1.17286	-18.0415	5e-05	0.000139957	yes
orf19.206	orf19.206	orf19.206	-1.17104	-5.55397	5e-05	0.000139957	yes
orf19.6873	orf19.6873	RPS8A	-1.17088	-7.69697	5e-05	0.000139957	yes
orf19.1562	orf19.1562	orf19.1562	-1.17079	-6.35307	5e-05	0.000139957	yes
orf19.5842	orf19.5842	orf19.5842	-1.17047	-5.87908	5e-05	0.000139957	yes
orf19.1393	orf19.1393	orf19.1393	-1.17042	-5.76421	5e-05	0.000139957	yes
orf19.1776	orf19.1776	orf19.1776	-1.17019	-5.68352	5e-05	0.000139957	yes
orf19.2288	orf19.2288	CCT5	-1.16885	-6.16014	5e-05	0.000139957	yes
orf19.2268	orf19.2268	RCK2	-1.16865	-6.0932	5e-05	0.000139957	yes
orf19.1999	orf19.1999	orf19.1999	-1.16791	-6.34303	5e-05	0.000139957	yes
orf19.5325	orf19.5325	KIN3	-1.16429	-6.15308	5e-05	0.000139957	yes
orf19.6887	orf19.6887	orf19.6887	-1.16332	-10.8137	5e-05	0.000139957	yes
orf19.6678	orf19.6678	orf19.6678	-1.16183	-2.85236	0.00025	0.00063744	yes
orf19.831	orf19.831	orf19.831	-1.16138	-5.90705	5e-05	0.000139957	yes
orf19.1538	orf19.1538	TLG2	-1.1608	-5.42247	5e-05	0.000139957	yes
orf19.906	orf19.906	ROM2	-1.16061	-5.6993	5e-05	0.000139957	yes
orf19.7487	orf19.7487	orf19.7487	-1.15931	-6.28229	5e-05	0.000139957	yes
orf19.1359	orf19.1359	orf19.1359	-1.15844	-5.76671	5e-05	0.000139957	yes
orf19.4125	orf19.4125	PZF1	-1.15686	-5.8103	5e-05	0.000139957	yes
orf19.903	orf19.903	GPM1	-1.1558	-7.13433	5e-05	0.000139957	yes
orf19.36	orf19.36	orf19.36	-1.15431	-4.85091	5e-05	0.000139957	yes
orf19.3536	orf19.3536	orf19.3536	-1.15257	-5.90382	5e-05	0.000139957	yes
orf19.1519	orf19.1519	orf19.1519	-1.15247	-5.42238	5e-05	0.000139957	yes
orf19.2007	orf19.2007	orf19.2007	-1.15222	-5.6512	5e-05	0.000139957	yes
orf19.1896	orf19.1896	SSC1	-1.15145	-6.04515	5e-05	0.000139957	yes
orf19.3568	orf19.3568	RXT3	-1.14944	-5.57316	5e-05	0.000139957	yes
orf19.5491	orf19.5491	orf19.5491	-1.14882	-2.74175	5e-05	0.000139957	yes
orf19.3577	orf19.3577	COQ5	-1.14773	-6.58728	5e-05	0.000139957	yes
orf19.1545	orf19.1545	orf19.1545	-1.14652	-8.24213	5e-05	0.000139957	yes
orf19.1744	orf19.1744	HEM4	-1.14605	-6.4234	5e-05	0.000139957	yes
orf19.3624	orf19.3624	MSU1	-1.14578	-5.47369	5e-05	0.000139957	yes
orf19.5486	orf19.5486	orf19.5486	-1.1457	-5.73252	5e-05	0.000139957	yes
orf19.200	orf19.200	orf19.200	-1.14538	-7.5053	5e-05	0.000139957	yes
orf19.2660	orf19.2660	EAF3	-1.14487	-5.75841	5e-05	0.000139957	yes
orf19.5213.1	orf19.5213.1	COX8	-1.14485	-12.8864	5e-05	0.000139957	yes
orf19.3528	orf19.3528	orf19.3528	-1.14458	-8.12896	5e-05	0.000139957	yes
orf19.794	orf19.794	SSN3	-1.14457	-5.48764	5e-05	0.000139957	yes
orf19.1355	orf19.1355	orf19.1355	-1.14274	-6.37715	5e-05	0.000139957	yes
orf19.3148	orf19.3148	orf19.3148	-1.14226	-5.39854	5e-05	0.000139957	yes
orf19.4518	orf19.4518	orf19.4518	-1.14213	-5.51463	5e-05	0.000139957	yes
orf19.3533	orf19.3533	orf19.3533	-1.13985	-7.8901	5e-05	0.000139957	yes
orf19.6518	orf19.6518	orf19.6518	-1.13904	-2.3065	0.0012	0.00270785	yes
orf19.844	orf19.844	STE11	-1.13763	-5.48089	5e-05	0.000139957	yes
orf19.3613	orf19.3613	orf19.3613	-1.13745	-5.9225	5e-05	0.000139957	yes
orf19.1605	orf19.1605	PMS1	-1.13721	-5.17882	5e-05	0.000139957	yes
orf19.2216	orf19.2216	PDS5	-1.13389	-5.49435	5e-05	0.000139957	yes
orf19.1759	orf19.1759	PHO23	-1.13383	-5.66002	5e-05	0.000139957	yes
orf19.835	orf19.835	orf19.835	-1.13264	-5.6972	5e-05	0.000139957	yes
orf19.3581	orf19.3581	orf19.3581	-1.13229	-5.70334	5e-05	0.000139957	yes
orf19.5491.1	orf19.5491.1	ATP14	-1.13022	-10.7563	5e-05	0.000139957	yes
orf19.1600	orf19.1600	orf19.1600	-1.12943	-4.94129	5e-05	0.000139957	yes
orf19.212	orf19.212	VPS28	-1.12914	-5.77789	5e-05	0.000139957	yes
orf19.5760	orf19.5760	IHD1	-1.12898	-5.89953	5e-05	0.000139957	yes
orf19.819	orf19.819	orf19.819	-1.1283	-10.4603	5e-05	0.000139957	yes
orf19.1445	orf19.1445	ESC4	-1.12806	-5.30433	5e-05	0.000139957	yes
orf19.3639	orf19.3639	orf19.3639	-1.12738	-5.33701	5e-05	0.000139957	yes
orf19.26	orf19.26	orf19.26	-1.1266	-5.84063	5e-05	0.000139957	yes
orf19.1998	orf19.1998	orf19.1998	-1.1257	-5.46481	5e-05	0.000139957	yes
orf19.1866	orf19.1866	VMA10	-1.12566	-10.0089	5e-05	0.000139957	yes
orf19.1481	orf19.1481	HAP42	-1.1256	-5.38065	5e-05	0.000139957	yes
orf19.3608	orf19.3608	MSH3	-1.12524	-4.94141	5e-05	0.000139957	yes
orf19.2245	orf19.2245	YPT72	-1.12478	-6.8814	5e-05	0.000139957	yes
orf19.3558	orf19.3558	orf19.3558	-1.12349	-7.10775	5e-05	0.000139957	yes
orf19.2512	orf19.2512	orf19.2512	-1.12316	-6.05194	5e-05	0.000139957	yes
orf19.962	orf19.962	orf19.962	-1.12309	-7.39022	5e-05	0.000139957	yes
orf19.1547	orf19.1547	orf19.1547	-1.12185	-4.63749	5e-05	0.000139957	yes
orf19.2846	orf19.2846	orf19.2846	-1.12154	-7.2961	5e-05	0.000139957	yes
orf19.4494	orf19.4494	KTR2	-1.12054	-5.35024	5e-05	0.000139957	yes
orf19.897	orf19.897	VPS20	-1.12027	-6.22895	5e-05	0.000139957	yes
orf19.2187	orf19.2187	ALG7	-1.11859	-5.69218	5e-05	0.000139957	yes
orf19.5792	orf19.5792	SMP3	-1.11764	-5.39057	5e-05	0.000139957	yes
orf19.1761	orf19.1761	orf19.1761	-1.1147	-7.05965	5e-05	0.000139957	yes
orf19.1573	orf19.1573	orf19.1573	-1.11219	-5.34567	5e-05	0.000139957	yes
orf19.5358	orf19.5358	orf19.5358	-1.11144	-5.55634	5e-05	0.000139957	yes
orf19.1377	orf19.1377	IPK2	-1.10915	-5.70421	5e-05	0.000139957	yes
orf19.864	orf19.864	orf19.864	-1.10914	-5.38597	5e-05	0.000139957	yes
orf19.1991	orf19.1991	orf19.1991	-1.10848	-5.7354	5e-05	0.000139957	yes
orf19.1592	orf19.1592	orf19.1592	-1.1079	-5.95022	5e-05	0.000139957	yes
orf19.155	orf19.155	URE2	-1.10726	-6.04222	5e-05	0.000139957	yes
orf19.6867	orf19.6867	orf19.6867	-1.10632	-8.12822	5e-05	0.000139957	yes
orf19.4112	orf19.4112	orf19.4112	-1.106	-6.11897	5e-05	0.000139957	yes
orf19.6282	orf19.6282	orf19.6282	-1.10573	-2.74501	0.0001	0.000271369	yes
orf19.900	orf19.900	NSP1	-1.10442	-5.67334	5e-05	0.000139957	yes
orf19.1597	orf19.1597	ABG1	-1.10191	-6.34385	5e-05	0.000139957	yes
orf19.4102	orf19.4102	RPN10	-1.10137	-6.44588	5e-05	0.000139957	yes
orf19.1371	orf19.1371	orf19.1371	-1.10034	-5.44214	5e-05	0.000139957	yes
orf19.2066.1	orf19.2066.1	ATP18	-1.10009	-25.4482	5e-05	0.000139957	yes
orf19.3221	orf19.3221	CPA2	-1.09994	-4.66067	5e-05	0.000139957	yes
orf19.2166	orf19.2166	VMA5	-1.09975	-5.97511	5e-05	0.000139957	yes
orf19.2222	orf19.2222	orf19.2222	-1.09579	-5.76406	5e-05	0.000139957	yes
orf19.2264	orf19.2264	OLE2	-1.09568	-5.50676	5e-05	0.000139957	yes
orf19.1372	orf19.1372	orf19.1372	-1.09316	-6.71556	5e-05	0.000139957	yes
orf19.2116	orf19.2116	NAT2	-1.09197	-6.86579	5e-05	0.000139957	yes
orf19.6866	orf19.6866	orf19.6866	-1.0917	-5.76143	5e-05	0.000139957	yes
orf19.4495	orf19.4495	NDH51	-1.091	-5.84406	5e-05	0.000139957	yes
orf19.5209	orf19.5209	orf19.5209	-1.09051	-3.48847	5e-05	0.000139957	yes
orf19.2201	orf19.2201	orf19.2201	-1.09029	-9.50863	5e-05	0.000139957	yes
orf19.5367	orf19.5367	RDH54	-1.08881	-2.55928	0.0002	0.000518974	yes
orf19.182	orf19.182	orf19.182	-1.08729	-5.75462	5e-05	0.000139957	yes
orf19.904	orf19.904	orf19.904	-1.08505	-6.04919	5e-05	0.000139957	yes
orf19.2193	orf19.2193	PRS5	-1.08117	-5.79665	5e-05	0.000139957	yes
orf19.564	orf19.564	KAR3	-1.08049	-4.99055	5e-05	0.000139957	yes
orf19.552	orf19.552	orf19.552	-1.07895	-2.58668	0.0002	0.000518974	yes
orf19.2097	orf19.2097	orf19.2097	-1.07853	-5.02867	5e-05	0.000139957	yes
orf19.5368	orf19.5368	orf19.5368	-1.07769	-4.41961	5e-05	0.000139957	yes
orf19.1500	orf19.1500	orf19.1500	-1.07746	-5.38303	5e-05	0.000139957	yes
orf19.2208	orf19.2208	orf19.2208	-1.07691	-5.30544	5e-05	0.000139957	yes
orf19.2165	orf19.2165	orf19.2165	-1.07616	-6.14234	5e-05	0.000139957	yes
orf19.1767	orf19.1767	orf19.1767	-1.07493	-4.82112	5e-05	0.000139957	yes
orf19.6007	orf19.6007	orf19.6007	-1.07414	-5.98611	5e-05	0.000139957	yes
orf19.863	orf19.863	orf19.863	-1.0725	-5.91978	5e-05	0.000139957	yes
orf19.3628	orf19.3628	RSP5	-1.07136	-5.40328	5e-05	0.000139957	yes
orf19.4110	orf19.4110	orf19.4110	-1.07124	-4.63686	5e-05	0.000139957	yes
orf19.1352	orf19.1352	TIM22	-1.06846	-6.86361	5e-05	0.000139957	yes
orf19.510	orf19.510	orf19.510	-1.06839	-2.38092	0.00095	0.00219176	yes
orf19.2290	orf19.2290	TOR1	-1.06571	-5.08989	5e-05	0.000139957	yes
orf19.5489	orf19.5489	orf19.5489	-1.06515	-2.6946	0.00015	0.000397673	yes
orf19.2054	orf19.2054	FGR15	-1.06456	-5.18202	5e-05	0.000139957	yes
orf19.1456	orf19.1456	orf19.1456	-1.06416	-1.78795	0.0026	0.00550296	yes
orf19.2063	orf19.2063	orf19.2063	-1.0637	-4.93803	5e-05	0.000139957	yes
orf19.3600	orf19.3600	orf19.3600	-1.06284	-3.0759	0.00025	0.00063744	yes
orf19.7380	orf19.7380	orf19.7380	-1.06016	-3.95637	5e-05	0.000139957	yes
orf19.1559	orf19.1559	HOM2	-1.05888	-5.89412	5e-05	0.000139957	yes
orf19.2196	orf19.2196	orf19.2196	-1.05722	-4.70647	5e-05	0.000139957	yes
orf19.2068	orf19.2068	orf19.2068	-1.05593	-5.36365	5e-05	0.000139957	yes
orf19.2087	orf19.2087	SAS2	-1.05435	-5.34487	5e-05	0.000139957	yes
orf19.3611	orf19.3611	orf19.3611	-1.05419	-7.60402	5e-05	0.000139957	yes
orf19.1769	orf19.1769	orf19.1769	-1.05302	-5.71017	5e-05	0.000139957	yes
orf19.2005	orf19.2005	REG1	-1.05278	-5.23934	5e-05	0.000139957	yes
orf19.2229	orf19.2229	orf19.2229	-1.05183	-4.91863	5e-05	0.000139957	yes
orf19.826	orf19.826	MED1	-1.05174	-5.32793	5e-05	0.000139957	yes
orf19.5320	orf19.5320	NCE4	-1.05173	-5.77403	5e-05	0.000139957	yes
orf19.895	orf19.895	HOG1	-1.05065	-5.79262	5e-05	0.000139957	yes
orf19.879	orf19.879	orf19.879	-1.05046	-4.9834	5e-05	0.000139957	yes
orf19.2233	orf19.2233	PRE2	-1.04948	-6.14805	5e-05	0.000139957	yes
orf19.6864	orf19.6864	orf19.6864	-1.04923	-4.51332	5e-05	0.000139957	yes
orf19.1604	orf19.1604	orf19.1604	-1.04888	-5.09729	5e-05	0.000139957	yes
orf19.5811	orf19.5811	MET1	-1.04887	-4.93902	5e-05	0.000139957	yes
orf19.1369	orf19.1369	orf19.1369	-1.04801	-4.44382	5e-05	0.000139957	yes
orf19.4438	orf19.4438	RME1	-1.04642	-2.86061	5e-05	0.000139957	yes
orf19.323	orf19.323	orf19.323	-1.045	-4.4169	5e-05	0.000139957	yes
orf19.215	orf19.215	orf19.215	-1.04394	-5.10491	5e-05	0.000139957	yes
orf19.905	orf19.905	AVT7	-1.04238	-5.34271	5e-05	0.000139957	yes
orf19.1590	orf19.1590	orf19.1590	-1.04136	-4.72346	5e-05	0.000139957	yes
orf19.5342.1	orf19.5342.1	MTR2	-1.03954	-6.75527	5e-05	0.000139957	yes
orf19.1392	orf19.1392	orf19.1392	-1.03771	-4.5097	5e-05	0.000139957	yes
orf19.796	orf19.796	HYM1	-1.03706	-5.62346	5e-05	0.000139957	yes
orf19.1544	orf19.1544	orf19.1544	-1.036	-6.05272	5e-05	0.000139957	yes
orf19.1546	orf19.1546	orf19.1546	-1.036	-5.96391	5e-05	0.000139957	yes
orf19.3567	orf19.3567	BIO32	-1.03529	-3.74637	5e-05	0.000139957	yes
orf19.1509	orf19.1509	ROD1	-1.03256	-5.12155	5e-05	0.000139957	yes
orf19.7173	orf19.7173	orf19.7173	-1.03248	-3.63311	5e-05	0.000139957	yes
orf19.4520	orf19.4520	orf19.4520	-1.03178	-4.93942	5e-05	0.000139957	yes
orf19.1495	orf19.1495	orf19.1495	-1.03119	-5.65739	5e-05	0.000139957	yes
orf19.4251	orf19.4251	ZCF22	-1.03092	-3.17255	5e-05	0.000139957	yes
orf19.2184	orf19.2184	orf19.2184	-1.03025	-5.45701	5e-05	0.000139957	yes
orf19.6871	orf19.6871	orf19.6871	-1.02953	-5.01522	5e-05	0.000139957	yes
orf19.22	orf19.22	orf19.22	-1.02878	-5.83298	5e-05	0.000139957	yes
orf19.1911	orf19.1911	PGA52	-1.02818	-5.65315	5e-05	0.000139957	yes
orf19.5369	orf19.5369	orf19.5369	-1.02792	-5.73623	5e-05	0.000139957	yes
orf19.871	orf19.871	orf19.871	-1.02608	-5.01877	5e-05	0.000139957	yes
orf19.5337	orf19.5337	UBC15	-1.02606	-6.3601	5e-05	0.000139957	yes
orf19.2199	orf19.2199	PHO86	-1.02476	-5.43612	5e-05	0.000139957	yes
orf19.2258	orf19.2258	orf19.2258	-1.02374	-4.8305	5e-05	0.000139957	yes
orf19.4101	orf19.4101	orf19.4101	-1.02196	-6.1552	5e-05	0.000139957	yes
orf19.1357	orf19.1357	FCY21	-1.02175	-5.41588	5e-05	0.000139957	yes
orf19.35	orf19.35	orf19.35	-1.02165	-4.9254	5e-05	0.000139957	yes
orf19.1907	orf19.1907	EMC9	-1.02126	-5.16855	5e-05	0.000139957	yes
orf19.5782	orf19.5782	orf19.5782	-1.02124	-5.08598	5e-05	0.000139957	yes
orf19.2119	orf19.2119	NDT80	-1.02093	-5.33388	5e-05	0.000139957	yes
orf19.834	orf19.834	orf19.834	-1.02053	-4.85932	5e-05	0.000139957	yes
orf19.1441	orf19.1441	orf19.1441	-1.0204	-5.18436	5e-05	0.000139957	yes
orf19.1361	orf19.1361	TIM23	-1.01973	-6.38556	5e-05	0.000139957	yes
orf19.1575	orf19.1575	PRS1	-1.01725	-5.76586	5e-05	0.000139957	yes
orf19.5854.1	orf19.5854.1	orf19.5854.1	-1.01668	-4.5799	5e-05	0.000139957	yes
orf19.339	orf19.339	NDE1	-1.01624	-5.34438	5e-05	0.000139957	yes
orf19.1453	orf19.1453	SPT5	-1.01607	-5.11524	5e-05	0.000139957	yes
orf19.4068	orf19.4068	orf19.4068	-1.01576	-4.97699	5e-05	0.000139957	yes
orf19.5777	orf19.5777	orf19.5777	-1.0155	-5.26581	5e-05	0.000139957	yes
orf19.5480	orf19.5480	ILV1	-1.0154	-5.28122	5e-05	0.000139957	yes
orf19.1476	orf19.1476	orf19.1476	-1.01513	-2.00359	0.00355	0.00730289	yes
orf19.6501	orf19.6501	orf19.6501	-1.0138	-2.33776	0.003	0.00627487	yes
orf19.5960	orf19.5960	NCE102	-1.01372	-6.95902	5e-05	0.000139957	yes
orf19.5798	orf19.5798	LIG4	-1.01356	-4.56463	5e-05	0.000139957	yes
orf19.5585	orf19.5585	SAP5	-1.0134	-3.01863	0.0001	0.000271369	yes
orf19.1883	orf19.1883	YCS4	-1.0131	-4.95825	5e-05	0.000139957	yes
orf19.7356	orf19.7356	orf19.7356	-1.01286	-3.00619	0.0099	0.0185156	yes
orf19.250	orf19.250	SLC1	-1.01206	-5.72191	5e-05	0.000139957	yes
orf19.4490.2	orf19.4490.2	QCR8	-1.01172	-11.0855	5e-05	0.000139957	yes
orf19.2395	orf19.2395	IME2	-1.01024	-2.3461	0.00045	0.00109869	yes
orf19.4488	orf19.4488	orf19.4488	-1.00996	-5.05112	5e-05	0.000139957	yes
orf19.1647	orf19.1647	orf19.1647	-1.00917	-2.30494	0.00265	0.00559667	yes
orf19.216.1	orf19.216.1	orf19.216.1	-1.00887	-27.3319	5e-05	0.000139957	yes
orf19.3548	orf19.3548	orf19.3548	-1.00825	-6.06755	5e-05	0.000139957	yes
orf19.4096	orf19.4096	TAZ1	-1.0072	-5.16412	5e-05	0.000139957	yes
orf19.1464	orf19.1464	BMT5	-1.00599	-5.02182	5e-05	0.000139957	yes
orf19.278	orf19.278	orf19.278	-1.00378	-3.76913	5e-05	0.000139957	yes
orf19.3557	orf19.3557	GPI19	-1.00358	-4.15302	5e-05	0.000139957	yes
orf19.1891	orf19.1891	2020-04-01	-1.00319	-5.46153	5e-05	0.000139957	yes
orf19.2214	orf19.2214	orf19.2214	-1.00209	-5.81875	5e-05	0.000139957	yes
orf19.5345	orf19.5345	orf19.5345	-1.00203	-5.6282	5e-05	0.000139957	yes
orf19.3593	orf19.3593	RPT6	-1.00182	-5.49914	5e-05	0.000139957	yes
orf19.2259	orf19.2259	orf19.2259	-1.00136	-5.90973	5e-05	0.000139957	yes
orf19.3192	orf19.3192	STI1	-1.00063	-5.20684	5e-05	0.000139957	yes
orf19.808	orf19.808	orf19.808	-0.999351	-5.00297	5e-05	0.000139957	yes
orf19.1552	orf19.1552	CPR3	-0.999095	-5.18532	5e-05	0.000139957	yes
orf19.2215	orf19.2215	GLE1	-0.99821	-5.05018	5e-05	0.000139957	yes
orf19.1448.1	orf19.1448.1	orf19.1448.1	-0.99801	-10.2494	5e-05	0.000139957	yes
orf19.6499	orf19.6499	orf19.6499	-0.997431	-4.08263	5e-05	0.000139957	yes
orf19.1995	orf19.1995	MNN24	-0.99694	-5.00689	5e-05	0.000139957	yes
orf19.3261	orf19.3261	ATO9	-0.9957	-2.36525	0.00905	0.0170399	yes
orf19.4516	orf19.4516	orf19.4516	-0.995585	-5.15844	5e-05	0.000139957	yes
orf19.1886	orf19.1886	RCL1	-0.993084	-5.42084	5e-05	0.000139957	yes
orf19.5267	orf19.5267	orf19.5267	-0.992613	-5.92187	5e-05	0.000139957	yes
orf19.5190	orf19.5190	orf19.5190	-0.992376	-5.75575	5e-05	0.000139957	yes
orf19.4097	orf19.4097	orf19.4097	-0.991558	-4.6951	5e-05	0.000139957	yes
orf19.3549	orf19.3549	CDC21	-0.991445	-5.43296	5e-05	0.000139957	yes
orf19.1394	orf19.1394	orf19.1394	-0.99083	-6.54547	5e-05	0.000139957	yes
orf19.805	orf19.805	orf19.805	-0.990168	-5.57032	5e-05	0.000139957	yes
orf19.150	orf19.150	TIM17	-0.989861	-7.09501	5e-05	0.000139957	yes
orf19.2797	orf19.2797	orf19.2797	-0.986253	-2.20932	0.00085	0.0019766	yes
orf19.1471	orf19.1471	COX4	-0.985847	-7.15798	5e-05	0.000139957	yes
orf19.1525	orf19.1525	orf19.1525	-0.985276	-5.1642	5e-05	0.000139957	yes
orf19.1864	orf19.1864	orf19.1864	-0.985087	-5.00501	5e-05	0.000139957	yes
orf19.3583	orf19.3583	orf19.3583	-0.984562	-5.31825	5e-05	0.000139957	yes
orf19.21	orf19.21	orf19.21	-0.983213	-4.61966	5e-05	0.000139957	yes
orf19.1364	orf19.1364	orf19.1364	-0.982702	-5.03476	5e-05	0.000139957	yes
orf19.2108	orf19.2108	SOD6	-0.981589	-3.74276	5e-05	0.000139957	yes
orf19.886	orf19.886	PAN1	-0.978818	-4.82484	5e-05	0.000139957	yes
orf19.5783	orf19.5783	orf19.5783	-0.97809	-6.03947	5e-05	0.000139957	yes
orf19.3066	orf19.3066	ENG1	-0.976818	-4.74646	5e-05	0.000139957	yes
orf19.1551	orf19.1551	orf19.1551	-0.976224	-2.8416	5e-05	0.000139957	yes
orf19.5338	orf19.5338	GAL4	-0.975612	-5.80287	5e-05	0.000139957	yes
orf19.2066	orf19.2066	orf19.2066	-0.973733	-4.80865	5e-05	0.000139957	yes
orf19.5383	orf19.5383	PMA1	-0.973122	-4.92768	5e-05	0.000139957	yes
orf19.1390	orf19.1390	PMI1	-0.971537	-5.26688	5e-05	0.000139957	yes
orf19.3623	orf19.3623	SMC2	-0.971361	-4.72093	5e-05	0.000139957	yes
orf19.3559	orf19.3559	orf19.3559	-0.970569	-5.01343	5e-05	0.000139957	yes
orf19.3635	orf19.3635	orf19.3635	-0.970169	-4.58861	5e-05	0.000139957	yes
orf19.1576	orf19.1576	orf19.1576	-0.968541	-4.62712	5e-05	0.000139957	yes
orf19.3585	orf19.3585	orf19.3585	-0.967875	-7.35767	5e-05	0.000139957	yes
orf19.2095	orf19.2095	orf19.2095	-0.967671	-4.97271	5e-05	0.000139957	yes
orf19.2180	orf19.2180	orf19.2180	-0.967375	-3.62855	5e-05	0.000139957	yes
orf19.938	orf19.938	orf19.938	-0.966758	-2.40658	0.00065	0.00154645	yes
orf19.6924	orf19.6924	HTA1	-0.966192	-7.78033	5e-05	0.000139957	yes
orf19.6884	orf19.6884	GWT1	-0.965941	-4.9208	5e-05	0.000139957	yes
orf19.7466	orf19.7466	ACC1	-0.965869	-4.72178	5e-05	0.000139957	yes
orf19.1574	orf19.1574	orf19.1574	-0.965843	-4.74017	5e-05	0.000139957	yes
orf19.1989	orf19.1989	DCW1	-0.965558	-5.16734	5e-05	0.000139957	yes
orf19.1468	orf19.1468	CDC55	-0.965415	-5.08684	5e-05	0.000139957	yes
orf19.5834	orf19.5834	orf19.5834	-0.965084	-4.84006	5e-05	0.000139957	yes
orf19.3161	orf19.3161	orf19.3161	-0.964968	-5.29756	5e-05	0.000139957	yes
orf19.1156	orf19.1156	FUS1	-0.963737	-2.08781	0.0043	0.00867541	yes
orf19.7332	orf19.7332	ELF1	-0.96261	-4.7618	5e-05	0.000139957	yes
orf19.3592	orf19.3592	JEM1	-0.962595	-4.68575	5e-05	0.000139957	yes
orf19.2269	orf19.2269	orf19.2269	-0.962236	-5.67238	5e-05	0.000139957	yes
orf19.793	orf19.793	CAK1	-0.96199	-5.20372	5e-05	0.000139957	yes
orf19.1351	orf19.1351	orf19.1351	-0.96126	-4.39296	5e-05	0.000139957	yes
orf19.5488	orf19.5488	orf19.5488	-0.960303	-4.79324	5e-05	0.000139957	yes
orf19.820	orf19.820	SDS22	-0.957844	-5.19296	5e-05	0.000139957	yes
orf19.3475	orf19.3475	orf19.3475	-0.957489	-6.40551	5e-05	0.000139957	yes
orf19.3354	orf19.3354	orf19.3354	-0.955738	-5.82013	5e-05	0.000139957	yes
orf19.4089	orf19.4089	SGT1	-0.955237	-5.19501	5e-05	0.000139957	yes
orf19.1383	orf19.1383	orf19.1383	-0.954344	-4.41765	5e-05	0.000139957	yes
orf19.4086	orf19.4086	orf19.4086	-0.954078	-5.271	5e-05	0.000139957	yes
orf19.979	orf19.979	FAS1	-0.953967	-4.71551	5e-05	0.000139957	yes
orf19.184	orf19.184	MDM10	-0.953938	-4.61986	5e-05	0.000139957	yes
orf19.797	orf19.797	BAT21	-0.953522	-5.08914	5e-05	0.000139957	yes
orf19.2158	orf19.2158	NAG3	-0.95276	-4.83195	5e-05	0.000139957	yes
orf19.6705	orf19.6705	orf19.6705	-0.951934	-4.56512	5e-05	0.000139957	yes
orf19.5321	orf19.5321	orf19.5321	-0.951782	-4.83722	5e-05	0.000139957	yes
orf19.1477	orf19.1477	orf19.1477	-0.951647	-5.50627	5e-05	0.000139957	yes
orf19.1363	orf19.1363	orf19.1363	-0.951086	-2.06014	0.0039	0.00795318	yes
orf19.1490	orf19.1490	MSB2	-0.950584	-4.63445	5e-05	0.000139957	yes
orf19.4143	orf19.4143	FYV5	-0.950085	-6.07774	5e-05	0.000139957	yes
orf19.2029	orf19.2029	RFC5	-0.949828	-5.12643	5e-05	0.000139957	yes
orf19.4076	orf19.4076	MET10	-0.949151	-4.65998	5e-05	0.000139957	yes
orf19.3561	orf19.3561	CDC7	-0.948869	-4.70694	5e-05	0.000139957	yes
orf19.5346	orf19.5346	orf19.5346	-0.948793	-4.86109	5e-05	0.000139957	yes
orf19.795	orf19.795	VPS36	-0.947825	-4.51412	5e-05	0.000139957	yes
orf19.1765	orf19.1765	orf19.1765	-0.94762	-4.51359	5e-05	0.000139957	yes
orf19.922	orf19.922	ERG11	-0.946964	-4.97597	5e-05	0.000139957	yes
orf19.3590	orf19.3590	IPP1	-0.946796	-5.58734	5e-05	0.000139957	yes
orf19.4088	orf19.4088	GLO2	-0.945899	-5.46028	5e-05	0.000139957	yes
orf19.5796	orf19.5796	SHE9	-0.945866	-4.5899	5e-05	0.000139957	yes
orf19.5817	orf19.5817	orf19.5817	-0.945228	-5.81668	5e-05	0.000139957	yes
orf19.1397	orf19.1397	orf19.1397	-0.944064	-4.58035	5e-05	0.000139957	yes
orf19.2088	orf19.2088	orf19.2088	-0.943586	-5.50086	5e-05	0.000139957	yes
orf19.7053	orf19.7053	GAC1	-0.940551	-4.69768	5e-05	0.000139957	yes
orf19.5818	orf19.5818	SUR2	-0.940387	-5.16933	5e-05	0.000139957	yes
orf19.3149	orf19.3149	LSP1	-0.939569	-5.39814	5e-05	0.000139957	yes
orf19.3147	orf19.3147	orf19.3147	-0.939564	-5.00116	5e-05	0.000139957	yes
orf19.3565	orf19.3565	orf19.3565	-0.938887	-3.90181	5e-05	0.000139957	yes
orf19.1888	orf19.1888	orf19.1888	-0.937628	-4.87173	5e-05	0.000139957	yes
orf19.2263	orf19.2263	orf19.2263	-0.936679	-5.92934	5e-05	0.000139957	yes
orf19.2026	orf19.2026	UBP13	-0.935762	-4.66804	5e-05	0.000139957	yes
orf19.4377	orf19.4377	KRE1	-0.93566	-6.31492	5e-05	0.000139957	yes
orf19.2057	orf19.2057	orf19.2057	-0.935242	-4.72374	5e-05	0.000139957	yes
orf19.596.1	orf19.596.1	NOP10	-0.934199	-25.061	5e-05	0.000139957	yes
orf19.2178	orf19.2178	MRS4	-0.933882	-5.20623	5e-05	0.000139957	yes
orf19.20	orf19.20	RTS1	-0.933827	-4.71609	5e-05	0.000139957	yes
orf19.839	orf19.839	orf19.839	-0.933686	-4.73659	5e-05	0.000139957	yes
orf19.6880	orf19.6880	COG4	-0.9329	-4.57009	5e-05	0.000139957	yes
orf19.2069	orf19.2069	SMF3	-0.931016	-4.85045	5e-05	0.000139957	yes
orf19.1373	orf19.1373	INP51	-0.931005	-4.16703	5e-05	0.000139957	yes
orf19.4503	orf19.4503	orf19.4503	-0.930087	-5.78053	5e-05	0.000139957	yes
orf19.1396	orf19.1396	orf19.1396	-0.929868	-4.92159	5e-05	0.000139957	yes
orf19.1560	orf19.1560	POB3	-0.928839	-4.89103	5e-05	0.000139957	yes
orf19.5992	orf19.5992	WOR2	-0.928257	-4.69414	5e-05	0.000139957	yes
orf19.4590	orf19.4590	RFX2	-0.927898	-3.93712	5e-05	0.000139957	yes
orf19.6119	orf19.6119	orf19.6119	-0.926711	-4.52999	5e-05	0.000139957	yes
orf19.5825.1	orf19.5825.1	orf19.5825.1	-0.92622	-8.6709	5e-05	0.000139957	yes
orf19.4092	orf19.4092	orf19.4092	-0.925494	-5.71279	5e-05	0.000139957	yes
orf19.1400	orf19.1400	orf19.1400	-0.925437	-4.51269	5e-05	0.000139957	yes
orf19.6577	orf19.6577	FLU1	-0.925037	-4.68452	5e-05	0.000139957	yes
orf19.1582	orf19.1582	orf19.1582	-0.922469	-3.25372	5e-05	0.000139957	yes
orf19.875	orf19.875	orf19.875	-0.921214	-4.8696	5e-05	0.000139957	yes
orf19.1484	orf19.1484	orf19.1484	-0.920846	-3.95384	5e-05	0.000139957	yes
orf19.2178.1	orf19.2178.1	orf19.2178.1	-0.919543	-9.74689	5e-05	0.000139957	yes
orf19.201	orf19.201	orf19.201	-0.918655	-4.66017	5e-05	0.000139957	yes
orf19.147	orf19.147	YAK1	-0.918088	-4.43209	5e-05	0.000139957	yes
orf19.1434	orf19.1434	orf19.1434	-0.918058	-4.29116	5e-05	0.000139957	yes
orf19.1878	orf19.1878	MED4	-0.916995	-4.79913	5e-05	0.000139957	yes
orf19.718	orf19.718	RRN11	-0.915602	-4.09474	5e-05	0.000139957	yes
orf19.1543	orf19.1543	OPI1	-0.915527	-4.527	5e-05	0.000139957	yes
orf19.816	orf19.816	DCK2	-0.912442	-4.1752	5e-05	0.000139957	yes
orf19.327	orf19.327	HTA3	-0.910747	-7.17474	5e-05	0.000139957	yes
orf19.1478	orf19.1478	STT3	-0.910715	-4.64161	5e-05	0.000139957	yes
orf19.5360	orf19.5360	RPC11	-0.910373	-7.0898	5e-05	0.000139957	yes
orf19.4630	orf19.4630	CPA1	-0.90863	-3.25392	5e-05	0.000139957	yes
orf19.6883	orf19.6883	orf19.6883	-0.907904	-4.9258	5e-05	0.000139957	yes
orf19.3887	orf19.3887	orf19.3887	-0.907794	-5.62818	5e-05	0.000139957	yes
orf19.1861	orf19.1861	orf19.1861	-0.906681	-4.42444	5e-05	0.000139957	yes
orf19.514	orf19.514	SNP3	-0.906073	-8.45736	5e-05	0.000139957	yes
orf19.804	orf19.804	orf19.804	-0.906016	-4.8185	5e-05	0.000139957	yes
orf19.1881	orf19.1881	orf19.1881	-0.905045	-4.57994	5e-05	0.000139957	yes
orf19.2013	orf19.2013	KAR2	-0.904668	-4.71693	5e-05	0.000139957	yes
orf19.5804	orf19.5804	HYU1	-0.904386	-4.37979	5e-05	0.000139957	yes
orf19.3631	orf19.3631	STN1	-0.903033	-3.0304	5e-05	0.000139957	yes
orf19.3577.1	orf19.3577.1	orf19.3577.1	-0.902776	-9.15729	5e-05	0.000139957	yes
orf19.2231	orf19.2231	orf19.2231	-0.902501	-4.9589	5e-05	0.000139957	yes
orf19.6893	orf19.6893	orf19.6893	-0.901458	-4.77424	5e-05	0.000139957	yes
orf19.2084	orf19.2084	CDH1	-0.900536	-4.48471	5e-05	0.000139957	yes
orf19.2738	orf19.2738	SUL2	-0.898061	-3.14167	5e-05	0.000139957	yes
orf19.4127	orf19.4127	orf19.4127	-0.897494	-4.8234	5e-05	0.000139957	yes
orf19.874	orf19.874	orf19.874	-0.896884	-4.77389	5e-05	0.000139957	yes
orf19.867	orf19.867	orf19.867	-0.896473	-4.53065	5e-05	0.000139957	yes
orf19.1910	orf19.1910	orf19.1910	-0.89579	-5.09162	5e-05	0.000139957	yes
orf19.5485	orf19.5485	MEC3	-0.895335	-4.29076	5e-05	0.000139957	yes
orf19.2289	orf19.2289	ARP3	-0.893439	-4.85416	5e-05	0.000139957	yes
orf19.1446	orf19.1446	CLB2	-0.88983	-4.73159	5e-05	0.000139957	yes
orf19.210	orf19.210	orf19.210	-0.889023	-2.72309	5e-05	0.000139957	yes
orf19.1457	orf19.1457	orf19.1457	-0.885954	-4.2191	5e-05	0.000139957	yes
orf19.1496	orf19.1496	orf19.1496	-0.885048	-3.87799	5e-05	0.000139957	yes
orf19.2019	orf19.2019	orf19.2019	-0.883965	-5.5929	5e-05	0.000139957	yes
orf19.2829	orf19.2829	orf19.2829	-0.883496	-6.24209	5e-05	0.000139957	yes
orf19.7043.1	orf19.7043.1	ACB1	-0.883064	-11.0029	5e-05	0.000139957	yes
orf19.2190	orf19.2190	VRP1	-0.8829	-4.29546	5e-05	0.000139957	yes
orf19.3159	orf19.3159	UTP20	-0.881376	-4.24398	5e-05	0.000139957	yes
orf19.216	orf19.216	orf19.216	-0.879614	-4.41218	5e-05	0.000139957	yes
orf19.1534	orf19.1534	orf19.1534	-0.878469	-3.95059	5e-05	0.000139957	yes
orf19.6146	orf19.6146	CLG1	-0.878269	-5.1641	5e-05	0.000139957	yes
orf19.3615	orf19.3615	orf19.3615	-0.877991	-4.31758	5e-05	0.000139957	yes
orf19.1466	orf19.1466	REX2	-0.877843	-5.14037	5e-05	0.000139957	yes
orf19.1548	orf19.1548	orf19.1548	-0.876083	-4.2812	5e-05	0.000139957	yes
orf19.5214	orf19.5214	VPS33	-0.875423	-4.12998	5e-05	0.000139957	yes
orf19.3563	orf19.3563	orf19.3563	-0.871896	-3.59999	5e-05	0.000139957	yes
orf19.837	orf19.837	GNA1	-0.871504	-6.18762	5e-05	0.000139957	yes
orf19.1773	orf19.1773	RAP1	-0.870949	-4.5498	5e-05	0.000139957	yes
orf19.1872	orf19.1872	orf19.1872	-0.869641	-5.56002	5e-05	0.000139957	yes
orf19.211	orf19.211	orf19.211	-0.868872	-2.60451	0.0021	0.00451804	yes
orf19.946	orf19.946	MET14	-0.868651	-5.34231	5e-05	0.000139957	yes
orf19.360	orf19.360	FUR4	-0.867403	-1.56566	0.01685	0.0299754	yes
orf19.1403	orf19.1403	orf19.1403	-0.866731	-4.48537	5e-05	0.000139957	yes
orf19.5674	orf19.5674	PGA10	-0.866111	-1.82919	0.02035	0.0354178	yes
orf19.2266	orf19.2266	orf19.2266	-0.8656	-4.18286	5e-05	0.000139957	yes
orf19.1553	orf19.1553	ENT3	-0.864605	-4.66124	5e-05	0.000139957	yes
orf19.880	orf19.880	orf19.880	-0.86397	-4.3079	5e-05	0.000139957	yes
orf19.4091	orf19.4091	MED18	-0.863589	-4.58465	5e-05	0.000139957	yes
orf19.1762	orf19.1762	OCA1	-0.862868	-4.7225	5e-05	0.000139957	yes
orf19.3404	orf19.3404	orf19.3404	-0.862306	-2.45621	0.00035	0.000869001	yes
orf19.1513	orf19.1513	FAB1	-0.862009	-4.02758	5e-05	0.000139957	yes
orf19.5610	orf19.5610	ARG3	-0.861315	-3.14873	5e-05	0.000139957	yes
orf19.1510	orf19.1510	SRD1	-0.860494	-4.0593	5e-05	0.000139957	yes
orf19.1367	orf19.1367	MTW1	-0.857741	-3.98215	5e-05	0.000139957	yes
orf19.4105	orf19.4105	orf19.4105	-0.855823	-4.43489	5e-05	0.000139957	yes
orf19.6675	orf19.6675	orf19.6675	-0.854793	-2.43684	5e-05	0.000139957	yes
orf19.2072	orf19.2072	orf19.2072	-0.854532	-3.35043	5e-05	0.000139957	yes
orf19.3461	orf19.3461	orf19.3461	-0.854074	-6.19081	5e-05	0.000139957	yes
orf19.5949	orf19.5949	FAS2	-0.852273	-4.21234	5e-05	0.000139957	yes
orf19.3579	orf19.3579	ATP4	-0.851393	-5.28753	5e-05	0.000139957	yes
orf19.2250	orf19.2250	SPE3	-0.850873	-4.94777	5e-05	0.000139957	yes
orf19.2261	orf19.2261	orf19.2261	-0.849506	-4.67516	5e-05	0.000139957	yes
orf19.2278	orf19.2278	orf19.2278	-0.849443	-4.99581	5e-05	0.000139957	yes
orf19.2274	orf19.2274	orf19.2274	-0.848832	-3.38364	5e-05	0.000139957	yes
orf19.588	orf19.588	orf19.588	-0.84814	-6.60282	5e-05	0.000139957	yes
orf19.1783	orf19.1783	YOR1	-0.846802	-4.10225	5e-05	0.000139957	yes
orf19.4109	orf19.4109	PMT4	-0.844838	-4.31602	5e-05	0.000139957	yes
orf19.559	orf19.559	FGR14	-0.844698	-4.12993	5e-05	0.000139957	yes
orf19.2212	orf19.2212	orf19.2212	-0.843905	-4.26442	0.0003	0.000754113	yes
orf19.5926	orf19.5926	ARG11	-0.843836	-3.46964	5e-05	0.000139957	yes
orf19.5824	orf19.5824	orf19.5824	-0.841493	-4.34957	5e-05	0.000139957	yes
orf19.5495	orf19.5495	orf19.5495	-0.839801	-4.09218	5e-05	0.000139957	yes
orf19.3204	orf19.3204	orf19.3204	-0.839698	-3.5191	5e-05	0.000139957	yes
orf19.3535	orf19.3535	orf19.3535	-0.83945	-4.8143	5e-05	0.000139957	yes
orf19.2248	orf19.2248	ARE2	-0.839367	-3.9944	5e-05	0.000139957	yes
orf19.191	orf19.191	KIC1	-0.83928	-4.14136	5e-05	0.000139957	yes
orf19.836.1	orf19.836.1	orf19.836.1	-0.83895	-11.8781	5e-05	0.000139957	yes
orf19.2073	orf19.2073	orf19.2073	-0.836662	-3.79439	5e-05	0.000139957	yes
orf19.4099	orf19.4099	ECM17	-0.833937	-4.09805	5e-05	0.000139957	yes
orf19.6168	orf19.6168	orf19.6168	-0.83359	-3.31982	5e-05	0.000139957	yes
orf19.6734	orf19.6734	TCC1	-0.833413	-4.13526	5e-05	0.000139957	yes
orf19.5828	orf19.5828	orf19.5828	-0.833078	-4.25742	5e-05	0.000139957	yes
orf19.3040	orf19.3040	EHT1	-0.83204	-4.45013	5e-05	0.000139957	yes
orf19.1368	orf19.1368	orf19.1368	-0.831646	-3.26805	5e-05	0.000139957	yes
orf19.1459	orf19.1459	PPE1	-0.831403	-4.14091	5e-05	0.000139957	yes
orf19.5879	orf19.5879	orf19.5879	-0.828161	-2.5267	0.00065	0.00154645	yes
orf19.1444	orf19.1444	orf19.1444	-0.82662	-4.24571	5e-05	0.000139957	yes
orf19.6297	orf19.6297	orf19.6297	-0.825887	-4.16345	5e-05	0.000139957	yes
orf19.2285	orf19.2285	orf19.2285	-0.824247	-1.75576	0.00845	0.0159717	yes
orf19.185	orf19.185	orf19.185	-0.82418	-4.57095	5e-05	0.000139957	yes
orf19.852	orf19.852	SAP98	-0.824051	-3.86781	5e-05	0.000139957	yes
orf19.27	orf19.27	orf19.27	-0.821224	-3.54065	5e-05	0.000139957	yes
orf19.2106	orf19.2106	orf19.2106	-0.819722	-4.43684	5e-05	0.000139957	yes
orf19.3604	orf19.3604	orf19.3604	-0.818237	-4.17291	5e-05	0.000139957	yes
orf19.841	orf19.841	orf19.841	-0.817797	-4.09722	5e-05	0.000139957	yes
orf19.843	orf19.843	orf19.843	-0.817	-3.99053	5e-05	0.000139957	yes
orf19.7654	orf19.7654	CPR6	-0.816189	-4.54082	5e-05	0.000139957	yes
orf19.6925	orf19.6925	HTB1	-0.816123	-6.64888	5e-05	0.000139957	yes
orf19.5821	orf19.5821	orf19.5821	-0.816084	-3.75036	5e-05	0.000139957	yes
orf19.4355	orf19.4355	orf19.4355	-0.813902	-4.33661	5e-05	0.000139957	yes
orf19.5114.1	orf19.5114.1	orf19.5114.1	-0.81127	-19.3803	5e-05	0.000139957	yes
orf19.1738.1	orf19.1738.1	orf19.1738.1	-0.809514	-8.40272	5e-05	0.000139957	yes
orf19.1782	orf19.1782	orf19.1782	-0.809461	-4.69451	5e-05	0.000139957	yes
orf19.5204	orf19.5204	orf19.5204	-0.808464	-3.39552	5e-05	0.000139957	yes
orf19.3545	orf19.3545	orf19.3545	-0.808253	-3.78262	5e-05	0.000139957	yes
orf19.1757	orf19.1757	orf19.1757	-0.808032	-3.71456	5e-05	0.000139957	yes
orf19.7197	orf19.7197	orf19.7197	-0.807989	-3.98088	5e-05	0.000139957	yes
orf19.7381	orf19.7381	AHR1	-0.806549	-4.03706	5e-05	0.000139957	yes
orf19.5814	orf19.5814	orf19.5814	-0.805914	-5.77556	5e-05	0.000139957	yes
orf19.2283	orf19.2283	DQD1	-0.805391	-5.89117	5e-05	0.000139957	yes
orf19.7468	orf19.7468	orf19.7468	-0.805242	-3.78369	5e-05	0.000139957	yes
orf19.878	orf19.878	NBN1	-0.802179	-4.25293	5e-05	0.000139957	yes
orf19.1479	orf19.1479	orf19.1479	-0.801613	-3.9343	5e-05	0.000139957	yes
orf19.2107	orf19.2107	MUQ1	-0.801135	-4.35563	5e-05	0.000139957	yes
orf19.2065	orf19.2065	orf19.2065	-0.800217	-3.85324	5e-05	0.000139957	yes
orf19.5837	orf19.5837	orf19.5837	-0.79926	-4.0271	5e-05	0.000139957	yes
orf19.1631	orf19.1631	ERG6	-0.798061	-4.41076	5e-05	0.000139957	yes
orf19.2031	orf19.2031	VPS24	-0.794079	-4.41698	5e-05	0.000139957	yes
orf19.6948	orf19.6948	CCC1	-0.793116	-4.53411	5e-05	0.000139957	yes
orf19.6885	orf19.6885	SPO7	-0.792692	-3.9682	5e-05	0.000139957	yes
orf19.3215	orf19.3215	orf19.3215	-0.790874	-5.62409	5e-05	0.000139957	yes
orf19.6773	orf19.6773	ECM29	-0.789882	-3.81196	5e-05	0.000139957	yes
orf19.1885	orf19.1885	TAF4	-0.789521	-4.29181	5e-05	0.000139957	yes
orf19.7436	orf19.7436	AAF1	-0.788499	-3.68163	5e-05	0.000139957	yes
orf19.3275	orf19.3275	orf19.3275	-0.788245	-5.06717	5e-05	0.000139957	yes
orf19.7567	orf19.7567	orf19.7567	-0.787986	-3.26697	5e-05	0.000139957	yes
orf19.5507	orf19.5507	ENP1	-0.785269	-4.06545	5e-05	0.000139957	yes
orf19.2111	orf19.2111	orf19.2111	-0.784839	-4.2025	5e-05	0.000139957	yes
orf19.5334	orf19.5334	orf19.5334	-0.784311	-5.07206	5e-05	0.000139957	yes
orf19.4491	orf19.4491	ERG20	-0.783122	-4.38685	5e-05	0.000139957	yes
orf19.535	orf19.535	RBR1	-0.782826	-2.75727	0.0157	0.0281516	yes
orf19.4119	orf19.4119	SPO72	-0.782808	-3.59558	5e-05	0.000139957	yes
orf19.3219	orf19.3219	orf19.3219	-0.782738	-3.61419	5e-05	0.000139957	yes
orf19.1493	orf19.1493	RAD7	-0.781476	-3.89943	5e-05	0.000139957	yes
orf19.6881	orf19.6881	YTH1	-0.781418	-4.82454	5e-05	0.000139957	yes
orf19.5335	orf19.5335	SGS1	-0.781274	-3.75945	5e-05	0.000139957	yes
orf19.5352	orf19.5352	orf19.5352	-0.78098	-4.18972	5e-05	0.000139957	yes
orf19.3202	orf19.3202	orf19.3202	-0.777422	-2.98293	5e-05	0.000139957	yes
orf19.5959	orf19.5959	NOP14	-0.775748	-3.78405	5e-05	0.000139957	yes
orf19.7085	orf19.7085	orf19.7085	-0.773407	-4.10676	5e-05	0.000139957	yes
orf19.172	orf19.172	RPC19	-0.772799	-5.92807	5e-05	0.000139957	yes
orf19.3622	orf19.3622	ANP1	-0.772542	-4.00927	5e-05	0.000139957	yes
orf19.1282	orf19.1282	CKS1	-0.770607	-6.83716	5e-05	0.000139957	yes
orf19.2032	orf19.2032	orf19.2032	-0.76873	-3.70073	5e-05	0.000139957	yes
orf19.2654	orf19.2654	RMS1	-0.767962	-3.82073	5e-05	0.000139957	yes
orf19.1893	orf19.1893	orf19.1893	-0.767949	-3.8142	5e-05	0.000139957	yes
orf19.6369	orf19.6369	RIO2	-0.767502	-4.07729	5e-05	0.000139957	yes
orf19.5213	orf19.5213	orf19.5213	-0.767081	-3.68067	5e-05	0.000139957	yes
orf19.1887	orf19.1887	orf19.1887	-0.766892	-3.67194	5e-05	0.000139957	yes
orf19.2267	orf19.2267	RFA2	-0.766667	-4.50395	5e-05	0.000139957	yes
orf19.2504	orf19.2504	BMS1	-0.76643	-3.77282	5e-05	0.000139957	yes
orf19.3279	orf19.3279	HYR4	-0.765964	-3.24069	5e-05	0.000139957	yes
orf19.1618	orf19.1618	GFA1	-0.7646	-3.93231	5e-05	0.000139957	yes
orf19.1462	orf19.1462	SMP2	-0.764023	-3.85525	5e-05	0.000139957	yes
orf19.1564	orf19.1564	orf19.1564	-0.763694	-5.04613	5e-05	0.000139957	yes
orf19.1566	orf19.1566	UTP21	-0.762821	-3.76018	5e-05	0.000139957	yes
orf19.3448	orf19.3448	orf19.3448	-0.762748	-6.31276	5e-05	0.000139957	yes
orf19.6755	orf19.6755	DLD2	-0.762082	-2.58052	0.0001	0.000271369	yes
orf19.1990	orf19.1990	SNX4	-0.759681	-3.68082	5e-05	0.000139957	yes
orf19.562	orf19.562	FGR13	-0.758522	-2.62475	5e-05	0.000139957	yes
orf19.968	orf19.968	PGA14	-0.758473	-6.13585	5e-05	0.000139957	yes
orf19.3625	orf19.3625	orf19.3625	-0.758471	-3.69645	5e-05	0.000139957	yes
orf19.2060	orf19.2060	SOD5	-0.757036	-3.16241	5e-05	0.000139957	yes
orf19.1514	orf19.1514	orf19.1514	-0.756684	-4.2537	5e-05	0.000139957	yes
orf19.5484	orf19.5484	SER1	-0.756229	-4.16852	5e-05	0.000139957	yes
orf19.5826	orf19.5826	orf19.5826	-0.755731	-1.54091	0.0185	0.0325651	yes
orf19.6652	orf19.6652	DBP8	-0.755166	-3.90914	5e-05	0.000139957	yes
orf19.6996	orf19.6996	orf19.6996	-0.754918	-3.4074	5e-05	0.000139957	yes
orf19.3732	orf19.3732	ERG25	-0.754318	-4.22888	5e-05	0.000139957	yes
orf19.2104	orf19.2104	orf19.2104	-0.753477	-4.09492	5e-05	0.000139957	yes
orf19.193	orf19.193	orf19.193	-0.751542	-2.50989	0.00075	0.00176575	yes
orf19.1715	orf19.1715	IRO1	-0.750297	-3.54277	5e-05	0.000139957	yes
orf19.2362	orf19.2362	orf19.2362	-0.750057	-4.14764	5e-05	0.000139957	yes
orf19.1588	orf19.1588	orf19.1588	-0.749203	-5.46322	5e-05	0.000139957	yes
orf19.1642	orf19.1642	orf19.1642	-0.748553	-4.5778	5e-05	0.000139957	yes
orf19.1655.3	orf19.1655.3	orf19.1655.3	-0.747014	-20.598	5e-05	0.000139957	yes
orf19.3941	orf19.3941	URA7	-0.746512	-3.91108	5e-05	0.000139957	yes
orf19.5830	orf19.5830	LHS1	-0.745425	-3.73032	5e-05	0.000139957	yes
orf19.1451	orf19.1451	SRB9	-0.744193	-3.47247	5e-05	0.000139957	yes
orf19.802	orf19.802	UGA1	-0.742894	-3.48212	5e-05	0.000139957	yes
orf19.252	orf19.252	orf19.252	-0.741908	-6.12787	5e-05	0.000139957	yes
orf19.2611	orf19.2611	MCM6	-0.741694	-3.64448	5e-05	0.000139957	yes
orf19.1925	orf19.1925	TLO5	-0.741648	-4.09243	5e-05	0.000139957	yes
orf19.2194	orf19.2194	orf19.2194	-0.739604	-3.68428	5e-05	0.000139957	yes
orf19.1542	orf19.1542	HEX3	-0.73842	-3.70398	5e-05	0.000139957	yes
orf19.5986	orf19.5986	THI4	-0.73842	-1.90351	0.0065	0.0125777	yes
orf19.1474	orf19.1474	SLA1	-0.737315	-3.62775	5e-05	0.000139957	yes
orf19.4116	orf19.4116	orf19.4116	-0.736467	-3.33407	5e-05	0.000139957	yes
orf19.1914	orf19.1914	FAV3	-0.735967	-3.46588	5e-05	0.000139957	yes
orf19.6536	orf19.6536	IQG1	-0.735941	-3.48065	5e-05	0.000139957	yes
orf19.7534	orf19.7534	MIS12	-0.735905	-3.6911	5e-05	0.000139957	yes
orf19.713	orf19.713	orf19.713	-0.735807	-5.44665	5e-05	0.000139957	yes
orf19.5406	orf19.5406	orf19.5406	-0.735129	-3.77732	5e-05	0.000139957	yes
orf19.7158	orf19.7158	orf19.7158	-0.734772	-2.41999	0.00015	0.000397673	yes
orf19.1570	orf19.1570	ERG7	-0.734419	-3.68204	5e-05	0.000139957	yes
orf19.6555	orf19.6555	orf19.6555	-0.732807	-3.45294	0.0015	0.00333605	yes
orf19.3268	orf19.3268	TMA19	-0.732109	-5.20383	5e-05	0.000139957	yes
orf19.1447	orf19.1447	orf19.1447	-0.732049	-3.48872	5e-05	0.000139957	yes
orf19.6452	orf19.6452	RBP1	-0.73015	-6.05695	5e-05	0.000139957	yes
orf19.3432	orf19.3432	orf19.3432	-0.729749	-2.84137	5e-05	0.000139957	yes
orf19.3966	orf19.3966	CRH12	-0.72726	-3.26737	5e-05	0.000139957	yes
orf19.1873	orf19.1873	orf19.1873	-0.726512	-6.65551	5e-05	0.000139957	yes
orf19.570	orf19.570	IFF8	-0.721846	-1.726	0.0067	0.0129009	yes
orf19.7063	orf19.7063	orf19.7063	-0.721337	-3.87168	5e-05	0.000139957	yes
orf19.4268	orf19.4268	UTP13	-0.720989	-3.61358	5e-05	0.000139957	yes
orf19.5736	orf19.5736	ALS5	-0.720971	-3.25731	5e-05	0.000139957	yes
orf19.2280	orf19.2280	ZCF10	-0.720658	-3.1211	5e-05	0.000139957	yes
orf19.1708	orf19.1708	orf19.1708	-0.720348	-4.04851	5e-05	0.000139957	yes
orf19.2363	orf19.2363	orf19.2363	-0.719842	-4.77062	5e-05	0.000139957	yes
orf19.5850	orf19.5850	NOC2	-0.718984	-3.685	5e-05	0.000139957	yes
orf19.7377	orf19.7377	ASE1	-0.718448	-3.21169	5e-05	0.000139957	yes
orf19.4107	orf19.4107	orf19.4107	-0.718265	-3.78557	5e-05	0.000139957	yes
orf19.3542	orf19.3542	LEM3	-0.717987	-3.8358	5e-05	0.000139957	yes
orf19.7569	orf19.7569	SIK1	-0.717886	-3.83765	5e-05	0.000139957	yes
orf19.2564	orf19.2564	orf19.2564	-0.716056	-3.63222	5e-05	0.000139957	yes
orf19.5178	orf19.5178	ERG5	-0.714777	-3.74635	5e-05	0.000139957	yes
orf19.4122	orf19.4122	orf19.4122	-0.714217	-3.68469	5e-05	0.000139957	yes
orf19.5938	orf19.5938	SEN1	-0.713198	-3.34953	5e-05	0.000139957	yes
orf19.3265	orf19.3265	TRM1	-0.711439	-3.59569	5e-05	0.000139957	yes
orf19.6286.2	orf19.6286.2	RPS27	-0.711076	-9.66706	5e-05	0.000139957	yes
orf19.7384	orf19.7384	NOG1	-0.710883	-3.66858	5e-05	0.000139957	yes
orf19.2091	orf19.2091	orf19.2091	-0.709555	-4.34117	5e-05	0.000139957	yes
orf19.1975	orf19.1975	orf19.1975	-0.709026	-4.44628	5e-05	0.000139957	yes
orf19.894	orf19.894	orf19.894	-0.706905	-3.39171	5e-05	0.000139957	yes
orf19.807	orf19.807	CHS5	-0.706578	-3.70358	5e-05	0.000139957	yes
orf19.304	orf19.304	orf19.304	-0.70224	-3.40837	5e-05	0.000139957	yes
orf19.6298	orf19.6298	SPB4	-0.699181	-3.34513	5e-05	0.000139957	yes
orf19.3962	orf19.3962	HAS1	-0.698777	-3.66242	5e-05	0.000139957	yes
orf19.7611	orf19.7611	TRX1	-0.696942	-6.93016	5e-05	0.000139957	yes
orf19.6828	orf19.6828	orf19.6828	-0.696938	-4.01816	5e-05	0.000139957	yes
orf19.2859	orf19.2859	SRP40	-0.69687	-3.73477	5e-05	0.000139957	yes
orf19.7552	orf19.7552	orf19.7552	-0.696471	-3.477	5e-05	0.000139957	yes
orf19.2368	orf19.2368	orf19.2368	-0.696358	-3.34754	5e-05	0.000139957	yes
orf19.5492	orf19.5492	orf19.5492	-0.696016	-4.525	5e-05	0.000139957	yes
orf19.1764	orf19.1764	orf19.1764	-0.69582	-3.97188	5e-05	0.000139957	yes
orf19.223	orf19.223	orf19.223	-0.695739	-3.46084	5e-05	0.000139957	yes
orf19.7327	orf19.7327	PHO88	-0.694448	-4.55094	5e-05	0.000139957	yes
orf19.810	orf19.810	orf19.810	-0.693909	-2.63091	5e-05	0.000139957	yes
orf19.876	orf19.876	PGA33	-0.693379	-4.01474	5e-05	0.000139957	yes
orf19.6285	orf19.6285	GLC7	-0.692707	-3.90105	5e-05	0.000139957	yes
orf19.3578	orf19.3578	orf19.3578	-0.692695	-3.64982	5e-05	0.000139957	yes
orf19.4788	orf19.4788	ARG5%2C6	-0.691818	-3.31053	5e-05	0.000139957	yes
orf19.2210	orf19.2210	orf19.2210	-0.691534	-2.90833	5e-05	0.000139957	yes
orf19.1741	orf19.1741	DIT1	-0.69087	-2.01041	0.00285	0.00598245	yes
orf19.1860	orf19.1860	LSC2	-0.690865	-3.79626	5e-05	0.000139957	yes
orf19.3170	orf19.3170	orf19.3170	-0.690729	-3.3803	5e-05	0.000139957	yes
orf19.2062	orf19.2062	SOD4	-0.690048	-2.92213	0.0001	0.000271369	yes
orf19.6958	orf19.6958	ECM18	-0.689836	-1.65408	0.01185	0.0218354	yes
orf19.3276	orf19.3276	PWP2	-0.689238	-3.44109	5e-05	0.000139957	yes
orf19.3947	orf19.3947	orf19.3947	-0.689046	-5.70263	5e-05	0.000139957	yes
orf19.1517	orf19.1517	ARO3	-0.688093	-3.82763	5e-05	0.000139957	yes
orf19.4304	orf19.4304	GAP1	-0.687789	-3.57321	5e-05	0.000139957	yes
orf19.3151	orf19.3151	orf19.3151	-0.687455	-3.02443	5e-05	0.000139957	yes
orf19.7489	orf19.7489	orf19.7489	-0.687225	-3.3383	5e-05	0.000139957	yes
orf19.6686	orf19.6686	ENP2	-0.685532	-3.37646	5e-05	0.000139957	yes
orf19.846	orf19.846	orf19.846	-0.684368	-3.36284	5e-05	0.000139957	yes
orf19.5912	orf19.5912	MAK21	-0.683067	-3.4025	5e-05	0.000139957	yes
orf19.1673	orf19.1673	PPT1	-0.682821	-3.37564	5e-05	0.000139957	yes
orf19.23	orf19.23	RTA3	-0.682179	-3.48192	5e-05	0.000139957	yes
orf19.811	orf19.811	orf19.811	-0.682155	-3.37207	5e-05	0.000139957	yes
orf19.2232	orf19.2232	RPL11	-0.681503	-4.74906	5e-05	0.000139957	yes
orf19.5496	orf19.5496	AVT1	-0.681369	-3.41084	5e-05	0.000139957	yes
orf19.1482	orf19.1482	HSK3	-0.680427	-4.5819	0.00045	0.00109869	yes
orf19.4077	orf19.4077	MIT1	-0.679673	-3.46715	5e-05	0.000139957	yes
orf19.171	orf19.171	DBP2	-0.679525	-3.55936	5e-05	0.000139957	yes
orf19.6175	orf19.6175	orf19.6175	-0.678834	-4.13162	5e-05	0.000139957	yes
orf19.1685	orf19.1685	ZCF7	-0.678765	-2.63455	0.00015	0.000397673	yes
orf19.2204	orf19.2204	orf19.2204	-0.678407	-3.29407	5e-05	0.000139957	yes
orf19.2113	orf19.2113	orf19.2113	-0.678062	-3.56699	5e-05	0.000139957	yes
orf19.1667.1	orf19.1667.1	orf19.1667.1	-0.677556	-5.35616	0.0003	0.000754113	yes
orf19.4305.1	orf19.4305.1	orf19.4305.1	-0.676745	-3.17047	0.0007	0.00165734	yes
orf19.3971	orf19.3971	orf19.3971	-0.676736	-2.18707	0.00415	0.00840167	yes
orf19.828	orf19.828	orf19.828	-0.676476	-4.01061	5e-05	0.000139957	yes
orf19.2408	orf19.2408	orf19.2408	-0.676287	-3.24519	5e-05	0.000139957	yes
orf19.7599	orf19.7599	UTP5	-0.674912	-3.48001	5e-05	0.000139957	yes
orf19.702	orf19.702	orf19.702	-0.674803	-3.29265	5e-05	0.000139957	yes
orf19.1113	orf19.1113	orf19.1113	-0.674295	-2.74439	0.00025	0.00063744	yes
orf19.4090.1	orf19.4090.1	orf19.4090.1	-0.673818	-7.58793	5e-05	0.000139957	yes
orf19.5188	orf19.5188	CHS1	-0.6719	-3.30775	5e-05	0.000139957	yes
orf19.2014	orf19.2014	BCY1	-0.669412	-3.60067	5e-05	0.000139957	yes
orf19.1389	orf19.1389	orf19.1389	-0.66825	-4.7504	5e-05	0.000139957	yes
orf19.6970	orf19.6970	orf19.6970	-0.667647	-1.7932	0.01145	0.0211782	yes
orf19.5713	orf19.5713	YMX6	-0.667001	-3.05652	5e-05	0.000139957	yes
orf19.2582	orf19.2582	orf19.2582	-0.666967	-3.28384	5e-05	0.000139957	yes
orf19.500	orf19.500	orf19.500	-0.666196	-3.5045	5e-05	0.000139957	yes
orf19.1360	orf19.1360	orf19.1360	-0.664996	-3.57731	5e-05	0.000139957	yes
orf19.526	orf19.526	NHP2	-0.664682	-4.76791	5e-05	0.000139957	yes
orf19.225	orf19.225	orf19.225	-0.664122	-3.51255	5e-05	0.000139957	yes
orf19.6889	orf19.6889	MKK2	-0.663816	-3.46292	5e-05	0.000139957	yes
orf19.6477	orf19.6477	orf19.6477	-0.663699	-3.43077	5e-05	0.000139957	yes
orf19.6435	orf19.6435	orf19.6435	-0.66229	-5.19729	5e-05	0.000139957	yes
orf19.519	orf19.519	orf19.519	-0.661302	-3.8916	5e-05	0.000139957	yes
orf19.7389	orf19.7389	REV3	-0.660162	-2.92365	5e-05	0.000139957	yes
orf19.1386	orf19.1386	orf19.1386	-0.659962	-4.24517	5e-05	0.000139957	yes
orf19.3572	orf19.3572	orf19.3572	-0.658475	-2.79604	5e-05	0.000139957	yes
orf19.3612	orf19.3612	PST2	-0.658133	-3.81449	5e-05	0.000139957	yes
orf19.891	orf19.891	orf19.891	-0.658125	-3.3433	5e-05	0.000139957	yes
orf19.192	orf19.192	orf19.192	-0.658077	-3.07776	5e-05	0.000139957	yes
orf19.3986	orf19.3986	PPR1	-0.657551	-2.62568	0.0001	0.000271369	yes
orf19.5210.1	orf19.5210.1	orf19.5210.1	-0.656158	-6.40616	5e-05	0.000139957	yes
orf19.4716	orf19.4716	GDH3	-0.655566	-3.50259	5e-05	0.000139957	yes
orf19.6378	orf19.6378	TRM9	-0.653663	-3.77571	5e-05	0.000139957	yes
orf19.3998	orf19.3998	orf19.3998	-0.650932	-2.69448	0.0026	0.00550296	yes
orf19.847	orf19.847	YIM1	-0.650215	-3.53435	5e-05	0.000139957	yes
orf19.862	orf19.862	orf19.862	-0.64942	-2.87887	5e-05	0.000139957	yes
orf19.1589	orf19.1589	orf19.1589	-0.649345	-3.1181	5e-05	0.000139957	yes
orf19.791	orf19.791	RIM11	-0.649075	-2.88996	5e-05	0.000139957	yes
orf19.5364	orf19.5364	orf19.5364	-0.648913	-3.58108	5e-05	0.000139957	yes
orf19.6118	orf19.6118	orf19.6118	-0.648304	-4.30101	5e-05	0.000139957	yes
orf19.199	orf19.199	orf19.199	-0.647728	-3.30868	5e-05	0.000139957	yes
orf19.4118	orf19.4118	CNT	-0.646941	-3.36697	5e-05	0.000139957	yes
orf19.898	orf19.898	HEM2	-0.643937	-3.59465	5e-05	0.000139957	yes
orf19.4121	orf19.4121	orf19.4121	-0.643126	-1.71688	0.01285	0.0235009	yes
orf19.576	orf19.576	CTF8	-0.642846	-3.76794	5e-05	0.000139957	yes
orf19.976	orf19.976	BRE1	-0.642669	-3.2914	5e-05	0.000139957	yes
orf19.2832	orf19.2832	INN1	-0.64243	-3.12964	5e-05	0.000139957	yes
orf19.575	orf19.575	HYR3	-0.641636	-3.11171	5e-05	0.000139957	yes
orf19.6586	orf19.6586	orf19.6586	-0.639483	-2.97308	5e-05	0.000139957	yes
orf19.7588	orf19.7588	orf19.7588	-0.639194	-3.07946	5e-05	0.000139957	yes
orf19.5020	orf19.5020	orf19.5020	-0.639142	-3.23675	5e-05	0.000139957	yes
orf19.872	orf19.872	orf19.872	-0.638897	-2.64151	5e-05	0.000139957	yes
orf19.3990	orf19.3990	orf19.3990	-0.63811	-4.12939	5e-05	0.000139957	yes
orf19.6877	orf19.6877	PNG2	-0.637784	-3.18127	5e-05	0.000139957	yes
orf19.326	orf19.326	orf19.326	-0.634991	-4.26234	5e-05	0.000139957	yes
orf19.4056	orf19.4056	BRG1	-0.634029	-3.36923	5e-05	0.000139957	yes
orf19.1225	orf19.1225	PEX22	-0.630121	-3.65103	5e-05	0.000139957	yes
orf19.4257	orf19.4257	INT1	-0.629704	-3.03393	5e-05	0.000139957	yes
orf19.3193	orf19.3193	FCR3	-0.624876	-3.18068	5e-05	0.000139957	yes
orf19.1754	orf19.1754	orf19.1754	-0.62476	-3.21618	5e-05	0.000139957	yes
orf19.6693	orf19.6693	orf19.6693	-0.624748	-2.99327	5e-05	0.000139957	yes
orf19.7409.1	orf19.7409.1	orf19.7409.1	-0.623771	-9.87004	5e-05	0.000139957	yes
orf19.4506	orf19.4506	LYS22	-0.623172	-3.33736	5e-05	0.000139957	yes
orf19.6644	orf19.6644	orf19.6644	-0.622118	-2.66429	0.00745	0.0142421	yes
orf19.2030	orf19.2030	orf19.2030	-0.621157	-4.16246	5e-05	0.000139957	yes
orf19.5964.2	orf19.5964.2	RPL35	-0.620618	-5.41013	5e-05	0.000139957	yes
orf19.4330	orf19.4330	orf19.4330	-0.620251	-1.70645	0.0028	0.00588381	yes
orf19.4340.1	orf19.4340.1	orf19.4340.1	-0.619365	-4.05546	0.0001	0.000271369	yes
orf19.1280	orf19.1280	SUI1	-0.617682	-5.75226	5e-05	0.000139957	yes
orf19.2360	orf19.2360	URA2	-0.614315	-2.98303	5e-05	0.000139957	yes
orf19.6730	orf19.6730	orf19.6730	-0.614089	-3.63984	5e-05	0.000139957	yes
orf19.2174	orf19.2174	RAD57	-0.612053	-2.88635	5e-05	0.000139957	yes
orf19.1633	orf19.1633	UTP4	-0.612032	-3.09729	5e-05	0.000139957	yes
orf19.4323	orf19.4323	orf19.4323	-0.611932	-2.93514	0.0006	0.00143682	yes
orf19.7626	orf19.7626	EIF4E	-0.610914	-3.90801	5e-05	0.000139957	yes
orf19.5430	orf19.5430	BUD21	-0.610113	-3.68929	5e-05	0.000139957	yes
orf19.7673	orf19.7673	orf19.7673	-0.609259	-5.06866	5e-05	0.000139957	yes
orf19.5432	orf19.5432	TPT1	-0.608942	-3.49528	5e-05	0.000139957	yes
orf19.5816	orf19.5816	EBP7	-0.608767	-3.09961	5e-05	0.000139957	yes
orf19.927	orf19.927	orf19.927	-0.608474	-3.09944	0.00015	0.000397673	yes
orf19.5348	orf19.5348	TPS3	-0.608186	-2.17415	0.0005	0.0012142	yes
orf19.6888	orf19.6888	orf19.6888	-0.607347	-2.8696	5e-05	0.000139957	yes
orf19.2093	orf19.2093	RFA1	-0.606237	-3.15248	5e-05	0.000139957	yes
orf19.6599.1	orf19.6599.1	orf19.6599.1	-0.605648	-12.7956	5e-05	0.000139957	yes
orf19.604	orf19.604	orf19.604	-0.605411	-2.43602	5e-05	0.000139957	yes
orf19.7091	orf19.7091	orf19.7091	-0.603282	-3.24923	5e-05	0.000139957	yes
orf19.5342	orf19.5342	orf19.5342	-0.603259	-2.80475	5e-05	0.000139957	yes
orf19.1848.1	orf19.1848.1	orf19.1848.1	-0.601791	-7.37875	0.00105	0.00239982	yes
orf19.6868	orf19.6868	orf19.6868	-0.601674	-3.0869	5e-05	0.000139957	yes
orf19.4354	orf19.4354	MCM2	-0.601573	-2.87218	5e-05	0.000139957	yes
orf19.1743	orf19.1743	ACS1	-0.599414	-3.07845	5e-05	0.000139957	yes
orf19.6981	orf19.6981	orf19.6981	-0.598954	-2.41011	0.0002	0.000518974	yes
orf19.5103	orf19.5103	orf19.5103	-0.598215	-2.2785	0.00145	0.00323343	yes
orf19.3742	orf19.3742	orf19.3742	-0.597604	-2.88182	0.0003	0.000754113	yes
orf19.5815	orf19.5815	SCT2	-0.595207	-2.89757	5e-05	0.000139957	yes
orf19.310	orf19.310	orf19.310	-0.594372	-2.83146	5e-05	0.000139957	yes
orf19.4219	orf19.4219	RIX7	-0.592915	-2.7563	5e-05	0.000139957	yes
orf19.2527	orf19.2527	orf19.2527	-0.592066	-3.08724	5e-05	0.000139957	yes
orf19.6967	orf19.6967	USO6	-0.590756	-2.9065	5e-05	0.000139957	yes
orf19.1860.1	orf19.1860.1	orf19.1860.1	-0.590377	-3.08118	5e-05	0.000139957	yes
orf19.2542	orf19.2542	orf19.2542	-0.588706	-2.80246	0.0004	0.000985223	yes
orf19.1939	orf19.1939	orf19.1939	-0.58821	-2.47142	0.00045	0.00109869	yes
orf19.6891	orf19.6891	RFC1	-0.585955	-2.94624	5e-05	0.000139957	yes
orf19.6515	orf19.6515	HSP90	-0.584008	-3.04148	5e-05	0.000139957	yes
orf19.1948	orf19.1948	orf19.1948	-0.583273	-2.75846	5e-05	0.000139957	yes
orf19.6135.1	orf19.6135.1	SMX4	-0.582793	-5.6721	5e-05	0.000139957	yes
orf19.5392	orf19.5392	NGT1	-0.580503	-2.03416	0.00225	0.00480902	yes
orf19.2079	orf19.2079	PHHB	-0.580337	-4.48457	5e-05	0.000139957	yes
orf19.7392	orf19.7392	DED1	-0.580119	-2.96085	5e-05	0.000139957	yes
orf19.5884	orf19.5884	orf19.5884	-0.579554	-2.80084	5e-05	0.000139957	yes
orf19.3867	orf19.3867	RPL7	-0.579346	-3.3258	5e-05	0.000139957	yes
orf19.5841	orf19.5841	orf19.5841	-0.579207	-2.66874	0.0003	0.000754113	yes
orf19.2547	orf19.2547	orf19.2547	-0.577909	-2.60336	5e-05	0.000139957	yes
orf19.6727	orf19.6727	RIT1	-0.577567	-2.88015	5e-05	0.000139957	yes
orf19.512	orf19.512	orf19.512	-0.576616	-2.87859	5e-05	0.000139957	yes
orf19.7397.1	orf19.7397.1	orf19.7397.1	-0.575823	-3.41309	5e-05	0.000139957	yes
orf19.6635	orf19.6635	orf19.6635	-0.574449	-2.38676	0.0002	0.000518974	yes
orf19.6751	orf19.6751	orf19.6751	-0.574338	-3.20868	5e-05	0.000139957	yes
orf19.4332	orf19.4332	orf19.4332	-0.572683	-1.86161	0.00115	0.00260504	yes
orf19.5799	orf19.5799	orf19.5799	-0.572607	-2.91406	5e-05	0.000139957	yes
orf19.4234	orf19.4234	orf19.4234	-0.572289	-2.84206	5e-05	0.000139957	yes
orf19.7366	orf19.7366	orf19.7366	-0.572227	-2.89004	5e-05	0.000139957	yes
orf19.5391	orf19.5391	orf19.5391	-0.571959	-2.65907	5e-05	0.000139957	yes
orf19.1119	orf19.1119	MTR10	-0.570814	-2.82609	5e-05	0.000139957	yes
orf19.725	orf19.725	orf19.725	-0.570442	-2.18594	0.00315	0.0065652	yes
orf19.4348	orf19.4348	MED14	-0.570335	-2.65591	5e-05	0.000139957	yes
orf19.3606	orf19.3606	orf19.3606	-0.570247	-3.36888	5e-05	0.000139957	yes
orf19.7657	orf19.7657	POP3	-0.569628	-3.08364	0.00015	0.000397673	yes
orf19.5789	orf19.5789	ADE8	-0.569447	-3.54766	5e-05	0.000139957	yes
orf19.6418	orf19.6418	orf19.6418	-0.568489	-3.04617	5e-05	0.000139957	yes
orf19.6408	orf19.6408	orf19.6408	-0.567903	-2.82215	5e-05	0.000139957	yes
orf19.2594	orf19.2594	orf19.2594	-0.567043	-3.24438	5e-05	0.000139957	yes
orf19.6415.1	orf19.6415.1	orf19.6415.1	-0.56544	-20.4559	5e-05	0.000139957	yes
orf19.6623	orf19.6623	orf19.6623	-0.565214	-4.4516	0.00015	0.000397673	yes
orf19.4000	orf19.4000	GRF10	-0.564352	-2.71741	5e-05	0.000139957	yes
orf19.3283	orf19.3283	orf19.3283	-0.564153	-1.82233	0.01525	0.0274201	yes
orf19.2117	orf19.2117	LEU5	-0.564046	-2.93277	5e-05	0.000139957	yes
orf19.2035	orf19.2035	orf19.2035	-0.563652	-1.73574	0.01405	0.0254969	yes
orf19.1480	orf19.1480	orf19.1480	-0.56251	-3.85375	5e-05	0.000139957	yes
orf19.921	orf19.921	HMS1	-0.56201	-2.69505	5e-05	0.000139957	yes
orf19.7326	orf19.7326	orf19.7326	-0.559398	-2.80958	5e-05	0.000139957	yes
orf19.2831	orf19.2831	RPC31	-0.558728	-3.13055	5e-05	0.000139957	yes
orf19.1646	orf19.1646	orf19.1646	-0.558536	-2.80949	5e-05	0.000139957	yes
orf19.7546	orf19.7546	orf19.7546	-0.557947	-2.84087	5e-05	0.000139957	yes
orf19.6597	orf19.6597	orf19.6597	-0.556798	-2.65228	5e-05	0.000139957	yes
orf19.3456	orf19.3456	orf19.3456	-0.555654	-2.51291	0.0001	0.000271369	yes
orf19.6831	orf19.6831	PRP5	-0.555271	-2.71335	5e-05	0.000139957	yes
orf19.3256	orf19.3256	SLN1	-0.554541	-2.6073	5e-05	0.000139957	yes
orf19.7454	orf19.7454	TAF60	-0.554343	-2.80577	5e-05	0.000139957	yes
orf19.3914	orf19.3914	orf19.3914	-0.553201	-2.97836	5e-05	0.000139957	yes
orf19.350	orf19.350	PRE9	-0.552563	-3.32872	5e-05	0.000139957	yes
orf19.1395	orf19.1395	orf19.1395	-0.551975	-2.88415	5e-05	0.000139957	yes
orf19.262	orf19.262	SMC3	-0.551734	-2.47962	5e-05	0.000139957	yes
orf19.7489.3	orf19.7489.3	orf19.7489.3	-0.551462	-5.2375	0.00045	0.00109869	yes
orf19.2092	orf19.2092	orf19.2092	-0.55088	-2.90684	5e-05	0.000139957	yes
orf19.6532	orf19.6532	orf19.6532	-0.550373	-2.04967	0.00375	0.00767129	yes
orf19.7375	orf19.7375	orf19.7375	-0.550154	-2.87624	0.0006	0.00143682	yes
orf19.6594	orf19.6594	PLB3	-0.549942	-2.78106	5e-05	0.000139957	yes
orf19.6585	orf19.6585	orf19.6585	-0.54991	-4.13112	5e-05	0.000139957	yes
orf19.2615	orf19.2615	MDL1	-0.548945	-2.68807	5e-05	0.000139957	yes
orf19.288	orf19.288	MET13	-0.547979	-2.75386	5e-05	0.000139957	yes
orf19.7048.1	orf19.7048.1	RPS28B	-0.54792	-11.2953	5e-05	0.000139957	yes
orf19.7422	orf19.7422	orf19.7422	-0.547464	-2.98367	5e-05	0.000139957	yes
orf19.639.1	orf19.639.1	orf19.639.1	-0.547329	-5.6728	5e-05	0.000139957	yes
orf19.3921	orf19.3921	orf19.3921	-0.547073	-3.04612	5e-05	0.000139957	yes
orf19.6367	orf19.6367	SSB1	-0.546939	-2.91695	5e-05	0.000139957	yes
orf19.2610	orf19.2610	orf19.2610	-0.546669	-3.23918	5e-05	0.000139957	yes
orf19.909.1	orf19.909.1	orf19.909.1	-0.546237	-8.41682	5e-05	0.000139957	yes
orf19.1897	orf19.1897	orf19.1897	-0.54577	-2.86732	0.0001	0.000271369	yes
orf19.4271	orf19.4271	orf19.4271	-0.545405	-5.18952	5e-05	0.000139957	yes
orf19.4312	orf19.4312	orf19.4312	-0.545321	-2.61078	5e-05	0.000139957	yes
orf19.85	orf19.85	GPX2	-0.545087	-3.69706	0.0001	0.000271369	yes
orf19.866	orf19.866	RAD32	-0.545075	-2.80412	5e-05	0.000139957	yes
orf19.3911	orf19.3911	SAH1	-0.544925	-2.96532	5e-05	0.000139957	yes
orf19.6986	orf19.6986	orf19.6986	-0.543315	-2.34083	0.00025	0.00063744	yes
orf19.2077	orf19.2077	ZCF9	-0.541373	-2.42293	0.0002	0.000518974	yes
orf19.5340	orf19.5340	orf19.5340	-0.541313	-2.76689	5e-05	0.000139957	yes
orf19.6304	orf19.6304	LYS5	-0.54085	-2.10473	0.0025	0.0053047	yes
orf19.2758	orf19.2758	PGA38	-0.540702	-2.82837	5e-05	0.000139957	yes
orf19.7477	orf19.7477	YRB1	-0.54011	-3.44193	5e-05	0.000139957	yes
orf19.5365.1	orf19.5365.1	orf19.5365.1	-0.540012	-6.13806	0.0002	0.000518974	yes
orf19.3252	orf19.3252	DAL81	-0.539947	-2.37495	0.0001	0.000271369	yes
orf19.3544	orf19.3544	orf19.3544	-0.539587	-2.29343	0.00055	0.00132847	yes
orf19.2830	orf19.2830	RRP9	-0.539025	-2.72693	5e-05	0.000139957	yes
orf19.4152	orf19.4152	CEF3	-0.538345	-2.73737	5e-05	0.000139957	yes
orf19.2418	orf19.2418	orf19.2418	-0.53754	-2.98228	0.00015	0.000397673	yes
orf19.3955	orf19.3955	MES1	-0.537507	-2.7495	5e-05	0.000139957	yes
orf19.1381	orf19.1381	orf19.1381	-0.536226	-2.6503	5e-05	0.000139957	yes
orf19.7062	orf19.7062	RPA135	-0.534968	-2.64552	5e-05	0.000139957	yes
orf19.3695	orf19.3695	orf19.3695	-0.533902	-2.7627	5e-05	0.000139957	yes
orf19.5137.1	orf19.5137.1	HHO1	-0.531365	-2.90088	5e-05	0.000139957	yes
orf19.6977	orf19.6977	GPI1	-0.530395	-1.86545	0.00345	0.00712466	yes
orf19.7571	orf19.7571	UBC4	-0.528503	-3.96356	5e-05	0.000139957	yes
orf19.2559	orf19.2559	CDC4	-0.528301	-2.6514	5e-05	0.000139957	yes
orf19.6582	orf19.6582	PRE10	-0.527489	-3.12413	5e-05	0.000139957	yes
orf19.2778	orf19.2778	orf19.2778	-0.527285	-1.98147	0.00145	0.00323343	yes
orf19.1635	orf19.1635	RPL12	-0.525732	-3.77501	5e-05	0.000139957	yes
orf19.3214	orf19.3214	orf19.3214	-0.525165	-2.24415	0.00085	0.0019766	yes
orf19.276	orf19.276	orf19.276	-0.524541	-1.74303	0.0021	0.00451804	yes
orf19.1785	orf19.1785	orf19.1785	-0.524175	-2.83596	5e-05	0.000139957	yes
orf19.5381	orf19.5381	orf19.5381	-0.523245	-2.359	0.0001	0.000271369	yes
orf19.2606	orf19.2606	HDA1	-0.523011	-2.60308	5e-05	0.000139957	yes
orf19.7297	orf19.7297	orf19.7297	-0.521979	-2.8507	5e-05	0.000139957	yes
orf19.6026	orf19.6026	ERG2	-0.521273	-3.13516	5e-05	0.000139957	yes
orf19.2847	orf19.2847	orf19.2847	-0.521154	-2.60658	5e-05	0.000139957	yes
orf19.5433	orf19.5433	orf19.5433	-0.520014	-4.25721	0.0002	0.000518974	yes
orf19.4275	orf19.4275	RAD9	-0.518765	-2.23458	0.00015	0.000397673	yes
orf19.2510	orf19.2510	orf19.2510	-0.518279	-2.24378	5e-05	0.000139957	yes
orf19.7088	orf19.7088	orf19.7088	-0.517791	-2.66313	5e-05	0.000139957	yes
orf19.139	orf19.139	TRA1	-0.517035	-2.45254	5e-05	0.000139957	yes
orf19.1601	orf19.1601	RPL3	-0.514011	-2.89733	5e-05	0.000139957	yes
orf19.1852	orf19.1852	orf19.1852	-0.513733	-3.22542	0.00015	0.000397673	yes
orf19.5928	orf19.5928	RPP2B	-0.513294	-4.78782	5e-05	0.000139957	yes
orf19.2036	orf19.2036	orf19.2036	-0.512133	-2.71209	5e-05	0.000139957	yes
orf19.2499	orf19.2499	orf19.2499	-0.512089	-2.5583	0.0003	0.000754113	yes
orf19.4502	orf19.4502	orf19.4502	-0.511607	-2.49123	0.0001	0.000271369	yes
orf19.6197	orf19.6197	DHH1	-0.510509	-2.41645	0.0001	0.000271369	yes
orf19.5339	orf19.5339	orf19.5339	-0.510466	-3.0302	0.0062	0.0120408	yes
orf19.3254	orf19.3254	orf19.3254	-0.509935	-2.15639	0.0005	0.0012142	yes
orf19.239	orf19.239	orf19.239	-0.509893	-2.50707	5e-05	0.000139957	yes
orf19.6648	orf19.6648	SDA1	-0.508594	-2.57613	5e-05	0.000139957	yes
orf19.2314	orf19.2314	orf19.2314	-0.508215	-3.80035	0.0003	0.000754113	yes
orf19.3730	orf19.3730	orf19.3730	-0.508054	-3.37184	0.00065	0.00154645	yes
orf19.1277	orf19.1277	orf19.1277	-0.507682	-2.47473	0.0005	0.0012142	yes
orf19.1850	orf19.1850	SIW14	-0.507553	-2.53094	0.00015	0.000397673	yes
orf19.6625	orf19.6625	orf19.6625	-0.507304	-2.87652	0.0001	0.000271369	yes
orf19.6458.1	orf19.6458.1	orf19.6458.1	-0.507231	-3.85206	0.0002	0.000518974	yes
orf19.6124	orf19.6124	ACE2	-0.506924	-2.48058	5e-05	0.000139957	yes
orf19.3920	orf19.3920	orf19.3920	-0.506346	-2.77272	5e-05	0.000139957	yes
orf19.4117	orf19.4117	orf19.4117	-0.506108	-2.60322	0.0001	0.000271369	yes
orf19.952	orf19.952	orf19.952	-0.505517	-2.06187	0.00085	0.0019766	yes
orf19.2650	orf19.2650	orf19.2650	-0.50475	-2.28294	0.00025	0.00063744	yes
orf19.7182	orf19.7182	orf19.7182	-0.504011	-2.87919	5e-05	0.000139957	yes
orf19.1606	orf19.1606	orf19.1606	-0.50398	-2.20993	0.00055	0.00132847	yes
orf19.6318	orf19.6318	orf19.6318	-0.503929	-4.39966	0.0001	0.000271369	yes
orf19.7452	orf19.7452	orf19.7452	-0.503242	-2.02657	0.001	0.00230169	yes
orf19.5887	orf19.5887	NUP85	-0.502648	-2.52111	5e-05	0.000139957	yes
orf19.1986	orf19.1986	ARO2	-0.501858	-2.73398	5e-05	0.000139957	yes
orf19.547	orf19.547	orf19.547	-0.500257	-2.61176	0.0001	0.000271369	yes
orf19.7322	orf19.7322	orf19.7322	-0.500165	-3.6887	5e-05	0.000139957	yes
orf19.6583	orf19.6583	orf19.6583	-0.500146	-2.18305	0.0003	0.000754113	yes
orf19.6968	orf19.6968	orf19.6968	-0.49924	-2.43409	5e-05	0.000139957	yes
orf19.5694	orf19.5694	orf19.5694	-0.497892	-1.71386	0.02365	0.0404768	yes
orf19.1030	orf19.1030	orf19.1030	-0.497373	-2.71006	5e-05	0.000139957	yes
orf19.6432	orf19.6432	orf19.6432	-0.497125	-2.41322	0.0001	0.000271369	yes
orf19.6992	orf19.6992	orf19.6992	-0.497062	-2.46662	0.0002	0.000518974	yes
orf19.158	orf19.158	orf19.158	-0.496825	-2.75292	0.00015	0.000397673	yes
orf19.3977	orf19.3977	orf19.3977	-0.496481	-2.67035	5e-05	0.000139957	yes
orf19.7539	orf19.7539	INO2	-0.496459	-1.84335	0.0064	0.0124046	yes
orf19.2046	orf19.2046	POT1-2	-0.494793	-2.25805	0.00075	0.00176575	yes
orf19.712	orf19.712	KIP1	-0.493508	-2.21713	0.00035	0.000869001	yes
orf19.7425	orf19.7425	orf19.7425	-0.493123	-2.56993	0.0002	0.000518974	yes
orf19.6573	orf19.6573	BEM2	-0.492849	-2.37546	5e-05	0.000139957	yes
orf19.501	orf19.501	orf19.501	-0.49235	-2.55443	5e-05	0.000139957	yes
orf19.4398	orf19.4398	orf19.4398	-0.492077	-2.44585	0.00025	0.00063744	yes
orf19.4510	orf19.4510	IFA4	-0.491705	-1.88566	0.0024	0.00510174	yes
orf19.6787	orf19.6787	orf19.6787	-0.491639	-3.39139	0.0003	0.000754113	yes
orf19.4283	orf19.4283	orf19.4283	-0.491298	-2.77618	5e-05	0.000139957	yes
orf19.6382	orf19.6382	orf19.6382	-0.491295	-2.32536	5e-05	0.000139957	yes
orf19.966	orf19.966	DUS4	-0.490717	-2.5582	0.0002	0.000518974	yes
orf19.4227	orf19.4227	orf19.4227	-0.490231	-1.83511	0.00705	0.0135215	yes
orf19.970	orf19.970	orf19.970	-0.490151	-1.3155	0.0251	0.0426722	yes
orf19.5407	orf19.5407	SOF1	-0.48941	-2.60692	5e-05	0.000139957	yes
orf19.7400	orf19.7400	ALS7	-0.489389	-1.80568	0.00255	0.00540493	yes
orf19.3190	orf19.3190	HAL9	-0.488827	-2.25462	0.0004	0.000985223	yes
orf19.4245	orf19.4245	orf19.4245	-0.488353	-2.41772	0.00025	0.00063744	yes
orf19.6781	orf19.6781	ZFU2	-0.487825	-2.41846	0.0002	0.000518974	yes
orf19.5885	orf19.5885	orf19.5885	-0.487637	-4.03681	5e-05	0.000139957	yes
orf19.2416.1	orf19.2416.1	MLC1	-0.48659	-3.6862	5e-05	0.000139957	yes
orf19.3605	orf19.3605	PEX17	-0.48595	-2.61837	0.0008	0.00187071	yes
orf19.1435	orf19.1435	TEF1	-0.485787	-2.63155	5e-05	0.000139957	yes
orf19.4363	orf19.4363	SGD1	-0.485741	-2.38418	5e-05	0.000139957	yes
orf19.4029	orf19.4029	orf19.4029	-0.484821	-2.64128	5e-05	0.000139957	yes
orf19.633	orf19.633	orf19.633	-0.484621	-2.1132	0.003	0.00627487	yes
orf19.7371	orf19.7371	ZCF35	-0.484374	-2.01349	0.001	0.00230169	yes
orf19.3150	orf19.3150	GRE2	-0.484322	-2.59341	0.0002	0.000518974	yes
orf19.4273	orf19.4273	orf19.4273	-0.483937	-2.36859	0.0002	0.000518974	yes
orf19.7509.2	orf19.7509.2	LSM6	-0.482508	-6.5805	0.0001	0.000271369	yes
orf19.451	orf19.451	SOK1	-0.482313	-2.39731	5e-05	0.000139957	yes
orf19.4349	orf19.4349	orf19.4349	-0.481657	-2.30157	0.00045	0.00109869	yes
orf19.36.1	orf19.36.1	orf19.36.1	-0.481117	-6.45137	0.00825	0.0156239	yes
orf19.4284	orf19.4284	BUR2	-0.480339	-2.2161	0.0008	0.00187071	yes
orf19.7650	orf19.7650	LTV1	-0.4803	-2.57805	5e-05	0.000139957	yes
orf19.3169	orf19.3169	orf19.3169	-0.479913	-2.55144	0.0001	0.000271369	yes
orf19.7359	orf19.7359	CRZ1	-0.479882	-2.2677	0.00035	0.000869001	yes
orf19.837.1	orf19.837.1	INO4	-0.47915	-3.02402	0.00205	0.00442507	yes
orf19.2601	orf19.2601	HEM1	-0.478328	-2.49678	5e-05	0.000139957	yes
orf19.5455	orf19.5455	orf19.5455	-0.47823	-4.09351	0.0001	0.000271369	yes
orf19.2277	orf19.2277	TPK2	-0.478004	-2.54763	0.0001	0.000271369	yes
orf19.1725	orf19.1725	orf19.1725	-0.47674	-2.02663	0.00115	0.00260504	yes
orf19.308	orf19.308	orf19.308	-0.476245	-2.23079	0.0009	0.00208214	yes
orf19.2827	orf19.2827	orf19.2827	-0.47548	-2.06096	0.0006	0.00143682	yes
orf19.5684.1	orf19.5684.1	orf19.5684.1	-0.47515	-3.74803	0.00365	0.00749284	yes
orf19.3586	orf19.3586	orf19.3586	-0.475146	-2.48164	0.0007	0.00165734	yes
orf19.7401	orf19.7401	ISW2	-0.475145	-2.19039	0.00035	0.000869001	yes
orf19.7655	orf19.7655	RPO21	-0.474192	-2.32254	0.00015	0.000397673	yes
orf19.1108	orf19.1108	HAM1	-0.474191	-2.97416	0.00035	0.000869001	yes
orf19.5991	orf19.5991	orf19.5991	-0.473955	-2.3706	5e-05	0.000139957	yes
orf19.7307	orf19.7307	orf19.7307	-0.473892	-2.63707	0.00055	0.00132847	yes
orf19.2399	orf19.2399	orf19.2399	-0.473844	-2.14457	0.0004	0.000985223	yes
orf19.230	orf19.230	orf19.230	-0.473647	-1.95066	0.00175	0.00383966	yes
orf19.6463	orf19.6463	orf19.6463	-0.473612	-2.49291	0.00015	0.000397673	yes
orf19.1109	orf19.1109	orf19.1109	-0.473175	-3.70849	0.0001	0.000271369	yes
orf19.4002	orf19.4002	DUN1	-0.472988	-2.31853	0.0003	0.000754113	yes
orf19.600	orf19.600	TRK1	-0.472753	-2.18607	0.00055	0.00132847	yes
orf19.169	orf19.169	CHO2	-0.472061	-2.27748	0.00015	0.000397673	yes
orf19.706	orf19.706	NMD3	-0.471916	-2.48528	0.00015	0.000397673	yes
orf19.3736	orf19.3736	KAR4	-0.471715	-2.50671	0.00025	0.00063744	yes
orf19.6817	orf19.6817	FCR1	-0.471109	-2.4059	0.00025	0.00063744	yes
orf19.1626	orf19.1626	orf19.1626	-0.470214	-2.5696	0.0001	0.000271369	yes
orf19.939	orf19.939	NAM7	-0.469901	-2.34389	0.00015	0.000397673	yes
orf19.1815	orf19.1815	orf19.1815	-0.469425	-2.85753	0.00015	0.000397673	yes
orf19.2020	orf19.2020	HGT6	-0.466695	-2.447	0.0002	0.000518974	yes
orf19.7602	orf19.7602	AHA1	-0.46567	-2.58286	5e-05	0.000139957	yes
orf19.331	orf19.331	orf19.331	-0.46469	-2.5285	0.0009	0.00208214	yes
orf19.641	orf19.641	orf19.641	-0.464462	-2.51409	0.0006	0.00143682	yes
orf19.5780	orf19.5780	orf19.5780	-0.464395	-2.09517	0.0012	0.00270785	yes
orf19.7011	orf19.7011	orf19.7011	-0.46351	-2.27684	0.0001	0.000271369	yes
orf19.6938	orf19.6938	MEU1	-0.46335	-2.55809	0.0002	0.000518974	yes
orf19.313	orf19.313	DAL4	-0.462302	-2.09847	0.00085	0.0019766	yes
orf19.5838	orf19.5838	SER2	-0.460274	-2.65012	5e-05	0.000139957	yes
orf19.5126	orf19.5126	orf19.5126	-0.459874	-2.47691	5e-05	0.000139957	yes
orf19.1723	orf19.1723	orf19.1723	-0.459581	-2.50248	0.0008	0.00187071	yes
orf19.7488	orf19.7488	orf19.7488	-0.45908	-2.86038	0.0006	0.00143682	yes
orf19.5784	orf19.5784	AMO1	-0.45885	-1.6586	0.0088	0.0165958	yes
orf19.1969	orf19.1969	CCW14	-0.458375	-2.50063	0.0009	0.00208214	yes
orf19.3956	orf19.3956	orf19.3956	-0.458028	-2.19356	0.00075	0.00176575	yes
orf19.6291	orf19.6291	orf19.6291	-0.457852	-2.23069	0.0003	0.000754113	yes
orf19.1697	orf19.1697	orf19.1697	-0.457718	-2.53827	0.00015	0.000397673	yes
orf19.4270	orf19.4270	orf19.4270	-0.457459	-1.79859	0.0045	0.00902615	yes
orf19.2021	orf19.2021	HGT8	-0.457413	-2.40428	0.00025	0.00063744	yes
orf19.506	orf19.506	YDJ1	-0.457232	-2.52162	5e-05	0.000139957	yes
orf19.7635	orf19.7635	DRS1	-0.456297	-2.3643	0.00035	0.000869001	yes
orf19.7020	orf19.7020	orf19.7020	-0.456102	-2.28113	0.00015	0.000397673	yes
orf19.3248	orf19.3248	orf19.3248	-0.456012	-2.14698	0.00135	0.00302769	yes
orf19.6749	orf19.6749	KRS1	-0.456001	-2.39229	0.00015	0.000397673	yes
orf19.1968.1	orf19.1968.1	orf19.1968.1	-0.455564	-3.5499	0.0117	0.0215929	yes
orf19.1971	orf19.1971	TRY3	-0.455382	-2.36043	0.0003	0.000754113	yes
orf19.6612	orf19.6612	orf19.6612	-0.455135	-2.68685	0.0002	0.000518974	yes
orf19.1745	orf19.1745	orf19.1745	-0.453989	-1.98738	0.0206	0.0357892	yes
orf19.7367	orf19.7367	UBP1	-0.453704	-2.25874	0.00025	0.00063744	yes
orf19.1946	orf19.1946	orf19.1946	-0.451499	-2.60458	0.00025	0.00063744	yes
orf19.7376	orf19.7376	orf19.7376	-0.451465	-1.95564	0.00095	0.00219176	yes
orf19.1607	orf19.1607	ALR1	-0.45063	-2.25324	0.0001	0.000271369	yes
orf19.6937	orf19.6937	PTR22	-0.450585	-2.3479	0.0002	0.000518974	yes
orf19.6442	orf19.6442	PRP8	-0.450482	-2.12794	0.00035	0.000869001	yes
orf19.1219	orf19.1219	orf19.1219	-0.450085	-1.97927	0.0031	0.0064748	yes
orf19.1954	orf19.1954	PUS4	-0.449585	-2.43032	0.00025	0.00063744	yes
orf19.7018	orf19.7018	RPS18	-0.449121	-3.42506	0.00025	0.00063744	yes
orf19.307	orf19.307	orf19.307	-0.448784	-2.25953	0.0004	0.000985223	yes
orf19.1777	orf19.1777	orf19.1777	-0.447437	-2.19196	0.0001	0.000271369	yes
orf19.3696	orf19.3696	TOM22	-0.444384	-3.26059	0.00015	0.000397673	yes
orf19.6561	orf19.6561	LAT1	-0.441429	-2.38348	0.00025	0.00063744	yes
orf19.2653	orf19.2653	orf19.2653	-0.4413	-2.02397	0.00105	0.00239982	yes
orf19.6798	orf19.6798	SSN6	-0.440753	-2.19595	0.00055	0.00132847	yes
orf19.2552	orf19.2552	orf19.2552	-0.438655	-1.37574	0.02855	0.0478853	yes
orf19.168	orf19.168	orf19.168	-0.438	-2.43517	0.00065	0.00154645	yes
orf19.2619	orf19.2619	PHO113	-0.43635	-1.87431	0.0046	0.00919843	yes
orf19.7621	orf19.7621	orf19.7621	-0.436238	-1.9239	0.0024	0.00510174	yes
orf19.6638	orf19.6638	PTC4	-0.436097	-2.16574	0.0017	0.00374677	yes
orf19.6008	orf19.6008	orf19.6008	-0.434476	-1.98254	0.0018	0.00393758	yes
orf19.7419	orf19.7419	HNT2	-0.433389	-2.15456	0.0103	0.0191598	yes
orf19.6660	orf19.6660	orf19.6660	-0.433261	-2.11454	0.00105	0.00239982	yes
orf19.6748	orf19.6748	orf19.6748	-0.433181	-2.46372	0.0006	0.00143682	yes
orf19.2107.1	orf19.2107.1	STF2	-0.433173	-4.83894	0.0011	0.0024966	yes
orf19.7414	orf19.7414	ALS6	-0.432994	-1.90346	0.0016	0.00353833	yes
orf19.6424	orf19.6424	orf19.6424	-0.43229	-2.7034	0.00045	0.00109869	yes
orf19.2972	orf19.2972	PDE2	-0.431891	-2.14666	0.0006	0.00143682	yes
orf19.5168	orf19.5168	orf19.5168	-0.43026	-2.2749	0.0005	0.0012142	yes
orf19.5849	orf19.5849	CWT1	-0.430205	-2.15983	0.00085	0.0019766	yes
orf19.1497	orf19.1497	ZCF6	-0.42952	-1.628	0.018	0.0317995	yes
orf19.2506	orf19.2506	orf19.2506	-0.429388	-1.92487	0.00215	0.00461377	yes
orf19.7369	orf19.7369	TRM12	-0.428966	-2.00108	0.00205	0.00442507	yes
orf19.5393	orf19.5393	orf19.5393	-0.427384	-2.19954	0.0008	0.00187071	yes
orf19.1624	orf19.1624	orf19.1624	-0.426588	-2.11002	0.0005	0.0012142	yes
orf19.7383	orf19.7383	MNN9	-0.425983	-2.34078	0.0002	0.000518974	yes
orf19.3970	orf19.3970	orf19.3970	-0.425779	-2.24367	0.0024	0.00510174	yes
orf19.2643	orf19.2643	RPO26	-0.425475	-2.97466	0.00065	0.00154645	yes
orf19.6766	orf19.6766	NOP13	-0.425235	-2.30035	0.0007	0.00165734	yes
orf19.4223	orf19.4223	GCD11	-0.425128	-2.24968	0.00065	0.00154645	yes
orf19.544.1	orf19.544.1	PRE6	-0.424121	-2.56716	0.0004	0.000985223	yes
orf19.5147	orf19.5147	LMO1	-0.424087	-2.13937	0.00085	0.0019766	yes
orf19.6403.1	orf19.6403.1	RPP2A	-0.424027	-4.04794	0.00025	0.00063744	yes
orf19.5685	orf19.5685	THS1	-0.423965	-2.18553	0.0007	0.00165734	yes
orf19.1988	orf19.1988	CDC45	-0.423265	-2.04656	0.0013	0.00292002	yes
orf19.3138	orf19.3138	NOP1	-0.422641	-2.43675	0.0003	0.000754113	yes
orf19.7572	orf19.7572	SPT7	-0.421521	-2.01074	0.00095	0.00219176	yes
orf19.6438	orf19.6438	orf19.6438	-0.420509	-2.18955	0.0006	0.00143682	yes
orf19.7354	orf19.7354	LAC1	-0.420344	-2.12925	0.0012	0.00270785	yes
orf19.4324	orf19.4324	orf19.4324	-0.420035	-2.3226	0.00495	0.00982464	yes
orf19.7592	orf19.7592	FAA4	-0.41989	-2.16715	0.0006	0.00143682	yes
orf19.3874	orf19.3874	orf19.3874	-0.419684	-1.97061	0.00175	0.00383966	yes
orf19.4233	orf19.4233	THR4	-0.419032	-2.21558	0.0003	0.000754113	yes
orf19.5466	orf19.5466	RPS24	-0.418467	-3.3596	0.0006	0.00143682	yes
orf19.1967	orf19.1967	orf19.1967	-0.417637	-2.80531	0.0007	0.00165734	yes
orf19.6604	orf19.6604	orf19.6604	-0.416487	-2.17446	0.0014	0.00312907	yes
orf19.6375	orf19.6375	RPS20	-0.415965	-3.66004	0.00035	0.000869001	yes
orf19.2319	orf19.2319	orf19.2319	-0.41493	-2.11771	0.00075	0.00176575	yes
orf19.6822	orf19.6822	orf19.6822	-0.414921	-2.31159	0.00105	0.00239982	yes
orf19.3163	orf19.3163	orf19.3163	-0.414048	-1.88986	0.00575	0.0112601	yes
orf19.7095	orf19.7095	orf19.7095	-0.413511	-2.11112	0.00185	0.00402595	yes
orf19.4347	orf19.4347	orf19.4347	-0.413284	-2.06156	0.0008	0.00187071	yes
orf19.6529	orf19.6529	CDC34	-0.413241	-2.40086	0.00105	0.00239982	yes
orf19.7357	orf19.7357	orf19.7357	-0.412027	-2.05804	0.00295	0.0061791	yes
orf19.6314	orf19.6314	RPB8	-0.411283	-2.95509	0.00075	0.00176575	yes
orf19.5864	orf19.5864	URK1	-0.411195	-2.03673	0.00155	0.00343683	yes
orf19.6676	orf19.6676	orf19.6676	-0.411005	-2.36253	0.0009	0.00208214	yes
orf19.2411	orf19.2411	SYN8	-0.410818	-1.9595	0.0068	0.0130848	yes
orf19.6294	orf19.6294	MYO1	-0.410807	-1.95963	0.00125	0.00281742	yes
orf19.474	orf19.474	orf19.474	-0.410761	-2.04045	0.0022	0.00471245	yes
orf19.3978	orf19.3978	orf19.3978	-0.41025	-2.3694	0.0009	0.00208214	yes
orf19.3895	orf19.3895	CHT2	-0.410242	-2.15582	0.0008	0.00187071	yes
orf19.467	orf19.467	WOR3	-0.410063	-1.9131	0.003	0.00627487	yes
orf19.76	orf19.76	SPB1	-0.409766	-2.06251	0.0007	0.00165734	yes
orf19.4278	orf19.4278	orf19.4278	-0.409686	-2.00245	0.00155	0.00343683	yes
orf19.1609	orf19.1609	orf19.1609	-0.409314	-2.0949	0.00065	0.00154645	yes
orf19.6147	orf19.6147	orf19.6147	-0.405574	-2.7804	0.0012	0.00270785	yes
orf19.5436	orf19.5436	UTP8	-0.404798	-2.05887	0.00085	0.0019766	yes
orf19.301	orf19.301	PGA18	-0.404524	-1.93922	0.00225	0.00480902	yes
orf19.5927	orf19.5927	RPS15	-0.403355	-3.13781	0.0006	0.00143682	yes
orf19.2651	orf19.2651	CAM1-1	-0.402726	-2.20353	0.00075	0.00176575	yes
orf19.2669	orf19.2669	orf19.2669	-0.402526	-1.86344	0.0026	0.00550296	yes
orf19.7344	orf19.7344	orf19.7344	-0.402495	-1.71598	0.00435	0.00875822	yes
orf19.7239	orf19.7239	MDG1	-0.402349	-2.07922	0.001	0.00230169	yes
orf19.2579	orf19.2579	orf19.2579	-0.402008	-1.67632	0.00665	0.0128256	yes
orf19.6710	orf19.6710	UTP9	-0.401306	-2.10724	0.00145	0.00323343	yes
orf19.4306	orf19.4306	orf19.4306	-0.400849	-2.25123	0.0014	0.00312907	yes
orf19.5049	orf19.5049	orf19.5049	-0.400346	-2.21667	0.0014	0.00312907	yes
orf19.2541	orf19.2541	orf19.2541	-0.400071	-1.97172	0.0037	0.00757957	yes
orf19.1093	orf19.1093	FLO8	-0.398422	-1.99998	0.0007	0.00165734	yes
orf19.3704	orf19.3704	orf19.3704	-0.397839	-2.02483	0.00185	0.00402595	yes
orf19.2580	orf19.2580	HST2	-0.397598	-1.53724	0.02685	0.0453451	yes
orf19.5871	orf19.5871	SNF5	-0.397541	-1.96145	0.0017	0.00374677	yes
orf19.6392	orf19.6392	orf19.6392	-0.396174	-2.02869	0.0035	0.00722029	yes
orf19.2284	orf19.2284	orf19.2284	-0.395924	-1.92835	0.0053	0.0104521	yes
orf19.640	orf19.640	orf19.640	-0.395826	-1.97235	0.0074	0.0141558	yes
orf19.4393	orf19.4393	CIT1	-0.394908	-2.13851	0.0011	0.0024966	yes
orf19.3940	orf19.3940	orf19.3940	-0.394335	-1.7151	0.01545	0.0277457	yes
orf19.5326	orf19.5326	orf19.5326	-0.394186	-1.96751	0.0065	0.0125777	yes
orf19.6598	orf19.6598	WAL1	-0.393583	-1.91009	0.00205	0.00442507	yes
orf19.2386	orf19.2386	orf19.2386	-0.393278	-2.27475	0.00235	0.00500634	yes
orf19.7646	orf19.7646	orf19.7646	-0.393061	-1.71265	0.0144	0.0260514	yes
orf19.1750	orf19.1750	SLR1	-0.39288	-2.34588	0.0009	0.00208214	yes
orf19.2398	orf19.2398	orf19.2398	-0.392173	-2.06036	0.00345	0.00712466	yes
orf19.330.1	orf19.330.1	RUB1	-0.391764	-4.90555	0.0067	0.0129009	yes
orf19.2249	orf19.2249	orf19.2249	-0.391578	-2.32027	0.0019	0.00412863	yes
orf19.7161	orf19.7161	SUI3	-0.391524	-2.29023	0.0013	0.00292002	yes
orf19.4261	orf19.4261	TIF5	-0.390771	-2.12594	0.00205	0.00442507	yes
orf19.4340	orf19.4340	orf19.4340	-0.390309	-2.10309	0.0021	0.00451804	yes
orf19.6955	orf19.6955	HBR3	-0.390275	-2.06298	0.0013	0.00292002	yes
orf19.6921	orf19.6921	orf19.6921	-0.389349	-1.74045	0.00515	0.0101975	yes
orf19.236	orf19.236	RPL9B	-0.389034	-2.60166	0.00165	0.00364341	yes
orf19.1340	orf19.1340	orf19.1340	-0.388873	-1.9655	0.00485	0.00964575	yes
orf19.1658	orf19.1658	orf19.1658	-0.38833	-2.07351	0.0017	0.00374677	yes
orf19.3203	orf19.3203	RCY1	-0.388243	-1.77072	0.00445	0.00893809	yes
orf19.6898.1	orf19.6898.1	orf19.6898.1	-0.387855	-4.3076	0.002	0.00432989	yes
orf19.7312	orf19.7312	ERG13	-0.387841	-2.09682	0.0015	0.00333605	yes
orf19.7412	orf19.7412	MUB1	-0.387503	-1.88259	0.00245	0.00520614	yes
orf19.7188	orf19.7188	RPP1B	-0.387339	-3.68425	0.0012	0.00270785	yes
orf19.6602	orf19.6602	orf19.6602	-0.387251	-2.13246	0.00255	0.00540493	yes
orf19.6901	orf19.6901	orf19.6901	-0.386658	-1.98244	0.00455	0.00911087	yes
orf19.6628	orf19.6628	orf19.6628	-0.386261	-2.13318	0.00435	0.00875822	yes
orf19.7202	orf19.7202	orf19.7202	-0.385942	-2.22204	0.0049	0.00973858	yes
orf19.4051	orf19.4051	HTS1	-0.385497	-1.5604	0.0062	0.0120408	yes
orf19.7426	orf19.7426	orf19.7426	-0.385173	-1.98135	0.00355	0.00730289	yes
orf19.3972	orf19.3972	orf19.3972	-0.385011	-2.3874	0.01095	0.0203046	yes
orf19.2112	orf19.2112	orf19.2112	-0.38491	-2.10646	0.0032	0.00665051	yes
orf19.5066	orf19.5066	orf19.5066	-0.383688	-2.13912	0.0032	0.00665051	yes
orf19.2808	orf19.2808	ZCF16	-0.383507	-1.5424	0.00985	0.0184338	yes
orf19.3698	orf19.3698	orf19.3698	-0.383264	-1.94167	0.0093	0.017477	yes
orf19.6752	orf19.6752	orf19.6752	-0.382331	-2.33093	0.00135	0.00302769	yes
orf19.6696	orf19.6696	TIM9	-0.382293	-4.43292	0.0031	0.0064748	yes
orf19.861	orf19.861	CAP4	-0.382173	-2.16791	0.01035	0.0192406	yes
orf19.6771	orf19.6771	UBI4	-0.382037	-2.40334	0.0016	0.00353833	yes
orf19.838.1	orf19.838.1	RPS9B	-0.381542	-2.57495	0.0016	0.00353833	yes
orf19.6526	orf19.6526	orf19.6526	-0.381442	-2.08244	0.0034	0.0070313	yes
orf19.4919	orf19.4919	orf19.4919	-0.381245	-1.61895	0.01245	0.0228334	yes
orf19.1663	orf19.1663	MNT2	-0.380372	-1.94012	0.0028	0.00588381	yes
orf19.4959	orf19.4959	orf19.4959	-0.380201	-1.9682	0.00185	0.00402595	yes
orf19.5541	orf19.5541	orf19.5541	-0.379931	-1.92395	0.0024	0.00510174	yes
orf19.6524	orf19.6524	TOM40	-0.379592	-2.09905	0.0011	0.0024966	yes
orf19.7064	orf19.7064	GLN4	-0.379409	-1.91938	0.00175	0.00383966	yes
orf19.607	orf19.607	orf19.607	-0.379101	-1.74561	0.00385	0.00786215	yes
orf19.6538	orf19.6538	VMA11	-0.378754	-2.52874	0.00325	0.00674726	yes
orf19.6379	orf19.6379	orf19.6379	-0.378337	-2.02877	0.02425	0.041383	yes
orf19.4399	orf19.4399	NCS2	-0.377739	-1.93784	0.0034	0.0070313	yes
orf19.6503	orf19.6503	orf19.6503	-0.377616	-2.68207	0.00215	0.00461377	yes
orf19.7372	orf19.7372	MRR1	-0.377383	-1.76614	0.0035	0.00722029	yes
orf19.6717	orf19.6717	orf19.6717	-0.376892	-2.22446	0.00215	0.00461377	yes
orf19.3884	orf19.3884	FGR50	-0.376684	-1.79544	0.01425	0.0258119	yes
orf19.3414	orf19.3414	SUR7	-0.37665	-2.2288	0.00185	0.00402595	yes
orf19.4631	orf19.4631	ERG251	-0.376593	-2.12218	0.0025	0.0053047	yes
orf19.5847	orf19.5847	orf19.5847	-0.376464	-1.86036	0.00175	0.00383966	yes
orf19.1700	orf19.1700	RPS7A	-0.376378	-2.55062	0.0021	0.00451804	yes
orf19.2404	orf19.2404	orf19.2404	-0.376092	-1.8037	0.00305	0.00637717	yes
orf19.4896	orf19.4896	RPA34	-0.376076	-2.24479	0.0023	0.00490873	yes
orf19.4336	orf19.4336	RPS5	-0.375769	-2.38664	0.00185	0.00402595	yes
orf19.978	orf19.978	BDF1	-0.375649	-1.92297	0.00195	0.00423101	yes
orf19.2598	orf19.2598	VMA4	-0.375454	-2.33031	0.00185	0.00402595	yes
orf19.4370	orf19.4370	orf19.4370	-0.375391	-1.64589	0.01885	0.0331018	yes
orf19.1059	orf19.1059	HHF1	-0.375377	-3.71045	0.0018	0.00393758	yes
orf19.6645	orf19.6645	HMO1	-0.375104	-2.35068	0.00185	0.00402595	yes
orf19.7478	orf19.7478	orf19.7478	-0.37482	-1.98497	0.00235	0.00500634	yes
orf19.1115	orf19.1115	GUK1	-0.374682	-2.42741	0.00315	0.0065652	yes
orf19.6663	orf19.6663	RPS25B	-0.374623	-3.7057	0.0023	0.00490873	yes
orf19.581	orf19.581	orf19.581	-0.374004	-1.90392	0.00235	0.00500634	yes
orf19.7082	orf19.7082	orf19.7082	-0.373821	-2.04621	0.0043	0.00867541	yes
orf19.3197	orf19.3197	PAP1	-0.372575	-1.85244	0.0033	0.0068438	yes
orf19.6785	orf19.6785	RPS12	-0.371422	-2.87207	0.00165	0.00364341	yes
orf19.7664	orf19.7664	orf19.7664	-0.371265	-2.83663	0.00375	0.00767129	yes
orf19.2400	orf19.2400	orf19.2400	-0.370873	-1.76606	0.0059	0.0115269	yes
orf19.6789	orf19.6789	orf19.6789	-0.370678	-1.61884	0.00805	0.0152994	yes
orf19.6782	orf19.6782	BMT1	-0.370658	-1.82983	0.00445	0.00893809	yes
orf19.2369.1	orf19.2369.1	ATX1	-0.370366	-4.96086	0.01295	0.0236617	yes
orf19.4326	orf19.4326	orf19.4326	-0.369617	-1.65907	0.0084	0.0158823	yes
orf19.7603	orf19.7603	orf19.7603	-0.368866	-3.14635	0.00595	0.0116091	yes
orf19.2546	orf19.2546	TRP2	-0.368657	-1.93125	0.00265	0.00559667	yes
orf19.5164	orf19.5164	ECM39	-0.368495	-1.8371	0.00355	0.00730289	yes
orf19.7427	orf19.7427	orf19.7427	-0.367803	-1.9463	0.004	0.00814296	yes
orf19.5523	orf19.5523	orf19.5523	-0.36705	-1.87122	0.01265	0.023164	yes
orf19.3168	orf19.3168	RPN8	-0.366985	-2.07817	0.00225	0.00480902	yes
orf19.6902	orf19.6902	DBP7	-0.366795	-1.83648	0.0034	0.0070313	yes
orf19.7421	orf19.7421	CYP5	-0.366779	-2.37368	0.0019	0.00412863	yes
orf19.7347	orf19.7347	orf19.7347	-0.366546	-1.57324	0.00665	0.0128256	yes
orf19.2459	orf19.2459	orf19.2459	-0.366489	-1.72221	0.0046	0.00919843	yes
orf19.860	orf19.860	BMT8	-0.366323	-1.52088	0.0149	0.0268401	yes
orf19.4963	orf19.4963	orf19.4963	-0.366322	-1.93021	0.00415	0.00840167	yes
orf19.7295	orf19.7295	orf19.7295	-0.366264	-1.66696	0.00955	0.0179009	yes
orf19.4375.1	orf19.4375.1	RPS30	-0.366058	-9.02938	0.0022	0.00471245	yes
orf19.868	orf19.868	ADAEC	-0.366045	-1.92181	0.00225	0.00480902	yes
orf19.1853	orf19.1853	HHT2	-0.36551	-2.77988	0.004	0.00814296	yes
orf19.2876	orf19.2876	CBF1	-0.364957	-2.16304	0.0028	0.00588381	yes
orf19.2172	orf19.2172	ARA1	-0.363866	-2.00904	0.00405	0.00823046	yes
orf19.940	orf19.940	BUD2	-0.363793	-1.69977	0.0055	0.0108066	yes
orf19.1091	orf19.1091	NOP8	-0.36359	-1.80205	0.0042	0.00848533	yes
orf19.454	orf19.454	SFL1	-0.362603	-1.75474	0.00465	0.00928892	yes
orf19.7483	orf19.7483	CRM1	-0.362567	-1.80337	0.00325	0.00674726	yes
orf19.7370	orf19.7370	orf19.7370	-0.362416	-1.70306	0.01325	0.0241722	yes
orf19.1849	orf19.1849	orf19.1849	-0.362279	-1.77832	0.0046	0.00919843	yes
orf19.511	orf19.511	orf19.511	-0.362192	-2.03089	0.00605	0.0117846	yes
orf19.961.2	orf19.961.2	orf19.961.2	-0.362028	-3.7211	0.0042	0.00848533	yes
orf19.3649	orf19.3649	orf19.3649	-0.360877	-2.08119	0.0035	0.00722029	yes
orf19.4032	orf19.4032	RPN5	-0.360033	-1.9378	0.0028	0.00588381	yes
orf19.5971	orf19.5971	orf19.5971	-0.359669	-1.5681	0.01255	0.0229953	yes
orf19.7387	orf19.7387	ELP3	-0.359551	-1.82942	0.00405	0.00823046	yes
orf19.1839	orf19.1839	RPA190	-0.359344	-1.7613	0.0037	0.00757957	yes
orf19.4378	orf19.4378	PPH3	-0.359013	-1.65104	0.0192	0.0336459	yes
orf19.2545	orf19.2545	DOT6	-0.358926	-1.76179	0.00525	0.0103675	yes
orf19.6829	orf19.6829	orf19.6829	-0.358871	-1.80307	0.00445	0.00893809	yes
orf19.3555	orf19.3555	BUD14	-0.358734	-1.77391	0.00415	0.00840167	yes
orf19.263.1	orf19.263.1	orf19.263.1	-0.35804	-6.10234	0.00705	0.0135215	yes
orf19.5682	orf19.5682	orf19.5682	-0.35746	-1.88328	0.0034	0.0070313	yes
orf19.2639.1	orf19.2639.1	orf19.2639.1	-0.357455	-2.84768	0.0056	0.0109847	yes
orf19.251	orf19.251	orf19.251	-0.357339	-2.17818	0.0032	0.00665051	yes
orf19.7010	orf19.7010	orf19.7010	-0.357195	-1.71293	0.008	0.0152192	yes
orf19.7443	orf19.7443	orf19.7443	-0.356675	-1.88653	0.00925	0.0173942	yes
orf19.481	orf19.481	GCD1	-0.355845	-1.89581	0.00315	0.0065652	yes
orf19.7600	orf19.7600	FDH3	-0.355235	-1.97781	0.00355	0.00730289	yes
orf19.708	orf19.708	orf19.708	-0.354661	-1.58514	0.00975	0.0182641	yes
orf19.941	orf19.941	SEC14	-0.353879	-2.03104	0.0039	0.00795318	yes
orf19.2397	orf19.2397	orf19.2397	-0.353634	-1.47206	0.0219	0.0377904	yes
orf19.6155	orf19.6155	orf19.6155	-0.353573	-1.76236	0.0041	0.00832343	yes
orf19.6818	orf19.6818	orf19.6818	-0.352987	-1.69918	0.00495	0.00982464	yes
orf19.6589	orf19.6589	SSF1	-0.352003	-1.84294	0.0053	0.0104521	yes
orf19.7613	orf19.7613	HCR1	-0.351909	-2.06215	0.00365	0.00749284	yes
orf19.4241	orf19.4241	orf19.4241	-0.351479	-3.15138	0.00755	0.0144286	yes
orf19.183	orf19.183	HIS3	-0.351375	-2.05456	0.00735	0.0140693	yes
orf19.1665	orf19.1665	MNT1	-0.351187	-1.90893	0.00385	0.00786215	yes
orf19.6371	orf19.6371	orf19.6371	-0.351057	-1.47825	0.02555	0.0433995	yes
orf19.3959	orf19.3959	SSD1	-0.350282	-1.73524	0.0039	0.00795318	yes
orf19.5843	orf19.5843	SRR1	-0.349114	-1.95488	0.00595	0.0116091	yes
orf19.4325	orf19.4325	orf19.4325	-0.348866	-1.6109	0.00805	0.0152994	yes
orf19.603	orf19.603	IMP4	-0.348757	-2.00654	0.00485	0.00964575	yes
orf19.3751	orf19.3751	orf19.3751	-0.348746	-1.70478	0.0041	0.00832343	yes
orf19.1224	orf19.1224	FRP3	-0.348677	-1.92401	0.0077	0.0146913	yes
orf19.6587	orf19.6587	GIR2	-0.348576	-2.00003	0.0054	0.010635	yes
orf19.6163	orf19.6163	CSE4	-0.348254	-2.05718	0.0079	0.0150436	yes
orf19.7368	orf19.7368	orf19.7368	-0.347683	-1.83121	0.0044	0.00884978	yes
orf19.6722	orf19.6722	orf19.6722	-0.347127	-1.54676	0.01275	0.0233326	yes
orf19.5155	orf19.5155	CHS6	-0.346763	-1.69467	0.00655	0.0126577	yes
orf19.2575	orf19.2575	orf19.2575	-0.346087	-1.85387	0.00705	0.0135215	yes
orf19.4907	orf19.4907	orf19.4907	-0.345962	-1.74727	0.00605	0.0117846	yes
orf19.7153	orf19.7153	orf19.7153	-0.345751	-1.71778	0.0042	0.00848533	yes
orf19.7459	orf19.7459	orf19.7459	-0.345595	-1.79828	0.0047	0.00937922	yes
orf19.2520	orf19.2520	orf19.2520	-0.345452	-1.97208	0.0053	0.0104521	yes
orf19.1650	orf19.1650	TOM6	-0.345428	-12.4102	0.0055	0.0108066	yes
orf19.2668	orf19.2668	RHD2	-0.345174	-1.86632	0.0086	0.01625	yes
orf19.6608	orf19.6608	orf19.6608	-0.345034	-1.708	0.0059	0.0115269	yes
orf19.3704.1	orf19.3704.1	orf19.3704.1	-0.344901	-3.73955	0.0093	0.017477	yes
orf19.2600	orf19.2600	SPC98	-0.344654	-1.62137	0.0097	0.0181763	yes
orf19.493	orf19.493	RPL15A	-0.3436	-2.25725	0.00435	0.00875822	yes
orf19.3158	orf19.3158	orf19.3158	-0.342837	-1.69485	0.0077	0.0146914	yes
orf19.1808	orf19.1808	MED5	-0.341924	-1.57224	0.0098	0.0183519	yes
orf19.5394.1	orf19.5394.1	orf19.5394.1	-0.341129	-2.66324	0.01255	0.0229953	yes
orf19.949	orf19.949	orf19.949	-0.339912	-1.67357	0.00625	0.0121299	yes
orf19.2609	orf19.2609	CET1	-0.339787	-1.76397	0.0054	0.010635	yes
orf19.2864.1	orf19.2864.1	RPL28	-0.339644	-2.56985	0.00455	0.00911087	yes
orf19.6137	orf19.6137	orf19.6137	-0.339291	-1.65085	0.009	0.0169566	yes
orf19.6413	orf19.6413	orf19.6413	-0.339223	-1.46369	0.01775	0.0313956	yes
orf19.1047	orf19.1047	ERB1	-0.338474	-1.71133	0.0045	0.00902615	yes
orf19.1630	orf19.1630	orf19.1630	-0.338162	-1.69083	0.00605	0.0117846	yes
orf19.4242	orf19.4242	CST20	-0.337817	-1.62907	0.0062	0.0120408	yes
orf19.2837	orf19.2837	ALG5	-0.337718	-1.64367	0.01685	0.0299754	yes
orf19.4013	orf19.4013	orf19.4013	-0.337595	-1.59012	0.01425	0.0258119	yes
orf19.325	orf19.325	orf19.325	-0.336957	-1.67454	0.00585	0.0114406	yes
orf19.2570	orf19.2570	MCI4	-0.336598	-2.60271	0.00545	0.0107227	yes
orf19.3929	orf19.3929	orf19.3929	-0.336151	-1.81396	0.00885	0.0166794	yes
orf19.482	orf19.482	RPT4	-0.335085	-1.81965	0.00535	0.0105472	yes
orf19.488	orf19.488	MEX67	-0.334105	-1.72291	0.00605	0.0117846	yes
orf19.6680	orf19.6680	FGR27	-0.333009	-1.58693	0.01035	0.0192406	yes
orf19.4263	orf19.4263	orf19.4263	-0.331627	-1.54131	0.01965	0.0343524	yes
orf19.7492	orf19.7492	SWC4	-0.331401	-1.66676	0.0071	0.013613	yes
orf19.3861	orf19.3861	SIS1	-0.330756	-1.86354	0.00565	0.0110791	yes
orf19.1336	orf19.1336	PUP3	-0.330045	-2.11542	0.00665	0.0128256	yes
orf19.1674	orf19.1674	CDC53	-0.329995	-1.65964	0.00765	0.0146055	yes
orf19.332.1	orf19.332.1	orf19.332.1	-0.329812	-3.49873	0.01025	0.019085	yes
orf19.3088	orf19.3088	orf19.3088	-0.32942	-1.8404	0.02365	0.0404768	yes
orf19.6718	orf19.6718	orf19.6718	-0.328351	-1.92893	0.0081	0.0153795	yes
orf19.3546	orf19.3546	PEX2	-0.328053	-1.63531	0.01275	0.0233326	yes
orf19.6763	orf19.6763	SLK19	-0.328014	-1.62989	0.0065	0.0125777	yes
orf19.1335	orf19.1335	orf19.1335	-0.327966	-1.61375	0.00775	0.0147771	yes
orf19.913.2	orf19.913.2	orf19.913.2	-0.327944	-2.59595	0.0066	0.012746	yes
orf19.3287	orf19.3287	BUD22	-0.327781	-1.70404	0.0103	0.0191598	yes
orf19.2544	orf19.2544	orf19.2544	-0.327689	-1.84256	0.0222	0.038263	yes
orf19.721	orf19.721	orf19.721	-0.327623	-1.51745	0.0151	0.0271754	yes
orf19.4025	orf19.4025	PRE1	-0.32727	-2.13717	0.0066	0.012746	yes
orf19.2378	orf19.2378	orf19.2378	-0.326857	-2.40294	0.02225	0.038338	yes
orf19.6455	orf19.6455	orf19.6455	-0.326208	-1.89259	0.0121	0.0222681	yes
orf19.3915	orf19.3915	orf19.3915	-0.325995	-1.76748	0.0062	0.0120408	yes
orf19.6707	orf19.6707	orf19.6707	-0.325359	-1.58336	0.01815	0.0320259	yes
orf19.2560	orf19.2560	CDC60	-0.325126	-1.62964	0.00635	0.0123159	yes
orf19.7006	orf19.7006	orf19.7006	-0.32472	-1.49813	0.0135	0.0246053	yes
orf19.7485	orf19.7485	orf19.7485	-0.324294	-1.8874	0.0069	0.0132685	yes
orf19.173	orf19.173	orf19.173	-0.323854	-1.52751	0.01025	0.019085	yes
orf19.5180	orf19.5180	PRX1	-0.323658	-1.82776	0.0142	0.0257372	yes
orf19.4381	orf19.4381	VTC3	-0.322727	-1.61522	0.0082	0.0155493	yes
orf19.3211	orf19.3211	RCF3	-0.322408	-1.72068	0.01215	0.0223391	yes
orf19.3938	orf19.3938	orf19.3938	-0.32238	-1.91698	0.008	0.0152192	yes
orf19.1653	orf19.1653	orf19.1653	-0.322244	-1.97317	0.01355	0.0246734	yes
orf19.3761	orf19.3761	CDC54	-0.320052	-1.54761	0.01315	0.0240047	yes
orf19.1718	orf19.1718	ZCF8	-0.319722	-1.4385	0.01735	0.0307716	yes
orf19.639	orf19.639	orf19.639	-0.319205	-1.42393	0.02965	0.0494616	yes
orf19.4339	orf19.4339	VPS4	-0.318784	-1.62846	0.01455	0.0262985	yes
orf19.956	orf19.956	orf19.956	-0.318753	-1.40652	0.016	0.0286021	yes
orf19.352	orf19.352	orf19.352	-0.318589	-1.58779	0.01225	0.0225018	yes
orf19.7125	orf19.7125	orf19.7125	-0.317934	-1.72119	0.0114	0.0210923	yes
orf19.7049	orf19.7049	CYB5	-0.315272	-2.5474	0.0117	0.0215929	yes
orf19.4040	orf19.4040	ILV3	-0.315182	-1.64662	0.0082	0.0155493	yes
orf19.2563	orf19.2563	orf19.2563	-0.315017	-1.50248	0.01415	0.0256545	yes
orf19.7361	orf19.7361	orf19.7361	-0.314255	-1.53824	0.01695	0.0301259	yes
orf19.7404	orf19.7404	orf19.7404	-0.313747	-1.71413	0.0136	0.0247491	yes
orf19.458	orf19.458	orf19.458	-0.313237	-1.66301	0.01175	0.0216784	yes
orf19.7036	orf19.7036	orf19.7036	-0.312504	-1.61626	0.0137	0.0249157	yes
orf19.6511	orf19.6511	LIG1	-0.311536	-1.53444	0.0125	0.022918	yes
orf19.3206	orf19.3206	CCT7	-0.311215	-1.63923	0.0107	0.0198535	yes
orf19.7580	orf19.7580	orf19.7580	-0.310693	-2.66064	0.02615	0.0442776	yes
orf19.2489	orf19.2489	orf19.2489	-0.310459	-1.56148	0.0101	0.0188535	yes
orf19.3182	orf19.3182	GIS2	-0.309518	-2.12658	0.0105	0.0195009	yes
orf19.6365	orf19.6365	PTP1	-0.309215	-1.66887	0.0146	0.0263645	yes
orf19.3220	orf19.3220	orf19.3220	-0.309159	-1.90229	0.0171	0.0303649	yes
orf19.4149	orf19.4149	orf19.4149	-0.309119	-1.41386	0.0135	0.0246053	yes
orf19.5854	orf19.5854	SBP1	-0.309036	-1.81477	0.01085	0.0201255	yes
orf19.7564	orf19.7564	DPB2	-0.308975	-1.41376	0.02105	0.0364846	yes
orf19.227	orf19.227	COX7	-0.308431	-2.86944	0.0111	0.0205697	yes
orf19.5985	orf19.5985	orf19.5985	-0.308082	-1.9861	0.01395	0.0253311	yes
orf19.5994	orf19.5994	RHB1	-0.30807	-1.78023	0.02875	0.0481657	yes
orf19.1228	orf19.1228	HAP2	-0.307041	-1.53576	0.0235	0.0402788	yes
orf19.5311	orf19.5311	orf19.5311	-0.307015	-1.358	0.02715	0.0457464	yes
orf19.3476	orf19.3476	HRR25	-0.306272	-1.63084	0.0126	0.0230797	yes
orf19.6580	orf19.6580	orf19.6580	-0.306096	-1.72995	0.0225	0.0387232	yes
orf19.3573	orf19.3573	PEX6	-0.305979	-1.44096	0.01595	0.0285301	yes
orf19.7615	orf19.7615	orf19.7615	-0.305975	-1.61309	0.0268	0.0452868	yes
orf19.842	orf19.842	ASR3	-0.305724	-2.69598	0.013	0.0237456	yes
orf19.1687	orf19.1687	orf19.1687	-0.30522	-1.5407	0.0117	0.0215929	yes
orf19.6387	orf19.6387	HSP104	-0.305115	-1.53528	0.01165	0.0215345	yes
orf19.4033	orf19.4033	PRP22	-0.305008	-1.37878	0.0225	0.0387232	yes
orf19.3888	orf19.3888	PGI1	-0.303066	-1.60773	0.0128	0.0234168	yes
orf19.2614	orf19.2614	RSR1	-0.302913	-1.78716	0.0159	0.028458	yes
orf19.1680	orf19.1680	TFP1	-0.302393	-1.57202	0.01225	0.0225018	yes
orf19.7624	orf19.7624	orf19.7624	-0.302305	-1.55302	0.0154	0.0276728	yes
orf19.5557	orf19.5557	MNN4-4	-0.301567	-1.35966	0.02645	0.0447598	yes
orf19.5801	orf19.5801	RNR21	-0.300979	-1.6627	0.012	0.0220979	yes
orf19.522	orf19.522	PIM1	-0.300196	-1.49779	0.01295	0.0236617	yes
orf19.3916	orf19.3916	orf19.3916	-0.299931	-1.42232	0.0273	0.0459596	yes
orf19.729	orf19.729	orf19.729	-0.2999	-1.62492	0.02445	0.0416879	yes
orf19.5323	orf19.5323	MDH1-3	-0.299186	-1.64587	0.01785	0.031544	yes
orf19.1966	orf19.1966	BUD23	-0.29815	-1.59592	0.02605	0.0441338	yes
orf19.2422	orf19.2422	ARC1	-0.297239	-1.65091	0.0138	0.0250897	yes
orf19.4367	orf19.4367	SMC1	-0.296434	-1.40302	0.01995	0.0347939	yes
orf19.6719	orf19.6719	orf19.6719	-0.29614	-1.40392	0.01905	0.033413	yes
orf19.2534	orf19.2534	PIN4	-0.294832	-1.45224	0.01765	0.031247	yes
orf19.3205	orf19.3205	orf19.3205	-0.294293	-1.8694	0.01635	0.0291922	yes
orf19.2573	orf19.2573	FRS1	-0.293809	-1.5405	0.0156	0.0279894	yes
orf19.7160	orf19.7160	orf19.7160	-0.293584	-1.81088	0.0197	0.0344295	yes
orf19.6010	orf19.6010	CDC5	-0.292543	-1.50967	0.01485	0.0267747	yes
orf19.6769	orf19.6769	orf19.6769	-0.292024	-1.42715	0.02075	0.0360072	yes
orf19.6552	orf19.6552	orf19.6552	-0.291405	-1.6102	0.029	0.0485153	yes
orf19.269	orf19.269	SES1	-0.29054	-1.56569	0.01595	0.0285301	yes
orf19.2538	orf19.2538	PTC2	-0.290293	-1.5162	0.01685	0.0299754	yes
orf19.5441	orf19.5441	ULP3	-0.290065	-1.34393	0.0287	0.0481231	yes
orf19.6747	orf19.6747	orf19.6747	-0.289709	-1.5468	0.0273	0.0459596	yes
orf19.7154	orf19.7154	UTP18	-0.289681	-1.50515	0.01695	0.0301259	yes
orf19.6209	orf19.6209	orf19.6209	-0.28962	-1.46367	0.0244	0.0416148	yes
orf19.7025	orf19.7025	MCM1	-0.288811	-1.6994	0.01785	0.031544	yes
orf19.1061	orf19.1061	HHT21	-0.288741	-2.30697	0.01575	0.0282153	yes
orf19.5917.3	orf19.5917.3	orf19.5917.3	-0.288544	-1.79224	0.01555	0.0279082	yes
orf19.4365	orf19.4365	orf19.4365	-0.287526	-1.43119	0.026	0.0440745	yes
orf19.6541	orf19.6541	RPL5	-0.286827	-1.69486	0.0148	0.0266928	yes
orf19.2209	orf19.2209	YVC1	-0.28674	-1.46619	0.0167	0.0297627	yes
orf19.5170	orf19.5170	ENA21	-0.286164	-1.44273	0.01725	0.0306127	yes
orf19.6975	orf19.6975	YST1	-0.285499	-1.73731	0.01665	0.0296826	yes
orf19.7285	orf19.7285	orf19.7285	-0.285088	-1.49189	0.027	0.0455591	yes
orf19.382	orf19.382	TEF2	-0.2845	-1.50656	0.02165	0.03737	yes
orf19.7672	orf19.7672	orf19.7672	-0.284255	-1.52512	0.0261	0.0442057	yes
orf19.556	orf19.556	orf19.556	-0.283666	-2.13737	0.0239	0.040857	yes
orf19.4587	orf19.4587	HGH1	-0.283359	-1.57013	0.0208	0.0360833	yes
orf19.6010.1	orf19.6010.1	RPB11	-0.281874	-2.27054	0.0275	0.0462697	yes
orf19.1671	orf19.1671	UTR2	-0.281858	-1.49911	0.0191	0.0334806	yes
orf19.7015	orf19.7015	RPP0	-0.281453	-1.36623	0.01815	0.0320259	yes
orf19.1585	orf19.1585	ZRT2	-0.281432	-1.54679	0.02115	0.0366255	yes
orf19.7618	orf19.7618	orf19.7618	-0.281216	-1.62201	0.0227	0.0390102	yes
orf19.3980	orf19.3980	orf19.3980	-0.280668	-1.34162	0.0231	0.0396048	yes
orf19.1956	orf19.1956	orf19.1956	-0.280035	-1.43046	0.0206	0.0357892	yes
orf19.1342	orf19.1342	SHM1	-0.279454	-1.48671	0.0193	0.0338009	yes
orf19.2435	orf19.2435	MSI3	-0.279204	-1.4514	0.0215	0.0371548	yes
orf19.7574	orf19.7574	orf19.7574	-0.278961	-1.31488	0.02875	0.0481657	yes
orf19.354	orf19.354	orf19.354	-0.275788	-1.40044	0.02925	0.0488638	yes
orf19.704	orf19.704	SOL3	-0.275782	-1.6289	0.0248	0.0422233	yes
orf19.3174	orf19.3174	CDC24	-0.275583	-1.36028	0.0259	0.0439304	yes
orf19.6284	orf19.6284	orf19.6284	-0.274675	-1.51975	0.0298	0.0496836	yes
orf19.3967	orf19.3967	PFK1	-0.27322	-1.36348	0.0241	0.0411629	yes
orf19.7057	orf19.7057	GUS1	-0.272906	-1.40353	0.02395	0.0409306	yes
orf19.5384	orf19.5384	CHS8	-0.272883	-1.35904	0.02415	0.0412243	yes
orf19.568	orf19.568	SPE2	-0.272401	-1.47095	0.02685	0.0453451	yes
orf19.1661	orf19.1661	DBP5	-0.272044	-1.43375	0.02275	0.0390733	yes
orf19.4311	orf19.4311	YNK1	-0.270995	-2.02302	0.02305	0.0395306	yes
orf19.1065	orf19.1065	SSA2	-0.270827	-1.42909	0.0226	0.0388725	yes
orf19.7433	orf19.7433	orf19.7433	-0.268378	-1.33884	0.0271	0.0456884	yes
orf19.5505	orf19.5505	HIS7	-0.26752	-1.35315	0.0298	0.0496836	yes
orf19.5175	orf19.5175	orf19.5175	-0.267121	-1.31888	0.02825	0.04745	yes
orf19.6472	orf19.6472	CYP1	-0.26646	-1.90684	0.0249	0.042369	yes
orf19.5684	orf19.5684	orf19.5684	-0.265973	-2.12268	0.029	0.0485153	yes
orf19.5515	orf19.5515	orf19.5515	0.262622	1.48484	0.02915	0.0487523	yes
orf19.7417	orf19.7417	TSA1	0.263139	1.74962	0.0268	0.0452868	yes
orf19.2485	orf19.2485	orf19.2485	0.263243	1.29722	0.02845	0.0477312	yes
orf19.5117	orf19.5117	OLE1	0.26746	1.44816	0.02475	0.0421504	yes
orf19.637	orf19.637	SDH2	0.269716	1.61593	0.02265	0.0389471	yes
orf19.122	orf19.122	CDC20	0.271006	1.3685	0.02845	0.0477312	yes
orf19.1082.1	orf19.1082.1	orf19.1082.1	0.271574	3.60855	0.0228	0.0391362	yes
orf19.2473	orf19.2473	orf19.2473	0.272304	1.3857	0.02875	0.0481657	yes
orf19.5660.1	orf19.5660.1	orf19.5660.1	0.274625	3.0922	0.02145	0.0370793	yes
orf19.7328	orf19.7328	orf19.7328	0.27472	1.38048	0.0225	0.0387232	yes
orf19.5274	orf19.5274	orf19.5274	0.274737	1.32807	0.0265	0.0448315	yes
orf19.3642	orf19.3642	SUN41	0.274835	1.50618	0.02205	0.0380157	yes
orf19.2439.1	orf19.2439.1	orf19.2439.1	0.275463	4.07301	0.02415	0.0412243	yes
orf19.6203	orf19.6203	PUT3	0.275544	1.32795	0.0292	0.048822	yes
orf19.755	orf19.755	MRPL37	0.275559	2.29913	0.0296	0.0493923	yes
orf19.1291	orf19.1291	ABZ1	0.278022	1.40833	0.02	0.0348707	yes
orf19.686	orf19.686	orf19.686	0.278412	1.4321	0.024	0.0410041	yes
orf19.3363	orf19.3363	VTC4	0.278825	1.40062	0.02365	0.0404768	yes
orf19.5040	orf19.5040	orf19.5040	0.279268	1.42413	0.0228	0.0391362	yes
orf19.6231	orf19.6231	MRPL19	0.279941	2.10196	0.02135	0.0369282	yes
orf19.3294	orf19.3294	MBF1	0.280111	2.07884	0.01985	0.0346607	yes
orf19.1323	orf19.1323	orf19.1323	0.280257	1.37338	0.02715	0.0457464	yes
orf19.1422	orf19.1422	FZO1	0.281688	1.40865	0.01995	0.0347939	yes
orf19.6343	orf19.6343	FEN1	0.281847	1.53573	0.02565	0.0435441	yes
orf19.318	orf19.318	orf19.318	0.282026	1.42604	0.0269	0.0454165	yes
orf19.4395	orf19.4395	orf19.4395	0.282334	1.44747	0.02065	0.0358549	yes
orf19.505	orf19.505	SRV2	0.282414	1.48392	0.021	0.0364087	yes
orf19.5201.1	orf19.5201.1	orf19.5201.1	0.282795	3.76353	0.01945	0.034023	yes
orf19.4751.1	orf19.4751.1	orf19.4751.1	0.28318	4.4429	0.0271	0.0456884	yes
orf19.2960	orf19.2960	FRS2	0.283593	1.51354	0.02035	0.0354178	yes
orf19.3052	orf19.3052	YPT1	0.283635	1.8216	0.0203	0.0353623	yes
orf19.3349	orf19.3349	orf19.3349	0.283762	1.40267	0.0177	0.0313166	yes
orf19.1236	orf19.1236	GVP36	0.284009	1.60656	0.01935	0.0338683	yes
orf19.5112	orf19.5112	TKL1	0.284121	1.47767	0.0187	0.0328876	yes
orf19.2915	orf19.2915	orf19.2915	0.284849	1.41982	0.02255	0.0387979	yes
orf19.4900	orf19.4900	orf19.4900	0.28571	1.41751	0.02155	0.0372193	yes
orf19.661	orf19.661	KRR1	0.286613	1.59266	0.01885	0.0331018	yes
orf19.5457	orf19.5457	orf19.5457	0.286745	1.48506	0.02365	0.0404768	yes
orf19.726	orf19.726	PPZ1	0.288073	1.44892	0.0256	0.0434718	yes
orf19.3765	orf19.3765	RAX2	0.288486	1.37358	0.0214	0.0370038	yes
orf19.5226	orf19.5226	WRS1	0.288665	1.56268	0.01655	0.0295313	yes
orf19.6250	orf19.6250	orf19.6250	0.289291	1.62504	0.0161	0.0287633	yes
orf19.4177	orf19.4177	HIS5	0.289291	1.54927	0.02015	0.0351218	yes
orf19.2961	orf19.2961	orf19.2961	0.290856	1.47391	0.0259	0.0439304	yes
orf19.7221	orf19.7221	SET3	0.290966	1.42976	0.0169	0.0300553	yes
orf19.1324	orf19.1324	RAD2	0.291067	1.35621	0.027	0.0455591	yes
orf19.400	orf19.400	GCF1	0.291311	1.77411	0.0173	0.0306922	yes
orf19.4190	orf19.4190	PAM18	0.291532	2.04335	0.0191	0.0334806	yes
orf19.2970	orf19.2970	LYS2	0.291968	1.42392	0.0176	0.0311773	yes
orf19.433	orf19.433	orf19.433	0.292697	1.36443	0.02995	0.0499195	yes
orf19.6259	orf19.6259	orf19.6259	0.292721	1.56692	0.02055	0.0357235	yes
orf19.3312	orf19.3312	orf19.3312	0.292735	1.508	0.0168	0.0299228	yes
orf19.590	orf19.590	orf19.590	0.293177	1.63491	0.02085	0.0361593	yes
orf19.5647	orf19.5647	SUB2	0.29319	1.59774	0.0146	0.0263645	yes
orf19.99	orf19.99	HAL21	0.293655	1.56738	0.02075	0.0360072	yes
orf19.4062	orf19.4062	TRY2	0.293801	1.52801	0.0246	0.0419071	yes
orf19.429	orf19.429	orf19.429	0.293837	1.49402	0.01825	0.032183	yes
orf19.5243	orf19.5243	TRP3	0.293913	1.52291	0.0175	0.0310283	yes
orf19.5747	orf19.5747	orf19.5747	0.294306	1.58216	0.01505	0.0270937	yes
orf19.5751	orf19.5751	ORM1	0.294546	1.65874	0.0193	0.0338009	yes
orf19.4718	orf19.4718	TRP5	0.295822	1.5194	0.0137	0.0249157	yes
orf19.4035	orf19.4035	PGA4	0.296251	1.5866	0.0148	0.0266928	yes
orf19.5101	orf19.5101	CCR4	0.296565	1.49325	0.015	0.027012	yes
orf19.3470	orf19.3470	orf19.3470	0.298262	1.46486	0.01705	0.0302853	yes
orf19.1267	orf19.1267	orf19.1267	0.298302	1.59468	0.01315	0.0240047	yes
orf19.1260	orf19.1260	LEA1	0.298418	1.66349	0.0251	0.0426722	yes
orf19.6243	orf19.6243	VPS34	0.298524	1.34785	0.0245	0.041761	yes
orf19.1170	orf19.1170	ARO7	0.298861	1.67166	0.02045	0.0355813	yes
orf19.4147	orf19.4147	GLR1	0.298985	1.57623	0.01235	0.0226784	yes
orf19.4380.1	orf19.4380.1	orf19.4380.1	0.30003	1.49338	0.01395	0.0253311	yes
orf19.6225	orf19.6225	PCL7	0.300214	1.4832	0.0181	0.0319569	yes
orf19.3900	orf19.3900	orf19.3900	0.301747	1.54052	0.0166	0.0296025	yes
orf19.3136	orf19.3136	orf19.3136	0.301807	1.54629	0.0185	0.0325651	yes
orf19.5275	orf19.5275	orf19.5275	0.301919	1.55117	0.01845	0.0325064	yes
orf19.6046	orf19.6046	APC1	0.301921	1.41348	0.017	0.0302056	yes
orf19.4533	orf19.4533	orf19.4533	0.30305	1.51982	0.02025	0.0352856	yes
orf19.764	orf19.764	orf19.764	0.303259	1.44296	0.01985	0.0346607	yes
orf19.5003	orf19.5003	orf19.5003	0.30368	1.50805	0.0227	0.0390102	yes
orf19.6800	orf19.6800	POS5	0.303709	1.44995	0.02375	0.0406243	yes
orf19.752	orf19.752	orf19.752	0.305229	1.67117	0.0178	0.0314746	yes
orf19.4969	orf19.4969	KEM1	0.305827	1.50081	0.01205	0.022183	yes
orf19.4982	orf19.4982	orf19.4982	0.306301	1.43751	0.02605	0.0441338	yes
orf19.4793	orf19.4793	orf19.4793	0.306411	1.81364	0.02055	0.0357235	yes
orf19.7484	orf19.7484	ADE1	0.307134	1.77479	0.01215	0.0223391	yes
orf19.738	orf19.738	MYO5	0.307255	1.50375	0.0129	0.023585	yes
orf19.7558	orf19.7558	YTA6	0.307454	1.45169	0.0188	0.0330436	yes
orf19.6217	orf19.6217	PGA63	0.30795	1.52466	0.0114	0.0210923	yes
orf19.4766	orf19.4766	ARG81	0.307999	1.41631	0.0176	0.0311773	yes
orf19.6640	orf19.6640	TPS1	0.308579	1.59512	0.0136	0.0247491	yes
orf19.5730	orf19.5730	orf19.5730	0.30868	1.54185	0.0177	0.0313166	yes
orf19.51	orf19.51	orf19.51	0.308803	1.5242	0.01065	0.019767	yes
orf19.3467	orf19.3467	SEC27	0.308901	1.55422	0.0101	0.0188535	yes
orf19.4939	orf19.4939	MON2	0.309683	1.47017	0.0133	0.0242559	yes
orf19.3755	orf19.3755	orf19.3755	0.310215	1.94535	0.0101	0.0188535	yes
orf19.4988	orf19.4988	orf19.4988	0.310237	1.41963	0.02635	0.0446034	yes
orf19.1656	orf19.1656	orf19.1656	0.310246	1.44459	0.0244	0.0416148	yes
orf19.4528	orf19.4528	orf19.4528	0.310306	1.92428	0.0196	0.0342752	yes
orf19.1255	orf19.1255	ZCF5	0.310907	1.30871	0.02955	0.0493229	yes
orf19.3714	orf19.3714	orf19.3714	0.310949	1.51802	0.0166	0.0296025	yes
orf19.423	orf19.423	orf19.423	0.311159	1.96478	0.01655	0.0295313	yes
orf19.1792	orf19.1792	orf19.1792	0.311981	1.46006	0.01825	0.032183	yes
orf19.1235	orf19.1235	HOM3	0.312299	1.61176	0.01185	0.0218354	yes
orf19.279	orf19.279	orf19.279	0.312655	2.31301	0.0184	0.0324377	yes
orf19.4581	orf19.4581	orf19.4581	0.313089	1.5431	0.0212	0.0367012	yes
orf19.3753	orf19.3753	SEF1	0.313147	1.44257	0.01885	0.0331018	yes
orf19.426	orf19.426	orf19.426	0.313917	1.56045	0.01355	0.0246734	yes
orf19.3348	orf19.3348	orf19.3348	0.31431	2.13903	0.00875	0.0165175	yes
orf19.3333	orf19.3333	orf19.3333	0.314352	1.70515	0.01055	0.0195876	yes
orf19.4933	orf19.4933	FAD3	0.31466	1.662	0.0124	0.022756	yes
orf19.4650	orf19.4650	ILV6	0.314989	1.81255	0.0094	0.0176423	yes
orf19.3129	orf19.3129	orf19.3129	0.315186	1.69454	0.00905	0.0170399	yes
orf19.446	orf19.446	orf19.446	0.315493	1.6545	0.02035	0.0354178	yes
orf19.388	orf19.388	CAF16	0.315821	1.73384	0.014	0.025414	yes
orf19.4589	orf19.4589	orf19.4589	0.31611	1.50601	0.02065	0.0358549	yes
orf19.670	orf19.670	SMT3	0.31615	3.18055	0.0082	0.0155493	yes
orf19.7118	orf19.7118	orf19.7118	0.316284	1.8388	0.01585	0.0283772	yes
orf19.4024	orf19.4024	RIB5	0.316962	1.86344	0.01185	0.0218354	yes
orf19.5051	orf19.5051	orf19.5051	0.317352	1.41774	0.02155	0.0372193	yes
orf19.3429	orf19.3429	FGR47	0.317483	1.32367	0.02805	0.0471275	yes
orf19.6324	orf19.6324	VID27	0.317559	1.61955	0.00825	0.0156239	yes
orf19.6058	orf19.6058	GLO1	0.318003	1.78768	0.00835	0.015798	yes
orf19.2740	orf19.2740	orf19.2740	0.318319	1.51871	0.01435	0.025977	yes
orf19.5528	orf19.5528	MOB1	0.318336	1.77653	0.0117	0.0215929	yes
orf19.761	orf19.761	TCO89	0.318801	1.52004	0.01385	0.0251728	yes
orf19.5200	orf19.5200	SIT4	0.319213	1.77782	0.0088	0.0165958	yes
orf19.2487	orf19.2487	orf19.2487	0.32048	1.78053	0.0144	0.0260514	yes
orf19.74	orf19.74	SEC5	0.320485	1.45412	0.01685	0.0299754	yes
orf19.5442	orf19.5442	orf19.5442	0.320558	1.63343	0.0114	0.0210923	yes
orf19.357	orf19.357	orf19.357	0.320649	1.87724	0.0081	0.0153795	yes
orf19.6176	orf19.6176	SEC61	0.320845	1.72044	0.0073	0.0139782	yes
orf19.2921	orf19.2921	orf19.2921	0.321086	1.46114	0.02485	0.0422962	yes
orf19.2733	orf19.2733	orf19.2733	0.321096	1.52445	0.01765	0.031247	yes
orf19.1339	orf19.1339	CPY1	0.321468	1.69036	0.0078	0.0148628	yes
orf19.4308	orf19.4308	HSL1	0.321679	1.56572	0.0078	0.0148628	yes
orf19.5504	orf19.5504	orf19.5504	0.321983	1.45872	0.0153	0.0275016	yes
orf19.5100	orf19.5100	MLT1	0.322418	1.58127	0.00715	0.0136999	yes
orf19.4465	orf19.4465	orf19.4465	0.322801	1.49381	0.0176	0.0311773	yes
orf19.5806	orf19.5806	ALD5	0.323604	1.74069	0.00625	0.0121299	yes
orf19.1941	orf19.1941	NUF2	0.323663	1.57059	0.01455	0.0262985	yes
orf19.3089	orf19.3089	orf19.3089	0.324755	2.0839	0.00935	0.0175653	yes
orf19.5064	orf19.5064	MRPL3	0.325627	1.78166	0.00705	0.0135215	yes
orf19.643	orf19.643	orf19.643	0.326314	1.36809	0.02195	0.0378655	yes
orf19.4164	orf19.4164	orf19.4164	0.326517	1.96216	0.00775	0.0147771	yes
orf19.6205	orf19.6205	orf19.6205	0.326555	1.54512	0.0252	0.0428298	yes
orf19.736	orf19.736	SRB8	0.326789	1.49702	0.01245	0.0228334	yes
orf19.4446	orf19.4446	orf19.4446	0.326964	1.64732	0.0088	0.0165958	yes
orf19.7110	orf19.7110	orf19.7110	0.327041	1.60609	0.0172	0.0305333	yes
orf19.6041	orf19.6041	RPO41	0.327335	1.61157	0.00615	0.0119675	yes
orf19.3302	orf19.3302	orf19.3302	0.327503	1.59311	0.0115	0.0212639	yes
orf19.1676	orf19.1676	orf19.1676	0.327537	1.6477	0.01435	0.025977	yes
orf19.524	orf19.524	orf19.524	0.327873	1.49301	0.02275	0.0390733	yes
orf19.2965	orf19.2965	orf19.2965	0.328134	1.84186	0.0068	0.0130848	yes
orf19.5502	orf19.5502	orf19.5502	0.328835	1.63226	0.02775	0.0466636	yes
orf19.2863.1	orf19.2863.1	ERV1	0.329563	2.03142	0.0139	0.0252559	yes
orf19.7251	orf19.7251	WSC4	0.329734	1.63952	0.01015	0.0189348	yes
orf19.7237	orf19.7237	orf19.7237	0.329794	1.66196	0.0211	0.0365605	yes
orf19.6167	orf19.6167	AYR1	0.330195	1.82351	0.0101	0.0188535	yes
orf19.6358	orf19.6358	orf19.6358	0.330699	2.3285	0.0146	0.0263645	yes
orf19.5201	orf19.5201	orf19.5201	0.330871	2.14195	0.00655	0.0126577	yes
orf19.3411	orf19.3411	orf19.3411	0.331382	1.58206	0.02375	0.0406243	yes
orf19.4771	orf19.4771	orf19.4771	0.331608	1.61141	0.0094	0.0176423	yes
orf19.3844	orf19.3844	MRP8	0.331683	2.06234	0.0079	0.0150436	yes
orf19.7030	orf19.7030	SSR1	0.331931	2.03946	0.00645	0.0124933	yes
orf19.7523	orf19.7523	MKC1	0.332298	1.74093	0.00645	0.0124933	yes
orf19.2335	orf19.2335	orf19.2335	0.332593	1.55459	0.0067	0.0129009	yes
orf19.2782	orf19.2782	orf19.2782	0.333349	2.27451	0.0058	0.0113542	yes
orf19.3074	orf19.3074	TLO10	0.333361	1.83508	0.01675	0.0298428	yes
orf19.2987	orf19.2987	orf19.2987	0.333599	1.66988	0.00915	0.0172227	yes
orf19.2940	orf19.2940	orf19.2940	0.333925	1.8522	0.01415	0.0256545	yes
orf19.6724	orf19.6724	FUM12	0.336024	1.78088	0.00595	0.0116091	yes
orf19.5265	orf19.5265	KIP4	0.336032	1.47376	0.01545	0.0277457	yes
orf19.2884	orf19.2884	CDC68	0.336156	1.68113	0.00525	0.0103675	yes
orf19.7345	orf19.7345	orf19.7345	0.337437	1.56555	0.0216	0.0372946	yes
orf19.6177	orf19.6177	orf19.6177	0.337549	3.0012	0.00995	0.0186031	yes
orf19.5599	orf19.5599	MDL2	0.338174	1.69928	0.00695	0.0133603	yes
orf19.425	orf19.425	orf19.425	0.338355	1.8742	0.01805	0.0318782	yes
orf19.3997	orf19.3997	ADH1	0.33836	1.93203	0.004	0.00814296	yes
orf19.7612	orf19.7612	CTM1	0.338461	1.73013	0.00545	0.0107227	yes
orf19.4400	orf19.4400	orf19.4400	0.33848	1.68808	0.01905	0.033413	yes
orf19.1409	orf19.1409	VAC7	0.338645	1.53546	0.01325	0.0241722	yes
orf19.2983	orf19.2983	CDC73	0.338669	1.8657	0.00575	0.0112601	yes
orf19.3501	orf19.3501	orf19.3501	0.339052	1.62405	0.0076	0.0145194	yes
orf19.4316	orf19.4316	orf19.4316	0.339755	1.74119	0.01025	0.019085	yes
orf19.3322	orf19.3322	DUT1	0.34005	2.38737	0.00585	0.0114407	yes
orf19.387	orf19.387	GCR3	0.340437	1.71318	0.00445	0.00893809	yes
orf19.789	orf19.789	PYC2	0.341252	1.68354	0.00455	0.00911087	yes
orf19.3132	orf19.3132	orf19.3132	0.341709	1.6672	0.00825	0.0156239	yes
orf19.4932	orf19.4932	orf19.4932	0.342898	1.75538	0.0032	0.00665051	yes
orf19.6199	orf19.6199	orf19.6199	0.343366	1.57653	0.0111	0.0205697	yes
orf19.4246	orf19.4246	orf19.4246	0.344681	1.80348	0.00455	0.00911087	yes
orf19.5772	orf19.5772	orf19.5772	0.344733	1.85816	0.00615	0.0119675	yes
orf19.5074	orf19.5074	UBA2	0.344747	1.74733	0.0063	0.0122229	yes
orf19.5720	orf19.5720	orf19.5720	0.345154	1.66022	0.0105	0.019501	yes
orf19.441	orf19.441	RPT1	0.345952	1.63754	0.00385	0.00786215	yes
orf19.5077	orf19.5077	orf19.5077	0.346014	2.4335	0.00435	0.00875822	yes
orf19.4885	orf19.4885	MIR1	0.346054	2.01891	0.00475	0.0094629	yes
orf19.102	orf19.102	orf19.102	0.34623	1.7704	0.0074	0.0141558	yes
orf19.6208	orf19.6208	MEF2	0.346277	1.71723	0.00545	0.0107227	yes
orf19.3034	orf19.3034	RLI1	0.34629	1.8036	0.00405	0.00823046	yes
orf19.1996	orf19.1996	CHA1	0.346438	1.92139	0.0044	0.00884978	yes
orf19.2318.1	orf19.2318.1	orf19.2318.1	0.347473	2.00059	0.00815	0.0154694	yes
orf19.2749	orf19.2749	orf19.2749	0.347736	1.5846	0.01575	0.0282153	yes
orf19.7445	orf19.7445	orf19.7445	0.348261	1.57618	0.0148	0.0266928	yes
orf19.2724	orf19.2724	orf19.2724	0.348664	1.82111	0.00465	0.00928892	yes
orf19.4410	orf19.4410	ALG1	0.349084	1.6922	0.01	0.0186907	yes
orf19.2799	orf19.2799	GPI8	0.349248	1.83411	0.0057	0.0111696	yes
orf19.3355	orf19.3355	ISN1	0.349741	1.8314	0.00475	0.0094629	yes
orf19.3687	orf19.3687	orf19.3687	0.350669	2.37758	0.0205	0.0356577	yes
orf19.4185	orf19.4185	orf19.4185	0.351874	2.17296	0.01575	0.0282153	yes
orf19.4781	orf19.4781	GRP1	0.351957	1.83787	0.0081	0.0153795	yes
orf19.3006	orf19.3006	GGA2	0.352107	1.83065	0.00265	0.00559667	yes
orf19.2898	orf19.2898	orf19.2898	0.352124	1.47681	0.01995	0.0347939	yes
orf19.5675	orf19.5675	orf19.5675	0.353098	1.71983	0.00355	0.00730289	yes
orf19.4656	orf19.4656	orf19.4656	0.353397	1.40748	0.026	0.0440745	yes
orf19.6092	orf19.6092	KEL1	0.353586	1.75322	0.00365	0.00749284	yes
orf19.4171	orf19.4171	orf19.4171	0.353901	1.77583	0.0049	0.00973858	yes
orf19.2163	orf19.2163	orf19.2163	0.354408	1.73646	0.00525	0.0103675	yes
orf19.1082	orf19.1082	orf19.1082	0.3547	2.02872	0.01625	0.0290225	yes
orf19.2973	orf19.2973	orf19.2973	0.354777	1.75419	0.0062	0.0120408	yes
orf19.1246	orf19.1246	orf19.1246	0.354915	1.7641	0.0037	0.00757957	yes
orf19.1719	orf19.1719	SGA1	0.354955	1.67652	0.00945	0.0177305	yes
orf19.4784	orf19.4784	CRP1	0.355105	1.5937	0.0092	0.0173112	yes
orf19.754	orf19.754	YBN5	0.35527	1.96624	0.00355	0.00730289	yes
orf19.1144	orf19.1144	orf19.1144	0.355668	1.73627	0.0041	0.00832343	yes
orf19.3647	orf19.3647	SEC8	0.355806	1.72586	0.00415	0.00840167	yes
orf19.4811	orf19.4811	orf19.4811	0.356823	1.95697	0.00415	0.00840167	yes
orf19.6264.3	orf19.6264.3	orf19.6264.3	0.357056	2.40441	0.00355	0.00730289	yes
orf19.5669	orf19.5669	orf19.5669	0.357235	2.22269	0.007	0.0134476	yes
orf19.3062	orf19.3062	orf19.3062	0.357665	1.60841	0.00805	0.0152994	yes
orf19.2698	orf19.2698	orf19.2698	0.357979	2.62011	0.02115	0.0366255	yes
[truncated: 4,223 more rows]
