# Supplementary material for: The Ndr/LATS Kinase Cbk1 Regulates a Specific Subset of Ace2 Functions and Suppresses the Hypha-to-Yeast Transition in Candida albicans
Source: mBio. 2020 Aug 18;11(4):e01900-20. doi: 10.1128/mBio.01900-20 (PMC7439482; doi:10.1128/mBio.01900-20)
Supplement: TABLE S5 [file mBio.01900-20-st005.xlsx]

## Sheet: edgeR GLM gene
NCBI	Symbol	PY02H-WTH_logFC	PY02H-WTH_PValue	PY02H-WTH_FDR	PY02H-WTH_Status
FGR41	FGR41	-10.4567	1.38288e-140	8.03179e-137	DOWN
PGA38	PGA38	-8.96584	1.18786e-128	3.44956e-125	DOWN
SCW11	SCW11	-8.20241	2.22425e-124	4.30616e-121	DOWN
CHT3	CHT3	-8.1801	1.06355e-116	1.54427e-113	DOWN
RBE1	RBE1	-5.31366	7.97945e-65	9.26893e-62	DOWN
CAALFM_C111990WA	CAALFM_C111990WA	-6.45495	1.60861e-58	1.55713e-55	DOWN
CAALFM_C700190WA	CAALFM_C700190WA	-3.62973	2.37509e-44	1.97065e-41	DOWN
CAALFM_C307470WA	CAALFM_C307470WA	-3.88743	9.82126e-42	7.13024e-39	DOWN
AMN1	AMN1	-3.61223	5.90581e-36	3.81121e-33	DOWN
ARO10	ARO10	-3.15507	9.93477e-29	5.77012e-26	DOWN
ALS1	ALS1	3.70892	3.89742e-28	2.05784e-25	UP
CRH11	CRH11	-3.07171	1.48579e-25	7.19124e-23	DOWN
PHO89	PHO89	3.28634	2.38442e-23	1.06529e-20	UP
ENG1	ENG1	-2.42433	3.60953e-23	1.49744e-20	DOWN
PIR1	PIR1	-3.00337	1.43149e-22	5.54272e-20	DOWN
PGA48	PGA48	-2.85843	2.18463e-22	7.93022e-20	DOWN
CFL2	CFL2	3.4748	2.28729e-21	7.81445e-19	UP
JEN2	JEN2	-3.78202	2.13161e-20	6.87798e-18	DOWN
ACE2	ACE2	-2.30164	4.44533e-20	1.35887e-17	DOWN
CAALFM_C502110WA	CAALFM_C502110WA	-4.75812	6.71963e-19	1.85846e-16	DOWN
HSP12	HSP12	-4.75812	6.60716e-19	1.85846e-16	DOWN
SOU1	SOU1	-1.99975	1.28502e-18	3.39246e-16	DOWN
ASR2	ASR2	-4.00764	7.52121e-18	1.89927e-15	DOWN
DSE1	DSE1	-1.99057	7.78362e-17	1.88364e-14	DOWN
CHT2	CHT2	-2.263	1.3551e-15	3.14817e-13	DOWN
HGT17	HGT17	-3.6477	2.03943e-15	4.55578e-13	DOWN
CAALFM_CR09140CA	CAALFM_CR09140CA	-4.14767	2.17791e-15	4.68493e-13	DOWN
HPD1	HPD1	-2.9203	1.17646e-14	2.44032e-12	DOWN
CAALFM_C207630CA	CAALFM_C207630CA	-3.03371	2.64383e-14	5.29495e-12	DOWN
CAALFM_C101510WA	CAALFM_C101510WA	3.67126	6.68442e-14	1.27041e-11	UP
SIT1	SIT1	2.1927	6.78077e-14	1.27041e-11	UP
ALD6	ALD6	-2.01015	8.32571e-14	1.51112e-11	DOWN
CAALFM_C405730WA	CAALFM_C405730WA	-2.3651	1.20553e-13	2.12173e-11	DOWN
HGT10	HGT10	-2.21219	1.43436e-13	2.45023e-11	DOWN
WH11	WH11	-5.50639	1.69662e-13	2.81542e-11	DOWN
FRP2	FRP2	1.71117	1.85577e-12	2.97634e-10	UP
OPT7	OPT7	-2.0187	1.89609e-12	2.97634e-10	DOWN
CWH8	CWH8	-1.79723	1.99164e-12	3.04406e-10	DOWN
CAALFM_C110500WA	CAALFM_C110500WA	-1.77652	2.28853e-12	3.40815e-10	DOWN
CAALFM_C209820WA	CAALFM_C209820WA	-1.94206	2.40306e-12	3.48925e-10	DOWN
ENA2	ENA2	1.9846	2.50419e-12	3.5474e-10	UP
CAALFM_C111200WA	CAALFM_C111200WA	-2.98827	4.62498e-12	6.39568e-10	DOWN
CAALFM_CR09530CA	CAALFM_CR09530CA	-2.00038	4.87734e-12	6.58781e-10	DOWN
CAALFM_C403720CA	CAALFM_C403720CA	1.84126	7.49314e-12	9.89094e-10	UP
CAALFM_C500100CA	CAALFM_C500100CA	-2.03408	1.53494e-11	1.98109e-09	DOWN
ASR1	ASR1	-3.7911	2.56261e-11	3.23558e-09	DOWN
SKN1	SKN1	1.74568	8.64128e-11	1.06784e-08	UP
CSP37	CSP37	-2.23279	1.01359e-10	1.22644e-08	DOWN
CAALFM_C207390CA	CAALFM_C207390CA	-1.6994	1.16007e-10	1.37503e-08	DOWN
CAALFM_C206930CA	CAALFM_C206930CA	2.64231	1.26958e-10	1.47474e-08	UP
EBP1	EBP1	1.71647	2.13158e-10	2.42749e-08	UP
MDN1	MDN1	1.72446	2.36458e-10	2.64105e-08	UP
SRR1	SRR1	-2.73567	2.73571e-10	2.99792e-08	DOWN
FDH1	FDH1	-5.11994	2.87016e-10	3.08702e-08	DOWN
PGA23	PGA23	-2.03931	3.5566e-10	3.75577e-08	DOWN
TSR2	TSR2	1.75577	3.77998e-10	3.92038e-08	UP
PXP2	PXP2	-1.94945	3.91521e-10	3.98939e-08	DOWN
CAALFM_C102210WA	CAALFM_C102210WA	-1.78015	4.17613e-10	4.04249e-08	DOWN
CAALFM_CR08450CA	CAALFM_CR08450CA	-1.41056	4.17153e-10	4.04249e-08	DOWN
YHB5	YHB5	1.85633	4.13819e-10	4.04249e-08	UP
SKO1	SKO1	1.448	4.51128e-10	4.29533e-08	UP
CAALFM_C405650WA	CAALFM_C405650WA	1.67595	7.99537e-10	7.45603e-08	UP
HGT18	HGT18	-1.51439	8.08763e-10	7.45603e-08	DOWN
PST1	PST1	-2.40418	8.62866e-10	7.83051e-08	DOWN
ARA1	ARA1	-1.54229	9.5648e-10	8.54652e-08	DOWN
DBP7	DBP7	1.94989	1.02878e-09	8.98108e-08	UP
HPT1	HPT1	1.73858	1.03604e-09	8.98108e-08	UP
PRN3	PRN3	1.77929	1.13756e-09	9.71611e-08	UP
YDC1	YDC1	-1.88019	1.4958e-09	1.25908e-07	DOWN
IFF5	IFF5	-1.43453	1.53032e-09	1.26973e-07	DOWN
ASH1	ASH1	-1.38583	1.75051e-09	1.43197e-07	DOWN
NIT2	NIT2	-1.49026	1.78035e-09	1.43615e-07	DOWN
CAALFM_C102270CA	CAALFM_C102270CA	-1.39203	2.16003e-09	1.69533e-07	DOWN
CAALFM_C103150CA	CAALFM_C103150CA	-1.35892	2.13751e-09	1.69533e-07	DOWN
RHD3	RHD3	-2.3804	2.8183e-09	2.18249e-07	DOWN
CYC3	CYC3	1.65473	3.05006e-09	2.33089e-07	UP
CAALFM_CR07140CA	CAALFM_CR07140CA	-2.92719	3.09907e-09	2.33758e-07	DOWN
CAALFM_C209590CA	CAALFM_C209590CA	-2.07271	3.46123e-09	2.57729e-07	DOWN
ADH2	ADH2	-4.92636	4.66413e-09	3.42902e-07	DOWN
CAALFM_C100310WA	CAALFM_C100310WA	-1.5973	5.28785e-09	3.83898e-07	DOWN
PGA13	PGA13	-2.74957	6.80239e-09	4.87757e-07	DOWN
CAALFM_C103790CA	CAALFM_C103790CA	2.14417	7.43874e-09	5.20533e-07	UP
SIK1	SIK1	1.62637	7.38523e-09	5.20533e-07	UP
CSI2	CSI2	1.90973	8.6966e-09	6.01308e-07	UP
CAALFM_C207140WA	CAALFM_C207140WA	-1.45089	1.09508e-08	7.48259e-07	DOWN
RPF2	RPF2	1.94487	1.10986e-08	7.49544e-07	UP
GLK4	GLK4	-1.73801	1.17639e-08	7.85345e-07	DOWN
CAALFM_C306760WA	CAALFM_C306760WA	1.99438	1.27666e-08	8.42596e-07	UP
DDR48	DDR48	-2.22249	1.36441e-08	8.90393e-07	DOWN
CAALFM_C109610WA	CAALFM_C109610WA	-1.44637	1.41674e-08	9.14268e-07	DOWN
UTP20	UTP20	1.71095	1.49289e-08	9.52827e-07	UP
CAALFM_C109060CA	CAALFM_C109060CA	-1.40519	1.60837e-08	1.01537e-06	DOWN
PST2	PST2	-1.89954	1.86541e-08	1.16498e-06	DOWN
PEX11	PEX11	-1.4262	1.97295e-08	1.21903e-06	DOWN
PES1	PES1	1.90184	2.00368e-08	1.22498e-06	UP
MRT4	MRT4	1.75439	2.62535e-08	1.58834e-06	UP
CAALFM_C303210WA	CAALFM_C303210WA	-2.33649	2.74799e-08	1.62982e-06	DOWN
GCA2	GCA2	-2.85552	2.75004e-08	1.62982e-06	DOWN
CAALFM_C210650WA	CAALFM_C210650WA	-2.21402	2.86672e-08	1.68181e-06	DOWN
CAALFM_C102780WA	CAALFM_C102780WA	-1.29647	3.24238e-08	1.88318e-06	DOWN
GAD1	GAD1	-1.98016	3.67066e-08	2.09011e-06	DOWN
GLK1	GLK1	-1.75058	3.64487e-08	2.09011e-06	DOWN
CAALFM_C700160CA	CAALFM_C700160CA	1.6522	3.7316e-08	2.10419e-06	UP
BMS1	BMS1	1.75995	4.7013e-08	2.6255e-06	UP
CAT1	CAT1	-1.8665	4.81239e-08	2.64034e-06	DOWN
NOP4	NOP4	1.81783	4.83523e-08	2.64034e-06	UP
RRP15	RRP15	1.6948	4.86426e-08	2.64034e-06	UP
CYB2	CYB2	-2.26978	4.95634e-08	2.66541e-06	DOWN
CAALFM_C603320WA	CAALFM_C603320WA	-1.62845	5.76241e-08	3.07046e-06	DOWN
CAALFM_C113810WA	CAALFM_C113810WA	-1.29254	5.85976e-08	3.09395e-06	DOWN
CAALFM_CR02880WA	CAALFM_CR02880WA	-1.99991	5.95114e-08	3.1139e-06	DOWN
VPS70	VPS70	-1.32169	6.86609e-08	3.56056e-06	DOWN
CAALFM_C101930WA	CAALFM_C101930WA	-1.54878	7.00037e-08	3.56708e-06	DOWN
CAALFM_C104460CA	CAALFM_C104460CA	-1.55538	7.06292e-08	3.56708e-06	DOWN
LAP41	LAP41	-1.39338	7.04682e-08	3.56708e-06	DOWN
CAALFM_CR09670CA	CAALFM_CR09670CA	-1.61832	7.35203e-08	3.68108e-06	DOWN
CTN3	CTN3	-2.04287	7.70373e-08	3.82421e-06	DOWN
CAALFM_C202540WA	CAALFM_C202540WA	1.87939	7.88925e-08	3.85048e-06	UP
RLP24	RLP24	1.7996	7.84175e-08	3.85048e-06	UP
AAH1	AAH1	2.42537	1.11571e-07	5.35543e-06	UP
CAALFM_C601890CA	CAALFM_C601890CA	1.72232	1.11348e-07	5.35543e-06	UP
CAALFM_C400860CA	CAALFM_C400860CA	1.37229	1.13462e-07	5.40154e-06	UP
SAP5	SAP5	1.74863	1.19572e-07	5.64613e-06	UP
PHR1	PHR1	2.03802	1.21135e-07	5.67382e-06	UP
AOX1	AOX1	-2.5981	1.23772e-07	5.75094e-06	DOWN
CAALFM_C114080WA	CAALFM_C114080WA	1.53655	1.35758e-07	6.25779e-06	UP
CAALFM_C207000WA	CAALFM_C207000WA	1.35837	1.40318e-07	6.41707e-06	UP
RPA135	RPA135	1.82272	1.55022e-07	7.03411e-06	UP
AMS1	AMS1	-1.82436	1.61004e-07	7.24894e-06	DOWN
OSM2	OSM2	-1.8244	1.63803e-07	7.3182e-06	DOWN
FAD3	FAD3	2.00831	1.65736e-07	7.34805e-06	UP
RPC19	RPC19	1.89567	1.70901e-07	7.51966e-06	UP
RRS1	RRS1	1.71678	1.76368e-07	7.70184e-06	UP
CAALFM_C205160CA	CAALFM_C205160CA	1.74424	1.79648e-07	7.78654e-06	UP
TFS1	TFS1	-1.54562	1.84588e-07	7.94137e-06	DOWN
MLS1	MLS1	-1.9004	1.9428e-07	8.2969e-06	DOWN
CAALFM_CR04240CA	CAALFM_CR04240CA	1.73242	2.23923e-07	9.49305e-06	UP
CAALFM_C109310CA	CAALFM_C109310CA	-1.45758	2.279e-07	9.53214e-06	DOWN
PGA10	PGA10	-1.76448	2.28128e-07	9.53214e-06	DOWN
NIP7	NIP7	1.78006	2.49715e-07	1.03596e-05	UP
CAALFM_C102730WA	CAALFM_C102730WA	-1.62447	2.55849e-07	1.04646e-05	DOWN
CSE4	CSE4	-1.41822	2.54947e-07	1.04646e-05	DOWN
CAALFM_CR03470WA	CAALFM_CR03470WA	-1.13257	2.62953e-07	1.06799e-05	DOWN
CAALFM_CR05750WA	CAALFM_CR05750WA	-1.49266	2.70112e-07	1.08945e-05	DOWN
CAALFM_C111670WA	CAALFM_C111670WA	-1.59665	2.80238e-07	1.0925e-05	DOWN
CAALFM_C402400CA	CAALFM_C402400CA	-1.50937	2.79205e-07	1.0925e-05	DOWN
CAALFM_C602100WA	CAALFM_C602100WA	-4.65356	2.74938e-07	1.0925e-05	DOWN
CAALFM_C700490CA	CAALFM_C700490CA	1.25809	2.78877e-07	1.0925e-05	UP
FAL1	FAL1	1.63311	2.80273e-07	1.0925e-05	UP
CAALFM_C109330WA	CAALFM_C109330WA	2.08226	2.86575e-07	1.10962e-05	UP
NMA111	NMA111	1.30534	3.30354e-07	1.2623e-05	UP
NOC2	NOC2	1.95521	3.28524e-07	1.2623e-05	UP
ABP140	ABP140	1.4433	3.40429e-07	1.28523e-05	UP
SDA1	SDA1	1.84888	3.40781e-07	1.28523e-05	UP
ICL1	ICL1	-2.88107	3.51706e-07	1.31788e-05	DOWN
NHP2	NHP2	1.54319	3.56798e-07	1.32839e-05	UP
CAALFM_C701320WA	CAALFM_C701320WA	-1.13167	3.63238e-07	1.34375e-05	DOWN
UTP5	UTP5	1.37953	3.79889e-07	1.39645e-05	UP
GIT3	GIT3	-1.80604	3.92321e-07	1.43308e-05	DOWN
CAALFM_C100830WA	CAALFM_C100830WA	1.3326	3.988e-07	1.44764e-05	UP
POS5	POS5	-1.28956	4.04616e-07	1.45964e-05	DOWN
AAP1	AAP1	1.36354	4.33062e-07	1.53367e-05	UP
ARX1	ARX1	1.79137	4.30414e-07	1.53367e-05	UP
CAALFM_C403000CA	CAALFM_C403000CA	-1.53901	4.31139e-07	1.53367e-05	DOWN
CAALFM_C404720WA	CAALFM_C404720WA	1.55479	4.39482e-07	1.54698e-05	UP
CAALFM_C500310CA	CAALFM_C500310CA	1.76887	4.50711e-07	1.57694e-05	UP
CBF1	CBF1	-1.53923	4.60828e-07	1.60269e-05	DOWN
CAALFM_C200690WA	CAALFM_C200690WA	1.39831	4.66016e-07	1.60912e-05	UP
RPO26	RPO26	1.22694	4.68218e-07	1.60912e-05	UP
GDE1	GDE1	1.18615	4.81001e-07	1.64333e-05	UP
CAALFM_C100160CA	CAALFM_C100160CA	1.88682	4.95659e-07	1.67453e-05	UP
MAK5	MAK5	1.79012	4.959e-07	1.67453e-05	UP
FAV1	FAV1	2.02474	5.2806e-07	1.77282e-05	UP
CAALFM_C306860CA	CAALFM_C306860CA	-1.41489	5.31471e-07	1.77401e-05	DOWN
CAALFM_CR04170WA	CAALFM_CR04170WA	1.76756	5.74452e-07	1.90652e-05	UP
GCY1	GCY1	-1.73061	5.91028e-07	1.95039e-05	DOWN
CAALFM_CR02800CA	CAALFM_CR02800CA	-1.32229	6.61571e-07	2.17085e-05	DOWN
HAS1	HAS1	1.83721	7.22971e-07	2.359e-05	UP
CAALFM_C602030CA	CAALFM_C602030CA	-1.17331	7.36102e-07	2.38171e-05	DOWN
YTM1	YTM1	1.81271	7.38134e-07	2.38171e-05	UP
RIM15	RIM15	-1.24595	8.37859e-07	2.68856e-05	DOWN
CAALFM_C603880WA	CAALFM_C603880WA	-1.18591	8.54632e-07	2.72731e-05	DOWN
URA7	URA7	1.56215	8.59771e-07	2.72872e-05	UP
CAALFM_C202820CA	CAALFM_C202820CA	1.36527	8.78951e-07	2.77443e-05	UP
CAALFM_C704140CA	CAALFM_C704140CA	1.64977	9.81867e-07	3.08253e-05	UP
PWP1	PWP1	1.62323	1.02012e-06	3.1854e-05	UP
CAALFM_CR06500CA	CAALFM_CR06500CA	-1.17832	1.03241e-06	3.20654e-05	DOWN
BIO2	BIO2	-1.13298	1.10564e-06	3.39928e-05	DOWN
CAALFM_CR06140WA	CAALFM_CR06140WA	-1.26593	1.10617e-06	3.39928e-05	DOWN
CAALFM_C303410CA	CAALFM_C303410CA	-1.43024	1.11856e-06	3.41925e-05	DOWN
NOP13	NOP13	1.79227	1.14325e-06	3.47643e-05	UP
CAALFM_C102370CA	CAALFM_C102370CA	-1.25682	1.17207e-06	3.54551e-05	DOWN
CAALFM_C202410WA	CAALFM_C202410WA	-1.34467	1.1829e-06	3.55058e-05	DOWN
CAALFM_CR08920WA	CAALFM_CR08920WA	-1.24783	1.18597e-06	3.55058e-05	DOWN
ECM1	ECM1	1.87788	1.24271e-06	3.70135e-05	UP
BAS1	BAS1	1.10095	1.25891e-06	3.71724e-05	UP
CCP1	CCP1	-1.5218	1.26084e-06	3.71724e-05	DOWN
ASR3	ASR3	-1.6259	1.26957e-06	3.72408e-05	DOWN
CAALFM_C104700CA	CAALFM_C104700CA	-1.30193	1.30998e-06	3.80673e-05	DOWN
CAALFM_C200180CA	CAALFM_C200180CA	-1.05039	1.31086e-06	3.80673e-05	DOWN
CAALFM_C114060WA	CAALFM_C114060WA	-1.38779	1.36258e-06	3.93725e-05	DOWN
LPG20	LPG20	-1.20455	1.41519e-06	4.06902e-05	DOWN
CAALFM_C600940CA	CAALFM_C600940CA	-1.61327	1.49137e-06	4.26694e-05	DOWN
LIP6	LIP6	-1.47986	1.53683e-06	4.37543e-05	DOWN
RPC31	RPC31	1.19049	1.55822e-06	4.4147e-05	UP
ADH5	ADH5	-1.47475	1.57663e-06	4.43615e-05	DOWN
GPH1	GPH1	-1.46498	1.58107e-06	4.43615e-05	DOWN
CAALFM_C110360CA	CAALFM_C110360CA	-1.5797	1.63463e-06	4.55209e-05	DOWN
CDR4	CDR4	-1.9961	1.63806e-06	4.55209e-05	DOWN
NMD3	NMD3	1.44251	1.64631e-06	4.55323e-05	UP
CAALFM_C503510CA	CAALFM_C503510CA	-1.28443	1.65641e-06	4.55944e-05	DOWN
CAALFM_C205860CA	CAALFM_C205860CA	-1.56347	1.79953e-06	4.93003e-05	DOWN
CSH1	CSH1	-1.79801	1.81925e-06	4.96065e-05	DOWN
CAALFM_C206630CA	CAALFM_C206630CA	-2.57242	1.91637e-06	5.20105e-05	DOWN
CAALFM_C200790CA	CAALFM_C200790CA	1.11728	1.99368e-06	5.38572e-05	UP
CAALFM_C208840WA	CAALFM_C208840WA	1.57322	2.0171e-06	5.42375e-05	UP
PIL1	PIL1	-1.37197	2.06817e-06	5.53546e-05	DOWN
HBR3	HBR3	1.54424	2.08091e-06	5.54399e-05	UP
CAALFM_CR00460CA	CAALFM_CR00460CA	1.493	2.0993e-06	5.56745e-05	UP
CAALFM_CR09800CA	CAALFM_CR09800CA	1.50775	2.11838e-06	5.59252e-05	UP
MAK21	MAK21	1.69839	2.13672e-06	5.61541e-05	UP
CAALFM_C701030CA	CAALFM_C701030CA	1.87201	2.23995e-06	5.83393e-05	UP
NAG3	NAG3	-1.40916	2.23178e-06	5.83393e-05	DOWN
CAALFM_C405330CA	CAALFM_C405330CA	1.40886	2.36151e-06	6.12305e-05	UP
CAALFM_C305160CA	CAALFM_C305160CA	1.42517	2.45722e-06	6.28701e-05	UP
CAALFM_C306160CA	CAALFM_C306160CA	1.75684	2.47063e-06	6.28701e-05	UP
CAALFM_CR09700WA	CAALFM_CR09700WA	-1.44715	2.47725e-06	6.28701e-05	DOWN
LHP1	LHP1	1.38966	2.45066e-06	6.28701e-05	UP
NSA2	NSA2	1.75684	2.47887e-06	6.28701e-05	UP
CAALFM_C209660WA	CAALFM_C209660WA	1.73286	2.49465e-06	6.29952e-05	UP
YVH1	YVH1	1.30705	2.52055e-06	6.33738e-05	UP
CAALFM_C505340WA	CAALFM_C505340WA	1.28031	2.53336e-06	6.34213e-05	UP
CAALFM_C105830WA	CAALFM_C105830WA	-5.05948	2.59893e-06	6.47837e-05	DOWN
CAALFM_C302350WA	CAALFM_C302350WA	1.53099	2.63002e-06	6.52784e-05	UP
CAALFM_C305990CA	CAALFM_C305990CA	-1.20343	2.78368e-06	6.87984e-05	DOWN
PGA26	PGA26	-2.16726	2.85248e-06	7.02001e-05	DOWN
CAALFM_C209500WA	CAALFM_C209500WA	1.49939	2.92382e-06	7.15034e-05	UP
CAALFM_CR09150WA	CAALFM_CR09150WA	-1.58347	2.93006e-06	7.15034e-05	DOWN
CAALFM_C501530CA	CAALFM_C501530CA	-1.04621	2.95465e-06	7.18016e-05	DOWN
RPF1	RPF1	1.4127	3.01916e-06	7.30636e-05	UP
CAALFM_C602560WA	CAALFM_C602560WA	-1.73566	3.07271e-06	7.40511e-05	DOWN
RTA2	RTA2	1.29451	3.14916e-06	7.55799e-05	UP
CAALFM_C205750WA	CAALFM_C205750WA	1.81725	3.22983e-06	7.71969e-05	UP
ERG4	ERG4	-1.25294	3.34596e-06	7.96448e-05	DOWN
CAALFM_C307600WA	CAALFM_C307600WA	1.15432	3.46037e-06	8.2032e-05	UP
CAALFM_C105630CA	CAALFM_C105630CA	1.45793	3.5436e-06	8.36635e-05	UP
CAALFM_CR06380CA	CAALFM_CR06380CA	-1.32758	3.55994e-06	8.37091e-05	DOWN
CAALFM_C304380CA	CAALFM_C304380CA	1.37849	3.64788e-06	8.5431e-05	UP
CAALFM_C109710CA	CAALFM_C109710CA	1.35238	3.66392e-06	8.5462e-05	UP
RPC10	RPC10	1.32122	3.92731e-06	9.12393e-05	UP
MPP10	MPP10	1.45866	4.11542e-06	9.52286e-05	UP
CAALFM_C110620WA	CAALFM_C110620WA	1.33945	4.16561e-06	9.60075e-05	UP
CAALFM_C306370CA	CAALFM_C306370CA	1.56668	4.26598e-06	9.77833e-05	UP
CAALFM_CR08830WA	CAALFM_CR08830WA	-4.77102	4.27633e-06	9.77833e-05	DOWN
CAALFM_C208180CA	CAALFM_C208180CA	1.3368	4.35746e-06	9.92475e-05	UP
GRE3	GRE3	-1.30791	4.39868e-06	9.9795e-05	DOWN
DBP3	DBP3	1.70352	4.45601e-06	0.000100452	UP
HYR1	HYR1	1.97319	4.46223e-06	0.000100452	UP
CAALFM_CR10750CA	CAALFM_CR10750CA	1.77604	4.51437e-06	0.000101233	UP
CAALFM_C603210CA	CAALFM_C603210CA	1.59858	4.64986e-06	0.000103871	UP
RCL1	RCL1	1.22595	4.7448e-06	0.000105585	UP
ZPR1	ZPR1	1.32882	4.84255e-06	0.000107349	UP
CAALFM_CR08670CA	CAALFM_CR08670CA	-1.56934	5.00365e-06	0.000110499	DOWN
BUD22	BUD22	1.4978	5.12356e-06	0.000112718	UP
CAALFM_C403050CA	CAALFM_C403050CA	-1.47276	5.15716e-06	0.000112973	DOWN
CAALFM_C701570CA	CAALFM_C701570CA	1.5463	5.17402e-06	0.000112973	UP
CAALFM_C302020WA	CAALFM_C302020WA	1.51582	5.36103e-06	0.000115335	UP
HGH1	HGH1	1.46986	5.36167e-06	0.000115335	UP
PRC2	PRC2	-1.53957	5.3279e-06	0.000115335	DOWN
SPB1	SPB1	1.63071	5.33205e-06	0.000115335	UP
PUS7	PUS7	1.44315	5.4923e-06	0.000117709	UP
CAALFM_C204120CA	CAALFM_C204120CA	1.71213	5.54167e-06	0.000118331	UP
ELF1	ELF1	1.48055	5.72241e-06	0.000121743	UP
TPS3	TPS3	-1.45959	5.88565e-06	0.000124759	DOWN
AHP1	AHP1	-1.36418	5.94588e-06	0.000125577	DOWN
CSR1	CSR1	1.56762	6.06586e-06	0.000127186	UP
SRP40	SRP40	1.58239	6.05909e-06	0.000127186	UP
CAALFM_C502020CA	CAALFM_C502020CA	1.01936	6.2286e-06	0.000130129	UP
HMT1	HMT1	1.39876	6.48663e-06	0.000135033	UP
RPC11	RPC11	1.29582	6.93228e-06	0.000143795	UP
CAALFM_C204570WA	CAALFM_C204570WA	1.60318	7.17157e-06	0.000148229	UP
CAALFM_CR06510WA	CAALFM_CR06510WA	-1.83793	7.60349e-06	0.00015579	DOWN
HRT2	HRT2	-1.17206	7.6152e-06	0.00015579	DOWN
PGA18	PGA18	-1.09423	7.61781e-06	0.00015579	DOWN
CHT1	CHT1	-1.13146	8.2549e-06	0.000168226	DOWN
GSL2	GSL2	-1.18165	8.56862e-06	0.000174009	DOWN
CAALFM_C300210CA	CAALFM_C300210CA	-1.57066	8.65864e-06	0.000175224	DOWN
ADE2	ADE2	1.51294	8.88593e-06	0.00017805	UP
CAALFM_CR02420WA	CAALFM_CR02420WA	1.23997	8.89024e-06	0.00017805	UP
CAR1	CAR1	-1.08134	8.88785e-06	0.00017805	DOWN
CAALFM_C207440CA	CAALFM_C207440CA	-1.06341	9.51416e-06	0.000189891	DOWN
CAALFM_C407060WA	CAALFM_C407060WA	1.16241	9.5565e-06	0.000190083	UP
XYL2	XYL2	-1.64438	9.85727e-06	0.000195396	DOWN
GRP2	GRP2	-1.44482	1.00138e-05	0.000197824	DOWN
FGR6-4	FGR6-4	-1.2107	1.01744e-05	0.000200315	DOWN
CAALFM_C201070WA	CAALFM_C201070WA	1.37267	1.02184e-05	0.000200501	UP
PRN1	PRN1	1.09757	1.07533e-05	0.000210288	UP
RBF1	RBF1	-1.59488	1.08225e-05	0.000210931	DOWN
CAALFM_C108900WA	CAALFM_C108900WA	-1.02236	1.12873e-05	0.000219252	DOWN
CAALFM_C504910WA	CAALFM_C504910WA	1.56824	1.1653e-05	0.000225603	UP
CAALFM_C307540CA	CAALFM_C307540CA	-1.02175	1.24747e-05	0.000240707	DOWN
CAALFM_C200410CA	CAALFM_C200410CA	1.51693	1.25378e-05	0.000240993	UP
CAALFM_C502070CA	CAALFM_C502070CA	1.1026	1.25724e-05	0.000240993	UP
CAALFM_C200860CA	CAALFM_C200860CA	2.01604	1.26639e-05	0.000241947	UP
RPA12	RPA12	1.88368	1.27209e-05	0.000242239	UP
DRS1	DRS1	1.50549	1.28282e-05	0.000243484	UP
CAALFM_C700880CA	CAALFM_C700880CA	-1.12088	1.34692e-05	0.000253991	DOWN
CDC6	CDC6	-1.25145	1.34566e-05	0.000253991	DOWN
CAN3	CAN3	-1.35678	1.35493e-05	0.000254674	DOWN
CAALFM_C701100CA	CAALFM_C701100CA	-1.35728	1.37441e-05	0.000256674	DOWN
GUA1	GUA1	1.66165	1.37319e-05	0.000256674	UP
TRP99	TRP99	-1.165	1.39564e-05	0.000259804	DOWN
CAALFM_CR10260WA	CAALFM_CR10260WA	1.49965	1.44252e-05	0.000267673	UP
CAALFM_C405010WA	CAALFM_C405010WA	1.71575	1.49345e-05	0.000276241	UP
URK1	URK1	1.05598	1.52815e-05	0.000281761	UP
RIX7	RIX7	1.15947	1.54599e-05	0.00028415	UP
RPA190	RPA190	1.35185	1.55612e-05	0.000285109	UP
FET33	FET33	0.99391	1.56991e-05	0.000286731	UP
CAALFM_C304370CA	CAALFM_C304370CA	1.31527	1.65415e-05	0.00030117	UP
AQY1	AQY1	-1.812	1.67755e-05	0.000304475	DOWN
HGT20	HGT20	1.63431	1.68661e-05	0.000305167	UP
SOU2	SOU2	-3.85201	1.69816e-05	0.000306301	DOWN
CAALFM_C303440CA	CAALFM_C303440CA	-1.11989	1.70607e-05	0.000306776	DOWN
ERB1	ERB1	1.43762	1.7509e-05	0.000313865	UP
CAALFM_CR03000CA	CAALFM_CR03000CA	-1.06361	1.77043e-05	0.00031639	DOWN
RRP6	RRP6	1.21362	1.78095e-05	0.000317293	UP
CAALFM_C301560WA	CAALFM_C301560WA	1.40603	1.81645e-05	0.000322628	UP
CAALFM_C202390WA	CAALFM_C202390WA	-1.47418	1.8308e-05	0.000324185	DOWN
LTV1	LTV1	1.24865	1.83865e-05	0.000324585	UP
GPD2	GPD2	1.2071	1.86065e-05	0.000327475	UP
CAALFM_CR10410CA	CAALFM_CR10410CA	1.26472	1.87603e-05	0.000329184	UP
CAALFM_C406710WA	CAALFM_C406710WA	1.02839	1.97147e-05	0.000343084	UP
CAALFM_CR04750WA	CAALFM_CR04750WA	1.9506	1.97297e-05	0.000343084	UP
CAALFM_CR05550CA	CAALFM_CR05550CA	1.26073	1.96525e-05	0.000343084	UP
CAALFM_C501430CA	CAALFM_C501430CA	1.07688	2.01552e-05	0.000349437	UP
GAR1	GAR1	1.25926	2.04401e-05	0.000353321	UP
ADE8	ADE8	1.27696	2.07768e-05	0.000356918	UP
CAALFM_C209420WA	CAALFM_C209420WA	-0.946207	2.07419e-05	0.000356918	DOWN
PSA2	PSA2	-1.20554	2.08325e-05	0.000356918	DOWN
THI13	THI13	-1.27716	2.09073e-05	0.000357145	DOWN
HNT1	HNT1	-1.0257	2.09756e-05	0.000357261	DOWN
NOP5	NOP5	1.31694	2.10377e-05	0.000357271	UP
DAO1	DAO1	-0.966367	2.17948e-05	0.000369049	DOWN
CAALFM_C307760CA	CAALFM_C307760CA	-1.35636	2.19659e-05	0.000370866	DOWN
CAALFM_C600930CA	CAALFM_C600930CA	-1.14901	2.21996e-05	0.000373725	DOWN
UTP4	UTP4	1.50404	2.24216e-05	0.000376372	UP
CAALFM_C503770CA	CAALFM_C503770CA	-4.02489	2.29558e-05	0.000384229	DOWN
CCC2	CCC2	1.01737	2.34353e-05	0.000391128	UP
ECM7	ECM7	-1.0298	2.39632e-05	0.000398791	DOWN
CAALFM_C210740CA	CAALFM_C210740CA	1.53675	2.42041e-05	0.00040165	UP
SGD1	SGD1	1.29452	2.48045e-05	0.000410441	UP
NOG1	NOG1	1.54641	2.51384e-05	0.000414784	UP
CAALFM_C301260CA	CAALFM_C301260CA	-1.07172	2.54474e-05	0.000418692	DOWN
HCM1	HCM1	-1.36391	2.57179e-05	0.000421948	DOWN
ALK8	ALK8	-2.99654	2.63336e-05	0.000430832	DOWN
RPA34	RPA34	1.30638	2.66822e-05	0.000435309	UP
NCS2	NCS2	1.20662	2.71247e-05	0.000441289	UP
CAALFM_C400190WA	CAALFM_C400190WA	-1.31854	2.73066e-05	0.000443008	DOWN
POP3	POP3	1.43252	2.75473e-05	0.000445668	UP
CAALFM_C603240WA	CAALFM_C603240WA	-1.9268	2.88198e-05	0.00046496	DOWN
YMC1	YMC1	1.10508	2.9041e-05	0.000467231	UP
EHT1	EHT1	1.20781	2.92254e-05	0.000468898	UP
PWP2	PWP2	1.11043	2.94782e-05	0.00047165	UP
NOC4	NOC4	1.40908	2.97357e-05	0.000474465	UP
CAALFM_C603990CA	CAALFM_C603990CA	-1.27759	3.1511e-05	0.000501413	DOWN
PUS4	PUS4	0.990472	3.16964e-05	0.000502985	UP
CYS3	CYS3	1.35616	3.18689e-05	0.000504345	UP
CAALFM_C100200CA	CAALFM_C100200CA	1.65373	3.22681e-05	0.000506644	UP
CAALFM_C111160CA	CAALFM_C111160CA	1.3564	3.22683e-05	0.000506644	UP
CAALFM_C500260WA	CAALFM_C500260WA	1.12783	3.22759e-05	0.000506644	UP
CAALFM_C402620CA	CAALFM_C402620CA	-1.18168	3.25505e-05	0.000507743	DOWN
CAALFM_C407150WA	CAALFM_C407150WA	1.70216	3.26081e-05	0.000507743	UP
URA5	URA5	1.04926	3.24382e-05	0.000507743	UP
CAALFM_C101910WA	CAALFM_C101910WA	1.00417	3.29044e-05	0.000510985	UP
CAALFM_C406210CA	CAALFM_C406210CA	1.53245	3.30648e-05	0.000512108	UP
PLB4.5	PLB4.5	-1.10025	3.31601e-05	0.000512217	DOWN
PDR16	PDR16	-1.10777	3.34122e-05	0.000514742	DOWN
PZF1	PZF1	1.12314	3.36805e-05	0.000517503	UP
CAALFM_C111000CA	CAALFM_C111000CA	1.47263	3.47066e-05	0.000531862	UP
CAALFM_C503700CA	CAALFM_C503700CA	1.10879	3.49598e-05	0.000534333	UP
CAALFM_C105230WA	CAALFM_C105230WA	1.15706	3.55614e-05	0.000540683	UP
CAALFM_C703590CA	CAALFM_C703590CA	0.979655	3.55261e-05	0.000540683	UP
CAALFM_C204480WA	CAALFM_C204480WA	-1.39361	3.59459e-05	0.000545101	DOWN
YOX1	YOX1	-1.24178	3.64956e-05	0.000551996	DOWN
CAALFM_C112760WA	CAALFM_C112760WA	1.1671	3.70092e-05	0.00055831	UP
PMC1	PMC1	1.17702	3.72258e-05	0.000560123	UP
MNN24	MNN24	-0.946002	3.77597e-05	0.000566688	DOWN
CAALFM_C306390WA	CAALFM_C306390WA	1.61815	3.94196e-05	0.000590075	UP
CAALFM_C601450CA	CAALFM_C601450CA	-2.24938	3.99528e-05	0.00059652	DOWN
CAALFM_C104040CA	CAALFM_C104040CA	1.62286	4.01196e-05	0.000597474	UP
CAALFM_C307280CA	CAALFM_C307280CA	-1.54372	4.03615e-05	0.000599539	DOWN
DBP8	DBP8	1.30898	4.31847e-05	0.00063821	UP
XKS1	XKS1	-1.20538	4.31784e-05	0.00063821	DOWN
KRR1	KRR1	1.40832	4.33903e-05	0.000639622	UP
CAALFM_CR04160CA	CAALFM_CR04160CA	1.33699	4.37557e-05	0.000643374	UP
UTP13	UTP13	1.45475	4.59009e-05	0.000673213	UP
RPL7	RPL7	1.32814	4.68728e-05	0.000685736	UP
DAL9	DAL9	-1.37792	4.76246e-05	0.000694985	DOWN
COI1	COI1	0.927848	5.18761e-05	0.000755129	UP
SOF1	SOF1	1.35554	5.23226e-05	0.000759724	UP
IMP4	IMP4	1.2153	5.38724e-05	0.000780276	UP
SOL3	SOL3	-0.983044	5.50336e-05	0.000795112	DOWN
LAP3	LAP3	-0.949818	5.53363e-05	0.000797502	DOWN
BLP1	BLP1	-2.04631	5.61277e-05	0.000801847	DOWN
CAALFM_C101360CA	CAALFM_C101360CA	-1.20032	5.61304e-05	0.000801847	DOWN
CAALFM_C405850CA	CAALFM_C405850CA	1.16172	5.58396e-05	0.000801847	UP
CIC1	CIC1	1.51134	5.61901e-05	0.000801847	UP
CAALFM_C503640WA	CAALFM_C503640WA	1.07841	5.70397e-05	0.000811977	UP
CAALFM_CR01410CA	CAALFM_CR01410CA	1.48256	5.72995e-05	0.000813681	UP
CAALFM_C604140CA	CAALFM_C604140CA	-0.873572	5.79049e-05	0.000820272	DOWN
CAALFM_C204080WA	CAALFM_C204080WA	1.40518	5.93795e-05	0.000839115	UP
ALD5	ALD5	-1.09241	6.03112e-05	0.000850212	DOWN
CAALFM_C703560WA	CAALFM_C703560WA	-2.91272	6.0846e-05	0.000855674	DOWN
CAALFM_C405440CA	CAALFM_C405440CA	-1.14011	6.13015e-05	0.000859998	DOWN
SIM1	SIM1	1.29739	6.21877e-05	0.000870328	UP
ENP2	ENP2	1.6574	6.43861e-05	0.000898928	UP
NOP1	NOP1	1.34938	6.45654e-05	0.00089927	UP
OYE23	OYE23	1.31224	6.66255e-05	0.000925744	UP
CAALFM_C703400CA	CAALFM_C703400CA	1.16711	6.80843e-05	0.000940333	UP
INN1	INN1	1.24936	6.83231e-05	0.000940333	UP
MSC7	MSC7	-1.07651	6.81674e-05	0.000940333	DOWN
REI1	REI1	1.38865	6.81087e-05	0.000940333	UP
CAR2	CAR2	-1.10132	6.87165e-05	0.000943512	DOWN
CAALFM_C504980WA	CAALFM_C504980WA	1.31711	6.97851e-05	0.000955925	UP
RPC40	RPC40	1.23776	7.13338e-05	0.00097484	UP
TRY4	TRY4	-3.24816	7.26741e-05	0.000990825	DOWN
ECI1	ECI1	-1.18716	7.32819e-05	0.000996771	DOWN
CAALFM_C105650WA	CAALFM_C105650WA	1.31944	7.37171e-05	0.00100035	UP
THG1	THG1	1.14232	7.45112e-05	0.00100877	UP
CAALFM_C403740WA	CAALFM_C403740WA	0.966314	7.54699e-05	0.00101937	UP
ERG9	ERG9	-0.984447	7.74675e-05	0.00103919	DOWN
NCE103	NCE103	1.22645	7.74743e-05	0.00103919	UP
TGL99	TGL99	-0.959019	7.73678e-05	0.00103919	DOWN
CAALFM_C110170WA	CAALFM_C110170WA	-3.25575	7.81656e-05	0.00104605	DOWN
CAALFM_C302040CA	CAALFM_C302040CA	1.44106	7.94004e-05	0.00106013	UP
CAALFM_C106660WA	CAALFM_C106660WA	-1.25115	7.98418e-05	0.00106358	DOWN
CAALFM_C202050CA	CAALFM_C202050CA	-0.921901	8.08983e-05	0.00107519	DOWN
CAALFM_C601360WA	CAALFM_C601360WA	-1.48776	8.24047e-05	0.00109271	DOWN
ALT1	ALT1	-1.04928	8.31244e-05	0.00109974	DOWN
CAALFM_C203290WA	CAALFM_C203290WA	-0.976089	8.5572e-05	0.00112955	DOWN
SGE1	SGE1	0.902827	8.83987e-05	0.00116422	UP
CAALFM_C107790CA	CAALFM_C107790CA	1.71607	9.00449e-05	0.00118321	UP
CAALFM_C503940CA	CAALFM_C503940CA	-0.976966	9.07557e-05	0.00118986	DOWN
CAALFM_CR08500WA	CAALFM_CR08500WA	1.28918	9.15483e-05	0.00119755	UP
GDB1	GDB1	-1.13639	9.19928e-05	0.00120066	DOWN
FGR6-10	FGR6-10	-1.25027	9.41812e-05	0.00122647	DOWN
CAALFM_C502280CA	CAALFM_C502280CA	1.03765	9.51408e-05	0.00123069	UP
HSP104	HSP104	-1.46802	9.50512e-05	0.00123069	DOWN
STF2	STF2	-1.51056	9.50497e-05	0.00123069	DOWN
CAALFM_C103990WA	CAALFM_C103990WA	1.31913	9.74395e-05	0.00125762	UP
HXT5	HXT5	-1.20966	9.9159e-05	0.00127697	DOWN
CAALFM_C200170CA	CAALFM_C200170CA	1.0126	9.94637e-05	0.00127784	UP
CAALFM_C304420WA	CAALFM_C304420WA	-0.963881	9.96665e-05	0.00127784	DOWN
TPO3	TPO3	-1.09688	0.000100192	0.00128175	DOWN
UTP18	UTP18	1.29003	0.000101579	0.00129664	UP
CAALFM_C206740WA	CAALFM_C206740WA	-1.12255	0.000101989	0.00129901	DOWN
OP4	OP4	-3.56826	0.000103504	0.00131543	DOWN
MSN4	MSN4	-1.03112	0.000106034	0.00134465	DOWN
RIM101	RIM101	1.17786	0.000106453	0.00134701	UP
CAALFM_CR00010CA	CAALFM_CR00010CA	0.949316	0.000108152	0.00136553	UP
ECM4	ECM4	-1.26934	0.000108617	0.00136843	DOWN
CAALFM_CR07030CA	CAALFM_CR07030CA	1.40842	0.000109784	0.00137849	UP
OFR1	OFR1	-1.10213	0.00010989	0.00137849	DOWN
CAALFM_C207280WA	CAALFM_C207280WA	1.28134	0.000111707	0.00139826	UP
CAALFM_C501420WA	CAALFM_C501420WA	-1.23241	0.000113377	0.00141016	DOWN
CCC1	CCC1	-0.987283	0.000113386	0.00141016	DOWN
TES15	TES15	-1.54166	0.000113102	0.00141016	DOWN
CAALFM_C501300CA	CAALFM_C501300CA	-1.11671	0.000113805	0.00141234	DOWN
CAALFM_CR09610CA	CAALFM_CR09610CA	-1.16536	0.000116159	0.00143848	DOWN
CAALFM_C702460CA	CAALFM_C702460CA	1.04657	0.000117428	0.00144803	UP
PHO87	PHO87	-0.990982	0.00011728	0.00144803	DOWN
CAALFM_CR00380WA	CAALFM_CR00380WA	1.14748	0.000118024	0.0014523	UP
CAALFM_CR03580CA	CAALFM_CR03580CA	-1.32543	0.000119579	0.00146832	DOWN
URA2	URA2	1.05276	0.000119975	0.00147008	UP
CAALFM_C106250WA	CAALFM_C106250WA	-1.0742	0.00012172	0.00148767	DOWN
HGT13	HGT13	-1.23186	0.000121923	0.00148767	DOWN
CAALFM_C305450CA	CAALFM_C305450CA	-0.943615	0.000123404	0.00150257	DOWN
PDK2	PDK2	-1.23046	0.000125317	0.00152268	DOWN
CAALFM_C301430WA	CAALFM_C301430WA	1.56028	0.000127191	0.00153901	UP
NCR1	NCR1	-1.11692	0.000127027	0.00153901	DOWN
CAALFM_C104010CA	CAALFM_C104010CA	-1.65614	0.000128257	0.00154548	DOWN
RRP8	RRP8	1.19011	0.000128229	0.00154548	UP
ALS2	ALS2	-1.14042	0.000128899	0.00154999	DOWN
CAALFM_C210810WA	CAALFM_C210810WA	1.08385	0.000133128	0.00159754	UP
YIM1	YIM1	1.01692	0.000135325	0.00162055	UP
GTT11	GTT11	-1.03579	0.000137033	0.00163763	DOWN
MDR1	MDR1	1.20583	0.000138213	0.00164833	UP
CAALFM_C602230WA	CAALFM_C602230WA	1.21222	0.000138585	0.00164938	UP
CAALFM_C504470CA	CAALFM_C504470CA	-1.20221	0.000138895	0.0016497	DOWN
GPA2	GPA2	-0.833653	0.00014241	0.00168456	DOWN
HSP70	HSP70	-1.67732	0.000142301	0.00168456	DOWN
CTN1	CTN1	-2.47088	0.000143426	0.00169312	DOWN
TRY3	TRY3	0.924294	0.000144343	0.0017005	UP
UTP15	UTP15	1.08495	0.000146151	0.00171831	UP
CLB4	CLB4	-0.954972	0.00015013	0.00176152	DOWN
SAS10	SAS10	1.44694	0.000150894	0.00176691	UP
CAALFM_C110970WA	CAALFM_C110970WA	1.65966	0.0001524	0.00178096	UP
SEN2	SEN2	1.13931	0.000157188	0.00183323	UP
CAALFM_CR10470CA	CAALFM_CR10470CA	1.16721	0.00016011	0.00186357	UP
CAALFM_C503950WA	CAALFM_C503950WA	-0.91562	0.000164442	0.00191016	DOWN
CAALFM_C108530WA	CAALFM_C108530WA	-1.34108	0.000165708	0.00192102	DOWN
ERG7	ERG7	-0.957072	0.000170089	0.00196788	DOWN
DLD1	DLD1	-0.945621	0.000171189	0.00197667	DOWN
GSY1	GSY1	-1.33031	0.000174078	0.00200605	DOWN
CAALFM_C305540CA	CAALFM_C305540CA	1.52556	0.000174761	0.00200993	UP
CNT	CNT	0.98505	0.000175674	0.00201643	UP
CAALFM_C110280CA	CAALFM_C110280CA	-0.949662	0.000179077	0.00204968	DOWN
CAALFM_C305090CA	CAALFM_C305090CA	-0.937701	0.000179277	0.00204968	DOWN
ERG27	ERG27	-0.97167	0.000180219	0.00205641	DOWN
SOD1	SOD1	-1.00648	0.000185571	0.00211332	DOWN
ALS4	ALS4	-1.55719	0.00018652	0.00211998	DOWN
OSM1	OSM1	-1.10506	0.000187197	0.00212352	DOWN
CAALFM_C602480WA	CAALFM_C602480WA	0.947769	0.000187721	0.0021253	UP
CAALFM_C112680WA	CAALFM_C112680WA	1.48239	0.000190689	0.00215332	UP
CAALFM_C503920CA	CAALFM_C503920CA	1.15869	0.000191307	0.00215332	UP
CAALFM_C604530CA	CAALFM_C604530CA	1.10871	0.000191218	0.00215332	UP
VPS13	VPS13	-1.1391	0.000191811	0.00215481	DOWN
CAALFM_CR04760CA	CAALFM_CR04760CA	-0.829073	0.000194204	0.00217329	DOWN
PGA12	PGA12	-2.45564	0.000193891	0.00217329	DOWN
CAALFM_C602210WA	CAALFM_C602210WA	-1.09326	0.000203667	0.0022748	DOWN
IST2	IST2	-0.86383	0.000205177	0.00228563	DOWN
NAP1	NAP1	0.992662	0.000205423	0.00228563	UP
HCA4	HCA4	1.38352	0.000206725	0.00229571	UP
FGR38	FGR38	-0.85985	0.000207705	0.00229873	DOWN
TNA1	TNA1	-2.29257	0.000207788	0.00229873	DOWN
FET3	FET3	-0.896828	0.00021259	0.00234293	DOWN
GCV2	GCV2	1.16074	0.000212262	0.00234293	UP
MDH1	MDH1	-1.04081	0.000213373	0.00234711	DOWN
ERG24	ERG24	-1.04415	0.000214953	0.00236002	DOWN
NMD5	NMD5	0.995229	0.000217313	0.00238142	UP
PHR2	PHR2	-1.0335	0.000218276	0.00238747	DOWN
CAALFM_C106860WA	CAALFM_C106860WA	-3.41626	0.000225306	0.00245511	DOWN
NOG2	NOG2	1.19926	0.00022515	0.00245511	UP
CAALFM_C112720CA	CAALFM_C112720CA	-2.00834	0.000232635	0.00253023	DOWN
UBI4	UBI4	0.995235	0.000234532	0.00254609	UP
CAALFM_C704150WA	CAALFM_C704150WA	0.907542	0.00023557	0.00255259	UP
DBP2	DBP2	1.09308	0.000236531	0.00255823	UP
CAALFM_C704280CA	CAALFM_C704280CA	-0.823596	0.000238986	0.00257999	DOWN
NOP6	NOP6	1.36	0.000245012	0.00264013	UP
TRM9	TRM9	0.803436	0.000247943	0.00266676	UP
CAALFM_C402090CA	CAALFM_C402090CA	0.912527	0.000249228	0.00267563	UP
GLC3	GLC3	-1.01874	0.000249897	0.00267786	DOWN
CLB2	CLB2	-1.01585	0.000252213	0.00269274	DOWN
NOP14	NOP14	1.25331	0.000251893	0.00269274	UP
ADE6	ADE6	1.38365	0.000254478	0.00271195	UP
DIP2	DIP2	1.27192	0.000255858	0.00272165	UP
CAALFM_C306680CA	CAALFM_C306680CA	1.02492	0.000258983	0.00274986	UP
CAALFM_C500390CA	CAALFM_C500390CA	-0.948988	0.000261195	0.00276829	DOWN
CAALFM_C403990CA	CAALFM_C403990CA	-1.03765	0.000263958	0.00279247	DOWN
NOP8	NOP8	1.2659	0.000265906	0.00280797	UP
CAALFM_C106340WA	CAALFM_C106340WA	-1.48911	0.000267525	0.00281994	DOWN
CAALFM_CR01950WA	CAALFM_CR01950WA	1.05158	0.000271965	0.00286155	UP
APR1	APR1	-1.16062	0.000272601	0.00286305	DOWN
SUT1	SUT1	-1.15916	0.00028511	0.00298829	DOWN
UBP13	UBP13	-0.901758	0.000285555	0.00298829	DOWN
TIF11	TIF11	0.915006	0.000287566	0.00300393	UP
CAALFM_C703210WA	CAALFM_C703210WA	1.04271	0.000291996	0.00303927	UP
HMX1	HMX1	1.59139	0.0002917	0.00303927	UP
CAALFM_C403140CA	CAALFM_C403140CA	1.00683	0.000293117	0.00304548	UP
CAALFM_CR08880CA	CAALFM_CR08880CA	-2.1629	0.000294989	0.00305946	DOWN
IFE1	IFE1	-1.19705	0.000295938	0.00306383	DOWN
DEF1	DEF1	-0.95843	0.000297608	0.00307564	DOWN
SCH9	SCH9	0.819007	0.000310237	0.00320046	UP
KAR4	KAR4	0.940033	0.000311537	0.00320817	UP
SFC1	SFC1	-1.72544	0.000313918	0.00322697	DOWN
NSA1	NSA1	1.494	0.000319443	0.00327795	UP
PRP13	PRP13	-0.831375	0.000324719	0.00332622	DOWN
APE3	APE3	-0.860628	0.000330531	0.0033798	DOWN
HGT8	HGT8	-1.07494	0.000331882	0.00338764	DOWN
CAALFM_C201160WA	CAALFM_C201160WA	0.837895	0.000334242	0.00340575	UP
CAALFM_C301150CA	CAALFM_C301150CA	0.856523	0.000336449	0.00342223	UP
ALR1	ALR1	0.873745	0.000340594	0.00345834	UP
FMO1	FMO1	-1.67368	0.00034314	0.00347811	DOWN
CAALFM_C107660WA	CAALFM_C107660WA	1.43396	0.000347316	0.00351431	UP
CAALFM_CR06010WA	CAALFM_CR06010WA	-0.962035	0.000369071	0.00372794	DOWN
MEP2	MEP2	-0.848564	0.000375242	0.00378369	DOWN
APT1	APT1	1.07594	0.000376609	0.00379089	UP
CAALFM_CR00670CA	CAALFM_CR00670CA	1.13108	0.000381809	0.00383659	UP
RIB5	RIB5	-0.830152	0.000387917	0.00389123	DOWN
CAALFM_C405230CA	CAALFM_C405230CA	1.15854	0.000389613	0.0039015	UP
GOR1	GOR1	-1.18631	0.000396339	0.00396203	DOWN
SKN2	SKN2	-0.963865	0.000406646	0.00405807	DOWN
GST1	GST1	1.84502	0.000409643	0.00408097	UP
CAALFM_C305320WA	CAALFM_C305320WA	-0.862048	0.000410681	0.00408283	DOWN
RAS2	RAS2	1.128	0.000411235	0.00408283	UP
CAALFM_C202120WA	CAALFM_C202120WA	1.01631	0.000429992	0.00425977	UP
CAALFM_CR06840WA	CAALFM_CR06840WA	0.862762	0.000430524	0.00425977	UP
CAALFM_C403730CA	CAALFM_C403730CA	0.888737	0.000432478	0.00427182	UP
UTP21	UTP21	1.19465	0.000441215	0.00435072	UP
CAALFM_C208260WA	CAALFM_C208260WA	-3.1616	0.000442299	0.00435402	DOWN
ADH3	ADH3	-1.47021	0.000445349	0.00437663	DOWN
SAM51	SAM51	-0.781649	0.000448389	0.00439835	DOWN
SET3	SET3	-1.01287	0.000449074	0.00439835	DOWN
CAALFM_C504990WA	CAALFM_C504990WA	1.33128	0.000453865	0.00443779	UP
SEH1	SEH1	-0.819932	0.000472208	0.00460939	DOWN
CAALFM_C101140CA	CAALFM_C101140CA	-1.18006	0.000475265	0.00463145	DOWN
PCL2	PCL2	-1.32281	0.00047814	0.00465165	DOWN
CAALFM_CR07750CA	CAALFM_CR07750CA	0.916711	0.000487213	0.00472391	UP
CAALFM_CR09070CA	CAALFM_CR09070CA	-0.929864	0.000488007	0.00472391	DOWN
DAL5	DAL5	-1.26923	0.000487311	0.00472391	DOWN
CAALFM_C109130WA	CAALFM_C109130WA	0.783252	0.000493596	0.00477006	UP
CAALFM_CR02260CA	CAALFM_CR02260CA	-0.887085	0.000494676	0.00477255	DOWN
KRE30	KRE30	1.22071	0.000497542	0.00479225	UP
DES1	DES1	-0.930373	0.000498796	0.00479637	DOWN
CAALFM_C206440CA	CAALFM_C206440CA	0.965332	0.000501566	0.00480765	UP
SAP9	SAP9	1.01973	0.000501625	0.00480765	UP
CAALFM_C602950CA	CAALFM_C602950CA	-1.50162	0.000504988	0.00482396	DOWN
RMT2	RMT2	1.06916	0.000504265	0.00482396	UP
CAALFM_C103510CA	CAALFM_C103510CA	-1.02994	0.000505858	0.00482434	DOWN
CAALFM_C202710CA	CAALFM_C202710CA	0.783132	0.000510778	0.00486327	UP
HOL1	HOL1	-0.934869	0.000515245	0.00489778	DOWN
PGA11	PGA11	-1.69051	0.000524079	0.00497197	DOWN
TAL1	TAL1	-0.986538	0.000524762	0.00497197	DOWN
CAALFM_C302140CA	CAALFM_C302140CA	-0.897853	0.000529275	0.00500531	DOWN
HSP30	HSP30	-2.59294	0.000530004	0.00500531	DOWN
NAN1	NAN1	1.11231	0.000536064	0.00505432	UP
CAALFM_C205080CA	CAALFM_C205080CA	1.44822	0.000537923	0.00506362	UP
CAALFM_C110240CA	CAALFM_C110240CA	-1.1571	0.000546677	0.0051294	DOWN
CAALFM_C400990WA	CAALFM_C400990WA	-2.67904	0.000546482	0.0051294	DOWN
CAALFM_C700910CA	CAALFM_C700910CA	-0.961902	0.0005502	0.00515413	DOWN
HGT12	HGT12	-2.5056	0.000551267	0.00515581	DOWN
NOP10	NOP10	1.37182	0.000559334	0.00522285	UP
CHR1	CHR1	1.22818	0.000564027	0.00525053	UP
TKL1	TKL1	-0.951117	0.000564106	0.00525053	DOWN
CAALFM_C202630WA	CAALFM_C202630WA	1.21144	0.000570577	0.00530226	UP
CAALFM_C104200CA	CAALFM_C104200CA	-0.793804	0.0005752	0.00533668	DOWN
RMS1	RMS1	1.08622	0.000577606	0.00535045	UP
CAALFM_C201660CA	CAALFM_C201660CA	-0.908389	0.00059267	0.00547718	DOWN
NIT3	NIT3	-0.92332	0.000593173	0.00547718	DOWN
CAALFM_C701010WA	CAALFM_C701010WA	1.50964	0.000597686	0.00551009	UP
PGK1	PGK1	-0.985283	0.000604852	0.00556732	DOWN
CAALFM_C200740CA	CAALFM_C200740CA	-0.84568	0.000605879	0.00556795	DOWN
INO1	INO1	-1.90157	0.000612107	0.0056163	DOWN
CAALFM_C701210CA	CAALFM_C701210CA	1.04248	0.000626736	0.00574037	UP
CCH1	CCH1	0.948894	0.000627606	0.00574037	UP
CAALFM_CR07700WA	CAALFM_CR07700WA	-0.951853	0.000634731	0.00579017	DOWN
SNL1	SNL1	-0.756695	0.000635045	0.00579017	DOWN
CAALFM_C101530CA	CAALFM_C101530CA	0.947612	0.000638933	0.0058165	UP
ENP1	ENP1	1.44915	0.000641883	0.0058342	UP
FMP45	FMP45	-1.89208	0.000647183	0.00587318	DOWN
RRP9	RRP9	0.98057	0.000658123	0.00596315	UP
CAALFM_C700310CA	CAALFM_C700310CA	-1.06044	0.000659849	0.00596947	DOWN
PGA43	PGA43	-1.12463	0.000665093	0.00600756	DOWN
CAALFM_C302360CA	CAALFM_C302360CA	-0.906966	0.000671289	0.00605411	DOWN
CAALFM_C604190CA	CAALFM_C604190CA	-1.3382	0.000679973	0.00612292	DOWN
ELP3	ELP3	0.968393	0.000694094	0.0062404	UP
CAALFM_C305140CA	CAALFM_C305140CA	1.09559	0.000696682	0.00624433	UP
PRP5	PRP5	0.808319	0.000695936	0.00624433	UP
ADE4	ADE4	1.08219	0.000711294	0.00636548	UP
CAALFM_C405980CA	CAALFM_C405980CA	0.881141	0.000716236	0.00639984	UP
CAALFM_C109390WA	CAALFM_C109390WA	1.35566	0.0007262	0.00647891	UP
CAALFM_C306950WA	CAALFM_C306950WA	0.893022	0.00073574	0.00655395	UP
CGR1	CGR1	-0.818958	0.000738566	0.00656905	DOWN
CAALFM_C108680CA	CAALFM_C108680CA	-0.936142	0.000749678	0.0066577	DOWN
CAALFM_C208380CA	CAALFM_C208380CA	-1.07865	0.000763452	0.00676966	DOWN
CAALFM_C502780WA	CAALFM_C502780WA	-0.91318	0.000767334	0.00677306	DOWN
CAS5	CAS5	-0.868351	0.000766635	0.00677306	DOWN
PSF3	PSF3	1.0284	0.000765495	0.00677306	UP
CAALFM_C301820WA	CAALFM_C301820WA	-0.847464	0.000770888	0.00679411	DOWN
RIO2	RIO2	1.01195	0.000777777	0.00683589	UP
TPK2	TPK2	-0.850997	0.000777983	0.00683589	DOWN
CAALFM_CR06690CA	CAALFM_CR06690CA	-0.774758	0.000792035	0.00694885	DOWN
CAALFM_C304540CA	CAALFM_C304540CA	-0.858517	0.000802048	0.00702608	DOWN
CAALFM_C703990CA	CAALFM_C703990CA	0.809407	0.000817778	0.00714234	UP
GTT12	GTT12	-2.38489	0.000817023	0.00714234	DOWN
CAALFM_C109430WA	CAALFM_C109430WA	0.857108	0.000824044	0.00718625	UP
CAALFM_CR10200WA	CAALFM_CR10200WA	-1.23031	0.000826185	0.00719413	DOWN
CAALFM_C210070WA	CAALFM_C210070WA	-2.349	0.000831749	0.00721014	DOWN
DCK2	DCK2	-0.807961	0.000829667	0.00721014	DOWN
IFA21	IFA21	-0.806174	0.000830621	0.00721014	DOWN
UTP9	UTP9	0.994374	0.000835667	0.00723332	UP
CAALFM_CR06570CA	CAALFM_CR06570CA	-1.07911	0.000857741	0.00741333	DOWN
GSL1	GSL1	-0.757724	0.00086035	0.00741382	DOWN
SAM4	SAM4	1.07717	0.000859558	0.00741382	UP
MCD1	MCD1	-0.909908	0.000878294	0.00755723	DOWN
CAALFM_CR10770WA	CAALFM_CR10770WA	-0.825228	0.00088212	0.00757892	DOWN
SAP6	SAP6	1.25522	0.000903461	0.00775081	UP
GUK1	GUK1	0.835067	0.000914211	0.00783147	UP
CAALFM_CR07350WA	CAALFM_CR07350WA	-0.720152	0.000916417	0.00783881	DOWN
IMH3	IMH3	1.157	0.000919944	0.00785133	UP
TDH3	TDH3	-0.950687	0.000920585	0.00785133	DOWN
AAT21	AAT21	-0.883079	0.000930455	0.00791227	DOWN
CAALFM_C110510WA	CAALFM_C110510WA	-1.05911	0.000929461	0.00791227	DOWN
NOP15	NOP15	1.30204	0.000933023	0.00792251	UP
CAALFM_C406790WA	CAALFM_C406790WA	1.05717	0.000954421	0.00809237	UP
HWP1	HWP1	1.4304	0.000957931	0.0081103	UP
ESC4	ESC4	-1.0271	0.00096345	0.00814515	DOWN
CAALFM_C106920CA	CAALFM_C106920CA	-0.866627	0.000970145	0.00818983	DOWN
CAALFM_C102450CA	CAALFM_C102450CA	1.21654	0.00098291	0.00828555	UP
SLK19	SLK19	-1.04461	0.000984484	0.00828678	DOWN
CAALFM_C201680CA	CAALFM_C201680CA	-0.742344	0.000998765	0.00839483	DOWN
LSM6	LSM6	0.776271	0.00100485	0.00843373	UP
BUD21	BUD21	1.0399	0.00100698	0.00843942	UP
CAALFM_C602940CA	CAALFM_C602940CA	-0.723743	0.00101096	0.00844183	DOWN
PCL1	PCL1	-1.38266	0.0010106	0.00844183	DOWN
TPS1	TPS1	-0.893721	0.00101162	0.00844183	DOWN
CAALFM_C110410WA	CAALFM_C110410WA	-0.974942	0.00102607	0.00855011	DOWN
ARO80	ARO80	-0.821036	0.00103503	0.00857554	DOWN
CAALFM_C114580CA	CAALFM_C114580CA	-0.882921	0.00103374	0.00857554	DOWN
CAALFM_C400080CA	CAALFM_C400080CA	-0.841857	0.00103348	0.00857554	DOWN
CAALFM_CR09490WA	CAALFM_CR09490WA	-0.811494	0.00103233	0.00857554	DOWN
OYE32	OYE32	0.845234	0.00104473	0.00864356	UP
WSC4	WSC4	-0.881247	0.0010683	0.00882601	DOWN
CAALFM_C405260WA	CAALFM_C405260WA	0.79667	0.00107897	0.00890151	UP
NUP	NUP	1.39731	0.00108241	0.00891723	UP
CAALFM_C106980CA	CAALFM_C106980CA	-0.974913	0.00109251	0.00898763	DOWN
CAALFM_C110880WA	CAALFM_C110880WA	0.94241	0.0011061	0.00907378	UP
CAALFM_CR05880WA	CAALFM_CR05880WA	-0.955454	0.0011052	0.00907378	DOWN
CAALFM_C103100WA	CAALFM_C103100WA	-0.892727	0.00111612	0.00914306	DOWN
CAALFM_C107990CA	CAALFM_C107990CA	-1.67215	0.00114429	0.00936065	DOWN
PRS1	PRS1	0.790419	0.00115713	0.0094523	UP
NDE1	NDE1	-0.917652	0.00116187	0.00947776	DOWN
ECM38	ECM38	-0.743578	0.00116429	0.00948415	DOWN
OBPA	OBPA	-0.794551	0.00116938	0.00951224	DOWN
CAALFM_C207920WA	CAALFM_C207920WA	0.766199	0.00117165	0.00951737	UP
CAALFM_CR04280CA	CAALFM_CR04280CA	-0.753921	0.00118416	0.00960561	DOWN
MBP1	MBP1	-0.746191	0.00122477	0.00992114	DOWN
UGA2	UGA2	-0.775593	0.00123351	0.00997805	DOWN
YDJ1	YDJ1	0.911741	0.00125389	0.0101288	UP
CAALFM_CR01700CA	CAALFM_CR01700CA	0.801864	0.00128786	0.0103887	UP
BZZ1	BZZ1	-0.742556	0.00129243	0.0104112	DOWN
CAALFM_C702930CA	CAALFM_C702930CA	0.80074	0.00129528	0.0104197	UP
SAP99	SAP99	-1.41968	0.00130284	0.010466	DOWN
GTT13	GTT13	-1.9551	0.001312	0.0105212	DOWN
SAP3	SAP3	-1.53718	0.00131334	0.0105212	DOWN
DAL4	DAL4	-0.944863	0.00131784	0.0105427	DOWN
CAALFM_C205130WA	CAALFM_C205130WA	-0.865198	0.00132779	0.0105932	DOWN
GIN1	GIN1	-0.747416	0.00132778	0.0105932	DOWN
CAALFM_C103870CA	CAALFM_C103870CA	-0.925357	0.00133605	0.0106298	DOWN
TPS2	TPS2	-1.01336	0.0013343	0.0106298	DOWN
CRD2	CRD2	-1.38951	0.00134834	0.010713	DOWN
CAALFM_C101490WA	CAALFM_C101490WA	-0.795731	0.00135707	0.0107676	DOWN
HAP42	HAP42	-0.943905	0.00138702	0.0109902	DOWN
CAALFM_C406420WA	CAALFM_C406420WA	-0.768455	0.00139545	0.011042	DOWN
CAALFM_C102060WA	CAALFM_C102060WA	-1.08155	0.00139904	0.0110553	DOWN
CAALFM_C301510WA	CAALFM_C301510WA	-0.730673	0.00141797	0.0111897	DOWN
CAALFM_C405900CA	CAALFM_C405900CA	-0.934012	0.00142434	0.0112094	DOWN
UME6	UME6	1.26118	0.00142351	0.0112094	UP
UME7	UME7	-1.54127	0.0014389	0.0113087	DOWN
CAALFM_C403040WA	CAALFM_C403040WA	1.22521	0.00144217	0.011316	UP
DUR4	DUR4	1.058	0.00144372	0.011316	UP
CAALFM_C200510WA	CAALFM_C200510WA	-0.773432	0.00146819	0.0114872	DOWN
HNM3	HNM3	-1.10707	0.00146952	0.0114872	DOWN
CAALFM_C703850WA	CAALFM_C703850WA	1.13599	0.00150215	0.0117265	UP
RBT1	RBT1	0.896687	0.00151775	0.0118324	UP
ISA2	ISA2	0.768921	0.00152244	0.011853	UP
MAK16	MAK16	1.13063	0.00153413	0.011928	UP
CAALFM_CR03360WA	CAALFM_CR03360WA	1.00823	0.00154046	0.0119612	UP
BNI1	BNI1	-0.865425	0.00154533	0.011983	DOWN
CHS2	CHS2	0.835621	0.00156655	0.0121314	UP
AMO1	AMO1	0.687035	0.00158851	0.0122362	UP
CAALFM_CR02780WA	CAALFM_CR02780WA	-1.27506	0.00158851	0.0122362	DOWN
CDL1	CDL1	0.735353	0.00158845	0.0122362	UP
NGT1	NGT1	0.94578	0.00158627	0.0122362	UP
MSU1	MSU1	1.20109	0.00159986	0.0123072	UP
SAP4	SAP4	1.16816	0.00160892	0.0123606	UP
GPM1	GPM1	-0.877643	0.00162786	0.0124896	DOWN
TOM22	TOM22	0.732924	0.00163197	0.0125046	UP
CAALFM_C300230CA	CAALFM_C300230CA	-1.47182	0.0016395	0.0125457	DOWN
CAALFM_C101210WA	CAALFM_C101210WA	0.782256	0.00165425	0.0126253	UP
RPR1	RPR1	-1.55504	0.00165404	0.0126253	DOWN
CAALFM_C100810WA	CAALFM_C100810WA	-1.29694	0.00170969	0.0130313	DOWN
CAALFM_C114560CA	CAALFM_C114560CA	-0.69097	0.00171874	0.0130832	DOWN
CAALFM_C110950CA	CAALFM_C110950CA	0.846904	0.00172222	0.0130925	UP
CPA2	CPA2	1.04667	0.00172962	0.0131158	UP
YVC1	YVC1	-0.889981	0.0017298	0.0131158	DOWN
ALS3	ALS3	1.18099	0.00173516	0.0131393	UP
CAALFM_C503210CA	CAALFM_C503210CA	-0.937694	0.00178371	0.0134893	DOWN
PYC2	PYC2	-1.13696	0.00183983	0.0138956	DOWN
CAALFM_C401090CA	CAALFM_C401090CA	0.940448	0.0018504	0.0139573	UP
ROA1	ROA1	1.01289	0.00185916	0.0140052	UP
CAALFM_CR07600WA	CAALFM_CR07600WA	0.726114	0.00186706	0.0140465	UP
PSD2	PSD2	-0.724237	0.00189594	0.0142453	DOWN
CAALFM_C400490WA	CAALFM_C400490WA	0.873055	0.00189869	0.0142476	UP
CAALFM_C401670CA	CAALFM_C401670CA	0.794636	0.00191311	0.0143187	UP
PAD1	PAD1	-0.865437	0.00191132	0.0143187	DOWN
CAALFM_CR06770CA	CAALFM_CR06770CA	-0.819545	0.00191998	0.0143517	DOWN
CAALFM_C205840WA	CAALFM_C205840WA	1.17817	0.00192557	0.0143749	UP
CAALFM_C500090CA	CAALFM_C500090CA	-0.690267	0.00194514	0.0145024	DOWN
CAALFM_C504900CA	CAALFM_C504900CA	0.843236	0.00195717	0.0145734	UP
CAALFM_C402340WA	CAALFM_C402340WA	-1.02706	0.00195979	0.0145742	DOWN
CAALFM_C206850WA	CAALFM_C206850WA	1.17384	0.00197335	0.0146563	UP
ALA1	ALA1	0.835781	0.00202074	0.0149509	UP
CAALFM_C306530WA	CAALFM_C306530WA	0.768848	0.00201837	0.0149509	UP
PPS1	PPS1	-0.829437	0.00201954	0.0149509	DOWN
CAALFM_C112710CA	CAALFM_C112710CA	-0.667597	0.00204139	0.0150131	DOWN
CAALFM_C500280CA	CAALFM_C500280CA	0.823468	0.00204124	0.0150131	UP
HGT2	HGT2	-2.1302	0.002033	0.0150131	DOWN
PGI1	PGI1	-0.857368	0.00204062	0.0150131	DOWN
POL5	POL5	0.795392	0.00204207	0.0150131	UP
CAALFM_C111920WA	CAALFM_C111920WA	-0.695864	0.0020469	0.0150295	DOWN
FYV5	FYV5	1.52124	0.00206781	0.015164	UP
CAALFM_C505200CA	CAALFM_C505200CA	-0.817799	0.00208408	0.0152447	DOWN
FCR1	FCR1	-0.788814	0.00208325	0.0152447	DOWN
CAALFM_C504030WA	CAALFM_C504030WA	-0.895488	0.00210661	0.0153902	DOWN
CAALFM_C404810CA	CAALFM_C404810CA	0.873643	0.00211314	0.0154185	UP
CAALFM_C107950CA	CAALFM_C107950CA	0.980505	0.00211746	0.0154307	UP
ISN1	ISN1	-0.810218	0.00212377	0.0154544	DOWN
PRC3	PRC3	-0.917369	0.00212605	0.0154544	DOWN
MIS12	MIS12	1.1018	0.00213422	0.0154944	UP
TRK1	TRK1	0.692081	0.00214203	0.0155317	UP
ADH1	ADH1	-0.923829	0.00215622	0.0156119	DOWN
ATO10	ATO10	-1.7144	0.00215846	0.0156119	DOWN
CAALFM_CR04820WA	CAALFM_CR04820WA	-1.8754	0.0021653	0.0156419	DOWN
CAALFM_CR02210WA	CAALFM_CR02210WA	-0.724129	0.00217043	0.0156594	DOWN
CAALFM_C303460CA	CAALFM_C303460CA	-1.26621	0.00219365	0.0158074	DOWN
TSR1	TSR1	1.02151	0.00224476	0.0161556	UP
CAALFM_C301130CA	CAALFM_C301130CA	-0.95253	0.00228518	0.0164261	DOWN
CAALFM_C301420CA	CAALFM_C301420CA	-0.957429	0.00230562	0.01655	DOWN
CAALFM_CR05140WA	CAALFM_CR05140WA	0.88867	0.00231096	0.01655	UP
MUM2	MUM2	-0.768522	0.0023108	0.01655	DOWN
CAALFM_C703030WA	CAALFM_C703030WA	-0.83071	0.00231664	0.0165703	DOWN
KTI12	KTI12	0.963214	0.0023282	0.0166325	UP
CAALFM_CR08610WA	CAALFM_CR08610WA	-0.692908	0.00236898	0.016903	DOWN
EXG2	EXG2	0.672926	0.00238479	0.0169758	UP
SEC20	SEC20	-0.869381	0.00238502	0.0169758	DOWN
CAALFM_C307670WA	CAALFM_C307670WA	0.858556	0.00243487	0.0173042	UP
CAALFM_CR07170WA	CAALFM_CR07170WA	0.871933	0.00243712	0.0173042	UP
CAALFM_C400690CA	CAALFM_C400690CA	0.755882	0.00244461	0.0173362	UP
CAALFM_C400290CA	CAALFM_C400290CA	0.970416	0.00246394	0.0174519	UP
CAALFM_C302750WA	CAALFM_C302750WA	-3.09169	0.00247435	0.017483	DOWN
CAALFM_CR02890CA	CAALFM_CR02890CA	0.78071	0.00247379	0.017483	UP
CAALFM_C205040CA	CAALFM_C205040CA	0.693187	0.00248634	0.0175463	UP
CAALFM_C110060CA	CAALFM_C110060CA	-2.48283	0.00250871	0.0176795	DOWN
LTE1	LTE1	-0.759586	0.0025113	0.0176795	DOWN
CAALFM_CR01780WA	CAALFM_CR01780WA	1.0099	0.00252041	0.0177222	UP
CAALFM_C604480CA	CAALFM_C604480CA	-0.701274	0.00252396	0.0177257	DOWN
CMK1	CMK1	-0.912835	0.0025447	0.0178498	DOWN
CAALFM_C202420CA	CAALFM_C202420CA	0.720447	0.00258863	0.0181361	UP
CAALFM_C603260WA	CAALFM_C603260WA	-0.734583	0.0025947	0.0181567	DOWN
PCK1	PCK1	-0.837365	0.00260692	0.0182202	DOWN
BUD23	BUD23	1.04521	0.0026125	0.0182372	UP
CAALFM_C601040CA	CAALFM_C601040CA	0.972712	0.00262342	0.0182915	UP
CAALFM_C300420WA	CAALFM_C300420WA	0.769293	0.0026295	0.0183034	UP
ERG26	ERG26	-0.802322	0.00263142	0.0183034	DOWN
LYS21	LYS21	0.84998	0.00263708	0.0183208	UP
CAALFM_C113370WA	CAALFM_C113370WA	1.01109	0.00264595	0.0183604	UP
UGA1	UGA1	-0.745818	0.0026636	0.0184608	DOWN
JIP5	JIP5	1.00624	0.0026835	0.0185766	UP
MAF1	MAF1	-0.850972	0.00272557	0.0188329	DOWN
RCH1	RCH1	-0.82751	0.00272701	0.0188329	DOWN
RXT3	RXT3	-0.878742	0.00276328	0.0190607	DOWN
MCM1	MCM1	-0.698838	0.00276732	0.0190659	DOWN
CAALFM_C103830CA	CAALFM_C103830CA	0.775364	0.00277361	0.0190867	UP
SCR1	SCR1	0.941856	0.00277923	0.0191027	UP
CAALFM_C602880WA	CAALFM_C602880WA	0.693361	0.00279445	0.019162	UP
RAD32	RAD32	-0.707018	0.00279275	0.019162	DOWN
RAT1	RAT1	0.738315	0.00283082	0.0193885	UP
COQ6	COQ6	-0.787382	0.00284045	0.0194315	DOWN
CAALFM_C406670WA	CAALFM_C406670WA	-1.13217	0.0028762	0.0196529	DOWN
CAALFM_C300310CA	CAALFM_C300310CA	0.757342	0.00288622	0.0196982	UP
CAALFM_C407040WA	CAALFM_C407040WA	-1.18131	0.00289112	0.0197085	DOWN
YWP1	YWP1	-0.999385	0.00290599	0.0197866	DOWN
AGE1	AGE1	-0.83588	0.00290962	0.0197882	DOWN
CAALFM_C305250CA	CAALFM_C305250CA	-0.798481	0.00293389	0.0199299	DOWN
CAALFM_C112820CA	CAALFM_C112820CA	0.748636	0.00294136	0.0199573	UP
CAALFM_C107960WA	CAALFM_C107960WA	1.0734	0.00299732	0.0203132	UP
IFE2	IFE2	-1.35433	0.00304271	0.0205465	DOWN
NAR1	NAR1	0.811106	0.00304264	0.0205465	UP
UBA4	UBA4	0.731201	0.00304589	0.0205465	UP
UGA11	UGA11	-0.716272	0.00304245	0.0205465	DOWN
GND1	GND1	-0.830302	0.00306395	0.0206443	DOWN
CDC21	CDC21	-0.762951	0.00307837	0.0207175	DOWN
CAALFM_C602490CA	CAALFM_C602490CA	-0.697554	0.00308829	0.0207601	DOWN
CAALFM_C603050CA	CAALFM_C603050CA	-0.995679	0.00316926	0.0212798	DOWN
CAALFM_C100630WA	CAALFM_C100630WA	-0.712022	0.00318527	0.0213627	DOWN
ADE5,7	ADE5,7	1.33392	0.00319747	0.0214197	UP
TPI1	TPI1	-0.860524	0.00320186	0.0214244	DOWN
CAALFM_C207910CA	CAALFM_C207910CA	1.19737	0.0032363	0.02163	UP
CAALFM_C204500WA	CAALFM_C204500WA	-0.823803	0.00326166	0.0217744	DOWN
CAALFM_C104470CA	CAALFM_C104470CA	-1.24046	0.00326624	0.0217799	DOWN
SNQ2	SNQ2	0.980929	0.00334072	0.022251	UP
CAALFM_CR05440WA	CAALFM_CR05440WA	-0.660674	0.00337101	0.0224271	DOWN
CAALFM_C103720CA	CAALFM_C103720CA	-0.704514	0.003383	0.0224811	DOWN
CAALFM_C112350WA	CAALFM_C112350WA	0.771957	0.00341478	0.022591	UP
CAALFM_C205960CA	CAALFM_C205960CA	1.46188	0.0034151	0.022591	UP
CAALFM_C703820CA	CAALFM_C703820CA	-0.8335	0.00340879	0.022591	DOWN
SWE1	SWE1	-0.884213	0.00341397	0.022591	DOWN
CAALFM_CR09590WA	CAALFM_CR09590WA	-0.690592	0.00343272	0.0226796	DOWN
LPT1	LPT1	-0.668389	0.0034363	0.0226796	DOWN
ASG1	ASG1	-0.709248	0.00347704	0.0229224	DOWN
PGA62	PGA62	-0.789814	0.00350536	0.0230829	DOWN
UTP8	UTP8	0.951287	0.00351982	0.0231519	UP
HSK3	HSK3	-1.11566	0.00357371	0.0234798	DOWN
CAALFM_CR06260WA	CAALFM_CR06260WA	-0.682426	0.0035891	0.0235276	DOWN
CAALFM_CR06550CA	CAALFM_CR06550CA	1.18119	0.0035866	0.0235276	UP
CAALFM_C407130WA	CAALFM_C407130WA	0.667005	0.00361129	0.02363	UP
RPL40B	RPL40B	0.782188	0.00361286	0.02363	UP
CAALFM_C106540CA	CAALFM_C106540CA	0.953594	0.00366309	0.0239316	UP
TPK1	TPK1	0.640718	0.00368216	0.0240292	UP
OPT3	OPT3	-1.27833	0.00371207	0.0241972	DOWN
CAALFM_C503630CA	CAALFM_C503630CA	1.14064	0.00375394	0.0244427	UP
CAALFM_CR07310WA	CAALFM_CR07310WA	0.842	0.00378067	0.0245892	UP
JEN1	JEN1	-1.65237	0.00378537	0.0245922	DOWN
CAALFM_C701670WA	CAALFM_C701670WA	-0.897249	0.00379999	0.0246596	DOWN
CAALFM_C301310WA	CAALFM_C301310WA	0.720485	0.00383955	0.0248885	UP
SSF1	SSF1	1.24127	0.00384673	0.0249072	UP
EFG1	EFG1	-0.754224	0.00390533	0.0252585	DOWN
RIM8	RIM8	-0.703069	0.00391564	0.025297	DOWN
MDH1-3	MDH1-3	-0.694629	0.00395672	0.0255341	DOWN
BET2	BET2	-0.69133	0.00396378	0.0255362	DOWN
CAALFM_C300360WA	CAALFM_C300360WA	-1.21662	0.00397024	0.0255362	DOWN
CAALFM_CR06820WA	CAALFM_CR06820WA	-0.722808	0.00396724	0.0255362	DOWN
MNN14	MNN14	0.658948	0.0040052	0.0257326	UP
CAALFM_C110680CA	CAALFM_C110680CA	-0.783714	0.0040179	0.0257856	DOWN
CAALFM_C106800WA	CAALFM_C106800WA	0.714246	0.00405681	0.0259493	UP
CAALFM_C206430CA	CAALFM_C206430CA	0.857551	0.00405573	0.0259493	UP
CAALFM_C401500WA	CAALFM_C401500WA	0.761585	0.00405248	0.0259493	UP
PRS5	PRS5	0.671109	0.00406509	0.0259737	UP
CAALFM_C602530CA	CAALFM_C602530CA	-0.709017	0.00408444	0.0260686	DOWN
IRO1	IRO1	-0.757488	0.00411501	0.0262349	DOWN
CAALFM_C600730WA	CAALFM_C600730WA	-1.1855	0.00418992	0.0266248	DOWN
NEP1	NEP1	0.784235	0.00418249	0.0266248	UP
PSO2	PSO2	1.13056	0.00418972	0.0266248	UP
CAALFM_C105670WA	CAALFM_C105670WA	-0.694908	0.00422149	0.0267961	DOWN
NAG1	NAG1	0.673119	0.00423452	0.0268494	UP
CAALFM_C600890WA	CAALFM_C600890WA	-0.721189	0.00425665	0.0269603	DOWN
CAALFM_CR05130CA	CAALFM_CR05130CA	0.651781	0.00429831	0.0271946	UP
CAALFM_C700330CA	CAALFM_C700330CA	0.862013	0.00430548	0.0272102	UP
ACS1	ACS1	-0.737746	0.00434129	0.027377	DOWN
IDP2	IDP2	-0.704489	0.00434026	0.027377	DOWN
CAALFM_C113320CA	CAALFM_C113320CA	-0.836509	0.00439836	0.0277068	DOWN
CAALFM_C600380CA	CAALFM_C600380CA	0.718166	0.00441655	0.0277789	UP
CAALFM_CR06870CA	CAALFM_CR06870CA	-1.28572	0.00441936	0.0277789	DOWN
CAALFM_CR06040WA	CAALFM_CR06040WA	0.709314	0.00446785	0.0280532	UP
CAALFM_CR05200CA	CAALFM_CR05200CA	0.68248	0.00447578	0.0280727	UP
CAALFM_CR02030CA	CAALFM_CR02030CA	0.979401	0.00448189	0.0280807	UP
CAALFM_C209980WA	CAALFM_C209980WA	-0.735464	0.00448935	0.0280971	DOWN
CAALFM_C111150WA	CAALFM_C111150WA	0.639098	0.00451066	0.0281395	UP
CAALFM_CR09240CA	CAALFM_CR09240CA	0.681049	0.00450647	0.0281395	UP
DIM1	DIM1	1.32831	0.00450925	0.0281395	UP
LIP5	LIP5	-0.791143	0.00453142	0.0282387	DOWN
CAALFM_C300790WA	CAALFM_C300790WA	-0.734758	0.00454846	0.0283145	DOWN
SOL1	SOL1	-0.672377	0.00455781	0.0283424	DOWN
ZCF39	ZCF39	0.778897	0.00458383	0.0284737	UP
MOH1	MOH1	-1.30428	0.00460285	0.0285613	DOWN
CAALFM_CR02680WA	CAALFM_CR02680WA	-0.860114	0.00462357	0.0286592	DOWN
OXR1	OXR1	-0.799666	0.00463619	0.0287068	DOWN
OPT4	OPT4	-1.16261	0.00466616	0.0288616	DOWN
CAALFM_C201040WA	CAALFM_C201040WA	-0.958046	0.00467427	0.028881	DOWN
CAALFM_C108490WA	CAALFM_C108490WA	-0.674102	0.00469889	0.0290023	DOWN
CAALFM_C302710WA	CAALFM_C302710WA	0.868109	0.0047206	0.0290795	UP
CAALFM_CR02700WA	CAALFM_CR02700WA	0.966874	0.00472641	0.0290795	UP
SPB4	SPB4	0.965299	0.0047218	0.0290795	UP
SFL1	SFL1	0.674492	0.00473816	0.0291209	UP
CAALFM_C204960CA	CAALFM_C204960CA	0.890394	0.0047581	0.0292125	UP
CAALFM_C113100WA	CAALFM_C113100WA	1.78439	0.00477054	0.029258	UP
FUR1	FUR1	0.668109	0.00479753	0.0293924	UP
IAH1	IAH1	-0.611986	0.00480821	0.0294269	DOWN
HXK2	HXK2	-1.02924	0.00484655	0.0296303	DOWN
ALP1	ALP1	-0.733269	0.00491672	0.0300277	DOWN
RRP42	RRP42	0.86114	0.00492611	0.0300534	UP
PEP1	PEP1	-0.766017	0.00495857	0.0302197	DOWN
CAALFM_CR01710WA	CAALFM_CR01710WA	1.4845	0.00499609	0.0304164	UP
CAALFM_C105330CA	CAALFM_C105330CA	0.861237	0.00504149	0.0306607	UP
MIH1	MIH1	-0.823999	0.00505974	0.0307395	DOWN
CHS7	CHS7	0.629294	0.00508481	0.0308273	UP
OFI1	OFI1	0.95478	0.00508045	0.0308273	UP
CAALFM_C104580CA	CAALFM_C104580CA	-0.694772	0.0051081	0.030907	DOWN
PRP8	PRP8	0.680687	0.00510859	0.030907	UP
CAALFM_C603910CA	CAALFM_C603910CA	0.842257	0.00514962	0.0311228	UP
CAALFM_C110090CA	CAALFM_C110090CA	-0.657514	0.00517543	0.0312463	DOWN
ACO1	ACO1	-0.811468	0.00519288	0.0312866	DOWN
SSN6	SSN6	-0.738087	0.00519067	0.0312866	DOWN
CAALFM_C500600CA	CAALFM_C500600CA	-1.32247	0.00527678	0.0317591	DOWN
CAALFM_C406410WA	CAALFM_C406410WA	0.808269	0.00529186	0.0318169	UP
SET6	SET6	0.961814	0.00531371	0.0319152	UP
CAALFM_C701700WA	CAALFM_C701700WA	0.874446	0.00532805	0.0319683	UP
RRN11	RRN11	1.0417	0.00537294	0.0322044	UP
CAALFM_C301280WA	CAALFM_C301280WA	-0.653377	0.00542705	0.0324952	DOWN
CYM1	CYM1	0.755418	0.00543975	0.0325376	UP
CAALFM_C107640CA	CAALFM_C107640CA	-1.31115	0.00544969	0.0325636	DOWN
ETR1	ETR1	-0.724524	0.00547634	0.0326892	DOWN
CAALFM_C104710CA	CAALFM_C104710CA	1.02418	0.00549637	0.0327751	UP
CAALFM_C300100WA	CAALFM_C300100WA	-0.751306	0.00551354	0.0328437	DOWN
TRM2	TRM2	0.769748	0.00552241	0.0328629	UP
CAALFM_C502820CA	CAALFM_C502820CA	0.632915	0.00553727	0.0329176	UP
CAALFM_C500550CA	CAALFM_C500550CA	0.941051	0.00556681	0.0330594	UP
CAALFM_C404350WA	CAALFM_C404350WA	0.634997	0.00558022	0.0331051	UP
CAALFM_C300850CA	CAALFM_C300850CA	-0.788306	0.00564433	0.0333492	DOWN
PGA53	PGA53	-0.713363	0.00564249	0.0333492	DOWN
PHO15	PHO15	-0.793455	0.00563466	0.0333492	DOWN
RVS162	RVS162	-0.814703	0.00563261	0.0333492	DOWN
ADE13	ADE13	1.15219	0.00566037	0.0333761	UP
SER2	SER2	0.856456	0.00565987	0.0333761	UP
ZCF20	ZCF20	0.596325	0.00575943	0.0339257	UP
CAALFM_C703860WA	CAALFM_C703860WA	-0.752177	0.0057715	0.0339624	DOWN
CAALFM_C502010CA	CAALFM_C502010CA	0.661699	0.00580029	0.0340972	UP
TOP2	TOP2	0.743935	0.00583063	0.034241	UP
PFK26	PFK26	-0.629376	0.0060013	0.0352076	DOWN
CAALFM_C101290CA	CAALFM_C101290CA	-0.65397	0.00600846	0.035214	DOWN
GAL7	GAL7	-0.991307	0.00601773	0.0352328	DOWN
CAALFM_C306040WA	CAALFM_C306040WA	-1.23075	0.00611366	0.0357585	DOWN
NRM1	NRM1	-0.67751	0.00612974	0.0358164	DOWN
CAALFM_C206480WA	CAALFM_C206480WA	0.927563	0.00614123	0.0358458	UP
PTC2	PTC2	0.710435	0.00614936	0.0358458	UP
SHM1	SHM1	0.733259	0.00615328	0.0358458	UP
LEU1	LEU1	-1.45141	0.00616115	0.0358557	DOWN
CAALFM_C300640WA	CAALFM_C300640WA	0.700745	0.00628611	0.0365463	UP
CYP1	CYP1	-0.729447	0.00634744	0.0368659	DOWN
CAALFM_C105360CA	CAALFM_C105360CA	0.758047	0.0063714	0.0369681	UP
CAALFM_C700630CA	CAALFM_C700630CA	-1.01117	0.00637798	0.0369694	DOWN
CAALFM_C300010CA	CAALFM_C300010CA	-0.824693	0.00643388	0.0372191	DOWN
TMA19	TMA19	0.875053	0.00642852	0.0372191	UP
TIF4631	TIF4631	0.731905	0.00647772	0.0374354	UP
CAALFM_C600080CA	CAALFM_C600080CA	-0.62203	0.00653991	0.0377573	DOWN
CAALFM_C601870CA	CAALFM_C601870CA	0.637379	0.00655322	0.0377965	UP
CAALFM_C403770WA	CAALFM_C403770WA	0.775438	0.00657904	0.0379078	UP
MED15	MED15	-0.634107	0.00659533	0.037964	DOWN
JEM1	JEM1	0.64768	0.00662056	0.0380339	UP
SIZ1	SIZ1	-0.691436	0.0066144	0.0380339	DOWN
SNT1	SNT1	-0.61233	0.00664053	0.0380732	DOWN
UCF1	UCF1	-1.07358	0.00663921	0.0380732	DOWN
CAALFM_CR03200CA	CAALFM_CR03200CA	0.771468	0.00665116	0.0380966	UP
LAP4	LAP4	-0.614888	0.00674133	0.038575	DOWN
CAALFM_C202670CA	CAALFM_C202670CA	-0.809255	0.00678285	0.0387744	DOWN
CAALFM_CR06170WA	CAALFM_CR06170WA	-0.611715	0.00679784	0.0388219	DOWN
CAALFM_C101630WA	CAALFM_C101630WA	-0.722449	0.00681151	0.0388618	DOWN
CAALFM_C108180CA	CAALFM_C108180CA	-0.698406	0.00685768	0.0390867	DOWN
CAALFM_C406660WA	CAALFM_C406660WA	-0.759108	0.00690258	0.0393041	DOWN
CAALFM_C200060CA	CAALFM_C200060CA	-0.614715	0.00695962	0.0395901	DOWN
CTA9	CTA9	-0.677828	0.00705601	0.0400991	DOWN
PSD1	PSD1	-0.660716	0.00706744	0.0401248	DOWN
CAALFM_C401300WA	CAALFM_C401300WA	-0.70013	0.00707735	0.0401418	DOWN
PEL1	PEL1	0.801306	0.00708899	0.0401687	UP
CAALFM_C107860WA	CAALFM_C107860WA	-1.37797	0.00715365	0.0404955	DOWN
CAALFM_C301540WA	CAALFM_C301540WA	-1.02952	0.00717041	0.0405509	DOWN
CAALFM_C406090CA	CAALFM_C406090CA	0.61586	0.00718066	0.0405693	UP
CAALFM_C102220CA	CAALFM_C102220CA	-0.604418	0.00723665	0.0408101	DOWN
GLN4	GLN4	0.749838	0.00724303	0.0408101	UP
HEX1	HEX1	-0.597521	0.00724435	0.0408101	DOWN
ACF2	ACF2	-0.636144	0.00728722	0.0410118	DOWN
CAALFM_C200290WA	CAALFM_C200290WA	0.794149	0.00732127	0.0411382	UP
CAALFM_CR02390WA	CAALFM_CR02390WA	-0.61235	0.00732384	0.0411382	DOWN
CAALFM_C300910WA	CAALFM_C300910WA	-0.742596	0.00736333	0.04132	DOWN
MDG1	MDG1	-0.793156	0.00744481	0.0417369	DOWN
IFG3	IFG3	-1.10338	0.00745481	0.0417527	DOWN
ABP2	ABP2	-0.972791	0.00750658	0.0419907	DOWN
CAALFM_C113430CA	CAALFM_C113430CA	-0.714602	0.00751177	0.0419907	DOWN
CAALFM_C603950CA	CAALFM_C603950CA	-0.62063	0.00753397	0.0420339	DOWN
PTC4	PTC4	-0.963634	0.00752927	0.0420339	DOWN
CAALFM_C203800CA	CAALFM_C203800CA	-0.609283	0.00757463	0.0422202	DOWN
UPC2	UPC2	-0.763549	0.00758907	0.0422601	DOWN
LCB4	LCB4	-0.589877	0.00761326	0.0423137	DOWN
SUI2	SUI2	0.710759	0.00760711	0.0423137	UP
CAALFM_C104630CA	CAALFM_C104630CA	0.588209	0.00765614	0.0423494	UP
CDC54	CDC54	-0.627465	0.00765472	0.0423494	DOWN
COQ4	COQ4	-0.609461	0.00762921	0.0423494	DOWN
ECM15	ECM15	-1.02514	0.00765038	0.0423494	DOWN
YMX6	YMX6	0.718133	0.00763791	0.0423494	UP
CAALFM_C111080WA	CAALFM_C111080WA	-0.82886	0.00769082	0.0424428	DOWN
CIRT4B	CIRT4B	-0.891327	0.00769494	0.0424428	DOWN
HST7	HST7	-0.607759	0.00768106	0.0424428	DOWN
ATF1	ATF1	-1.18814	0.00772055	0.0425436	DOWN
SUA71	SUA71	0.636803	0.00776519	0.042749	UP
CAALFM_C203700WA	CAALFM_C203700WA	0.714022	0.00783656	0.0430403	UP
CAALFM_C404620CA	CAALFM_C404620CA	-0.770763	0.00783014	0.0430403	DOWN
CAALFM_C702530CA	CAALFM_C702530CA	-0.662581	0.00784033	0.0430403	DOWN
SNF2	SNF2	-0.706115	0.00786269	0.0430433	DOWN
SPE2	SPE2	0.69795	0.00786311	0.0430433	UP
TEC1	TEC1	-0.932863	0.00785317	0.0430433	DOWN
ECE1	ECE1	2.05938	0.00789166	0.0431589	UP
CAALFM_C700590WA	CAALFM_C700590WA	-0.633939	0.00791164	0.0432275	DOWN
CAALFM_C112870CA	CAALFM_C112870CA	-1.26139	0.00794174	0.0433512	DOWN
CAALFM_C700920CA	CAALFM_C700920CA	-0.690171	0.00795074	0.0433595	DOWN
ZCF27	ZCF27	-0.61015	0.00798829	0.0435234	DOWN
CAALFM_CR07510WA	CAALFM_CR07510WA	0.809203	0.00800754	0.0435875	UP
CPY1	CPY1	-0.774726	0.00805418	0.0438003	DOWN
FGR24	FGR24	-0.696023	0.00809877	0.0440015	DOWN
CAALFM_C301680CA	CAALFM_C301680CA	-0.580731	0.00813473	0.0441556	DOWN
CAALFM_C110350CA	CAALFM_C110350CA	-0.598237	0.00815579	0.0441711	DOWN
GIT1	GIT1	-1.08522	0.00815368	0.0441711	DOWN
MEU1	MEU1	0.585566	0.0081604	0.0441711	UP
IFF11	IFF11	-1.25223	0.00817792	0.0442218	DOWN
MODF	MODF	-0.639023	0.008185	0.0442218	DOWN
CAALFM_C600530CA	CAALFM_C600530CA	0.88329	0.00820558	0.0442918	UP
CAALFM_C207980WA	CAALFM_C207980WA	-0.618253	0.00823497	0.0444092	DOWN
FMP27	FMP27	-0.870184	0.00829947	0.0447155	DOWN
CAALFM_C307690CA	CAALFM_C307690CA	0.617304	0.00832822	0.0448288	UP
CAALFM_C500950CA	CAALFM_C500950CA	0.58763	0.00834127	0.0448575	UP
CAALFM_C303690WA	CAALFM_C303690WA	0.928958	0.00835895	0.044911	UP
CAALFM_C702340CA	CAALFM_C702340CA	1.14545	0.00838173	0.0449918	UP
CAALFM_C112400CA	CAALFM_C112400CA	-0.672279	0.00840895	0.0450546	DOWN
ZUO1	ZUO1	0.794577	0.00840663	0.0450546	UP
RPO41	RPO41	0.731943	0.00849069	0.0454506	UP
CAALFM_CR03940WA	CAALFM_CR03940WA	0.872141	0.00849919	0.0454542	UP
ATO2	ATO2	-0.86876	0.00853997	0.0456303	DOWN
CAALFM_C305380WA	CAALFM_C305380WA	-0.78353	0.0085628	0.0457102	DOWN
CAALFM_C400910CA	CAALFM_C400910CA	-0.688922	0.00866191	0.0461545	DOWN
DOT5	DOT5	-0.741352	0.00865987	0.0461545	DOWN
CAALFM_C106470WA	CAALFM_C106470WA	0.635676	0.00870316	0.0463317	UP
CAALFM_C202960CA	CAALFM_C202960CA	0.590441	0.00873259	0.0463659	UP
CAALFM_C300660WA	CAALFM_C300660WA	0.616442	0.00873352	0.0463659	UP
CYS4	CYS4	0.802567	0.00872381	0.0463659	UP
CAALFM_CR10800CA	CAALFM_CR10800CA	-0.625757	0.00874307	0.0463742	DOWN
SLD1	SLD1	-0.809398	0.00875837	0.046413	DOWN
CAALFM_C300410CA	CAALFM_C300410CA	0.987889	0.00884379	0.0467377	UP
CAALFM_C603220WA	CAALFM_C603220WA	0.84469	0.00884083	0.0467377	UP
KIP4	KIP4	-0.617333	0.00884193	0.0467377	DOWN
CRN1	CRN1	-0.636935	0.00887127	0.0468403	DOWN
CAALFM_C701380WA	CAALFM_C701380WA	-1.18009	0.00895129	0.0471032	DOWN
CAALFM_C701430CA	CAALFM_C701430CA	-1.54902	0.0089522	0.0471032	DOWN
NRG1	NRG1	-0.770014	0.00895349	0.0471032	DOWN
PKH3	PKH3	-0.600292	0.00893333	0.0471032	DOWN
CAALFM_C205550WA	CAALFM_C205550WA	-0.666416	0.00896841	0.0471304	DOWN
DOA4	DOA4	0.584419	0.00897494	0.0471304	UP
PEX4	PEX4	0.912521	0.00898302	0.0471304	UP
CAALFM_C504720CA	CAALFM_C504720CA	0.612897	0.0090939	0.0476691	UP
CAALFM_C306140WA	CAALFM_C306140WA	-0.826679	0.00913738	0.0478538	DOWN
CAALFM_C400920CA	CAALFM_C400920CA	-0.930444	0.00917164	0.04799	DOWN
TPT1	TPT1	0.830845	0.00919517	0.0480698	UP
CCN1	CCN1	-0.617084	0.00920628	0.0480846	DOWN
KAR9	KAR9	-0.630028	0.00922065	0.0481164	DOWN
CAALFM_C303330CA	CAALFM_C303330CA	0.580834	0.00924199	0.0481845	UP
CAALFM_C110050WA	CAALFM_C110050WA	1.37721	0.00927631	0.0481921	UP
CAALFM_C404500CA	CAALFM_C404500CA	0.63011	0.00927665	0.0481921	UP
RPC53	RPC53	0.897352	0.00925471	0.0481921	UP
RPS42	RPS42	0.874283	0.00927039	0.0481921	UP
MDH1-1	MDH1-1	-0.699805	0.00928856	0.0482109	DOWN
MSO1	MSO1	-0.634959	0.00929946	0.0482244	DOWN
CAALFM_CR06470WA	CAALFM_CR06470WA	-0.585947	0.00935623	0.0484754	DOWN
COF1	COF1	-0.625592	0.00941258	0.0487239	DOWN
CAALFM_C202170WA	CAALFM_C202170WA	0.626837	0.00947608	0.049009	UP
CAALFM_C109300CA	CAALFM_C109300CA	-1.64434	0.00949608	0.0490687	DOWN
CAALFM_C101070CA	CAALFM_C101070CA	-0.699474	0.00959306	0.0495258	DOWN
PGA49	PGA49	-0.741917	0.00962939	0.0496692	DOWN
CAALFM_C101840CA	CAALFM_C101840CA	-0.759561	0.00965662	0.0497654	DOWN
CAALFM_C109000WA	CAALFM_C109000WA	-0.570776	0.00971934	0.0500443	NS
CAALFM_C105980WA	CAALFM_C105980WA	0.628137	0.0097569	0.0500601	NS
CAALFM_C501710CA	CAALFM_C501710CA	0.931011	0.00974701	0.0500601	NS
CAALFM_CR07200WA	CAALFM_CR07200WA	0.695465	0.00974279	0.0500601	NS
PRN4	PRN4	0.616946	0.0097566	0.0500601	NS
DOS2	DOS2	-0.610222	0.00977995	0.0501341	NS
SOD2	SOD2	-0.602335	0.00980977	0.0502427	NS
RGS2	RGS2	-1.00783	0.00982645	0.0502837	NS
CAALFM_C107340WA	CAALFM_C107340WA	-0.626172	0.00989794	0.050605	NS
GAC1	GAC1	-0.723612	0.0100674	0.0514261	NS
CAALFM_C102970WA	CAALFM_C102970WA	-0.701634	0.0100859	0.0514754	NS
CAALFM_C108710WA	CAALFM_C108710WA	0.71839	0.0101309	0.0516595	NS
PRP22	PRP22	0.575911	0.0101724	0.0518255	NS
CAALFM_C113720WA	CAALFM_C113720WA	0.78598	0.010191	0.0518748	NS
YHB1	YHB1	-1.41269	0.0102238	0.0519964	NS
CAALFM_C105160CA	CAALFM_C105160CA	-1.35246	0.0102399	0.0520329	NS
DLD2	DLD2	-0.628766	0.0102838	0.0522101	NS
POP4	POP4	0.900571	0.0102996	0.0522447	NS
HEM14	HEM14	-0.788255	0.0103367	0.0523602	NS
LYS142	LYS142	-0.646493	0.0103404	0.0523602	NS
CAALFM_C102090CA	CAALFM_C102090CA	0.799135	0.0103549	0.0523876	NS
LIP3	LIP3	-1.23896	0.0103748	0.0524428	NS
MEF2	MEF2	0.629563	0.0103871	0.0524592	NS
ERO1	ERO1	0.649026	0.0105084	0.0530259	NS
CAALFM_C403830WA	CAALFM_C403830WA	0.984134	0.0105732	0.0533065	NS
CAALFM_C403150WA	CAALFM_C403150WA	0.578315	0.0106414	0.0536038	NS
BAT22	BAT22	-1.20446	0.0106987	0.0538459	NS
CAALFM_C111020WA	CAALFM_C111020WA	-0.640425	0.0107286	0.0539495	NS
CAALFM_C101160CA	CAALFM_C101160CA	0.718844	0.0107579	0.0540502	NS
CAALFM_C601940WA	CAALFM_C601940WA	1.14764	0.0107959	0.0541943	NS
BIO32	BIO32	-1.19633	0.0109199	0.0547222	NS
POT1	POT1	-0.695306	0.0109187	0.0547222	NS
CAALFM_C203910CA	CAALFM_C203910CA	0.575534	0.0110473	0.0553127	NS
CAALFM_C104640WA	CAALFM_C104640WA	0.63032	0.0110708	0.0553828	NS
SNM1	SNM1	0.858494	0.0111144	0.0555528	NS
FAB1	FAB1	-0.810586	0.011148	0.055651	NS
YSA1	YSA1	-0.550268	0.0111532	0.055651	NS
CAALFM_C400420CA	CAALFM_C400420CA	-0.62964	0.0111942	0.0558074	NS
CAALFM_CR08940WA	CAALFM_CR08940WA	0.886774	0.0112057	0.0558171	NS
SNG3	SNG3	-0.547197	0.011256	0.0560198	NS
FBP1	FBP1	-0.719545	0.0112835	0.0561082	NS
CAALFM_C404140WA	CAALFM_C404140WA	-0.746934	0.0113137	0.0562105	NS
POT1-2	POT1-2	-0.746902	0.0113302	0.0562442	NS
CAALFM_C600250WA	CAALFM_C600250WA	-0.620698	0.0113674	0.0563806	NS
PKH2	PKH2	-0.598065	0.0114376	0.0566805	NS
CAALFM_C111790WA	CAALFM_C111790WA	0.677588	0.0115478	0.057093	NS
CAALFM_C403960WA	CAALFM_C403960WA	-0.954222	0.0115503	0.057093	NS
CAALFM_C500330CA	CAALFM_C500330CA	-0.719334	0.0115351	0.057093	NS
CAALFM_C401830CA	CAALFM_C401830CA	-0.568464	0.0115735	0.0571591	NS
PGA37	PGA37	1.3476	0.0117108	0.0577881	NS
RNY11	RNY11	-1.44874	0.01173	0.0578333	NS
PTC6	PTC6	-0.601521	0.0117498	0.057882	NS
CAALFM_C206990WA	CAALFM_C206990WA	0.765833	0.0117926	0.0580065	NS
CAALFM_C500120WA	CAALFM_C500120WA	0.851001	0.011805	0.0580065	NS
DOT4	DOT4	0.652082	0.0117979	0.0580065	NS
PGM2	PGM2	-0.786313	0.011909	0.0584679	NS
CAALFM_C402700WA	CAALFM_C402700WA	0.599141	0.0120003	0.0588663	NS
SEN15	SEN15	0.76965	0.012016	0.0588935	NS
PCT1	PCT1	-0.577437	0.012059	0.0590547	NS
CAALFM_C106320WA	CAALFM_C106320WA	-0.697354	0.0120919	0.0591659	NS
CAALFM_C403700WA	CAALFM_C403700WA	0.588882	0.0121347	0.0593253	NS
CAALFM_C502500CA	CAALFM_C502500CA	-0.559386	0.0121886	0.0595387	NS
CAALFM_C102440CA	CAALFM_C102440CA	-0.683601	0.0122445	0.059711	NS
CAALFM_C110710CA	CAALFM_C110710CA	-0.789133	0.0122443	0.059711	NS
CAALFM_CR02670CA	CAALFM_CR02670CA	-0.630033	0.0122762	0.0598153	NS
SIS1	SIS1	-0.619281	0.0122876	0.0598207	NS
SOD6	SOD6	-0.838609	0.0123922	0.0602798	NS
CAALFM_C602650CA	CAALFM_C602650CA	-0.687414	0.0124148	0.0602885	NS
IFM1	IFM1	0.555299	0.0124099	0.0602885	NS
PRO3	PRO3	-0.567655	0.012455	0.0604335	NS
CAALFM_C600210WA	CAALFM_C600210WA	-0.605837	0.0125261	0.060708	NS
CPA1	CPA1	0.896915	0.0125354	0.060708	NS
SAM35	SAM35	0.592914	0.012543	0.060708	NS
ERF1	ERF1	0.717411	0.012578	0.0608267	NS
CAALFM_C203130WA	CAALFM_C203130WA	0.674674	0.0126219	0.0609886	NS
CAALFM_C400880WA	CAALFM_C400880WA	0.69926	0.0126514	0.0610802	NS
CEF3	CEF3	0.702201	0.0126828	0.0611807	NS
HAC1	HAC1	0.632901	0.0128324	0.061851	NS
MAM33	MAM33	0.649906	0.0128719	0.0619901	NS
PEA2	PEA2	-0.725333	0.0129396	0.0622643	NS
DCR1	DCR1	0.618992	0.0130255	0.0626257	NS
CAALFM_CR04120CA	CAALFM_CR04120CA	-0.698987	0.0130695	0.0627856	NS
FET34	FET34	0.876637	0.0131713	0.0632224	NS
MSI3	MSI3	0.700624	0.0133292	0.0639275	NS
CAALFM_C101710WA	CAALFM_C101710WA	-0.857243	0.0135384	0.0648604	NS
CAALFM_C403130WA	CAALFM_C403130WA	-0.540306	0.0135461	0.0648604	NS
CAALFM_C108800WA	CAALFM_C108800WA	-0.582073	0.0136066	0.0650431	NS
CAALFM_C206550WA	CAALFM_C206550WA	-0.670387	0.0135965	0.0650431	NS
CAALFM_C703730CA	CAALFM_C703730CA	-0.646019	0.0136302	0.0651022	NS
ERG3	ERG3	-0.707965	0.0136883	0.0653261	NS
NAT5	NAT5	-0.56868	0.0137744	0.065683	NS
CAALFM_C112830CA	CAALFM_C112830CA	-0.607806	0.0138083	0.0657903	NS
CAALFM_C210870WA	CAALFM_C210870WA	-0.583375	0.0139737	0.0664696	NS
CAALFM_CR06230WA	CAALFM_CR06230WA	0.56107	0.0139644	0.0664696	NS
CAALFM_C600520WA	CAALFM_C600520WA	0.909632	0.0140353	0.0666533	NS
UBP6	UBP6	0.729525	0.0140332	0.0666533	NS
CNS1	CNS1	0.642667	0.0140505	0.0666712	NS
CAALFM_C208530CA	CAALFM_C208530CA	0.973631	0.014179	0.0670069	NS
CAALFM_C500170WA	CAALFM_C500170WA	0.696019	0.0141418	0.0670069	NS
CAALFM_C500400CA	CAALFM_C500400CA	-0.541167	0.0141613	0.0670069	NS
YAK1	YAK1	-0.772409	0.0141718	0.0670069	NS
ZWF1	ZWF1	-0.684357	0.0141693	0.0670069	NS
IFM3	IFM3	-0.636676	0.0141934	0.0670208	NS
RPL39	RPL39	0.727867	0.0142177	0.067081	NS
KAR2	KAR2	0.672373	0.0142558	0.0672061	NS
CAALFM_C404520WA	CAALFM_C404520WA	0.682312	0.0144716	0.0681084	NS
CAALFM_C405390WA	CAALFM_C405390WA	-0.74848	0.0144737	0.0681084	NS
RPL35	RPL35	0.681851	0.0144824	0.0681084	NS
SSZ1	SSZ1	0.685959	0.0144965	0.0681196	NS
CAALFM_CR09990WA	CAALFM_CR09990WA	-0.582414	0.014648	0.0686437	NS
PLB1	PLB1	-0.690912	0.0146483	0.0686437	NS
TOM20	TOM20	0.618885	0.0146548	0.0686437	NS
VAN1	VAN1	-0.556273	0.0146553	0.0686437	NS
CAALFM_C112860CA	CAALFM_C112860CA	-0.808578	0.0146816	0.0687115	NS
ERG10	ERG10	-0.695789	0.0146996	0.06874	NS
CAALFM_C401280CA	CAALFM_C401280CA	-0.548679	0.0147855	0.0690864	NS
CAALFM_C602350CA	CAALFM_C602350CA	0.766844	0.0149452	0.0697761	NS
CAALFM_C205520WA	CAALFM_C205520WA	0.624365	0.0151076	0.0704777	NS
KRS1	KRS1	0.688257	0.0151463	0.0706016	NS
FRE7	FRE7	-0.962687	0.0151955	0.0707741	NS
POX1-3	POX1-3	-0.770715	0.0152169	0.0708172	NS
CAALFM_C602310WA	CAALFM_C602310WA	-0.590767	0.015259	0.0709563	NS
CAALFM_C602630CA	CAALFM_C602630CA	-0.563549	0.0153149	0.0711021	NS
RNR3	RNR3	0.874778	0.0153052	0.0711021	NS
CAALFM_C602450WA	CAALFM_C602450WA	-0.901978	0.0153786	0.0713281	NS
PNG2	PNG2	-0.758393	0.0153881	0.0713281	NS
MTO1	MTO1	0.967742	0.0154157	0.0713988	NS
CAALFM_C100790WA	CAALFM_C100790WA	-0.900374	0.0154433	0.07147	NS
CAALFM_CR09930WA	CAALFM_CR09930WA	-0.703394	0.015537	0.0718461	NS
CAALFM_C201450CA	CAALFM_C201450CA	-0.99586	0.0155856	0.0720138	NS
CAALFM_CR03840CA	CAALFM_CR03840CA	1.0134	0.0156183	0.0721075	NS
CAALFM_CR09340WA	CAALFM_CR09340WA	-0.603388	0.0156822	0.0723448	NS
CAALFM_C307580WA	CAALFM_C307580WA	0.666854	0.0157407	0.0724643	NS
LEU3	LEU3	0.550702	0.0157455	0.0724643	NS
SFP1	SFP1	-0.590312	0.0157257	0.0724643	NS
CAALFM_CR09640CA	CAALFM_CR09640CA	0.824237	0.0158073	0.0726911	NS
CAALFM_C103450CA	CAALFM_C103450CA	-0.624369	0.0158408	0.0727874	NS
CAALFM_CR07250CA	CAALFM_CR07250CA	0.609789	0.0159991	0.0734184	NS
HAL9	HAL9	-0.669559	0.0160287	0.0734184	NS
IFD3	IFD3	-0.628904	0.016016	0.0734184	NS
MLC1	MLC1	0.676568	0.0160278	0.0734184	NS
FLC1	FLC1	0.566578	0.0160568	0.0734895	NS
OPT1	OPT1	-0.837801	0.0160784	0.0735303	NS
CAALFM_CR08440WA	CAALFM_CR08440WA	0.765684	0.0163354	0.0746467	NS
ZCF3	ZCF3	-0.596833	0.0163703	0.0747476	NS
CAALFM_C402880CA	CAALFM_C402880CA	0.629908	0.016429	0.0748244	NS
CAALFM_C504260WA	CAALFM_C504260WA	-0.721974	0.0164387	0.0748244	NS
CAALFM_C504300CA	CAALFM_C504300CA	-0.630863	0.0164313	0.0748244	NS
CAALFM_C703580CA	CAALFM_C703580CA	-0.716285	0.0164056	0.0748244	NS
FUR4	FUR4	-0.583258	0.0164694	0.0748655	NS
SPO1	SPO1	-0.910423	0.0164735	0.0748655	NS
CAALFM_C402850WA	CAALFM_C402850WA	0.641118	0.0165905	0.075187	NS
CAALFM_C601120CA	CAALFM_C601120CA	0.760799	0.01657	0.075187	NS
CAALFM_CR07080WA	CAALFM_CR07080WA	1.0355	0.016596	0.075187	NS
ENO1	ENO1	-0.683101	0.016591	0.075187	NS
CAALFM_C209960WA	CAALFM_C209960WA	-0.863314	0.0166559	0.0753992	NS
CAALFM_C201060CA	CAALFM_C201060CA	0.895864	0.0167096	0.0755837	NS
GLO2	GLO2	-0.556325	0.0167788	0.0758375	NS
FOX2	FOX2	-0.63947	0.0168612	0.0761508	NS
VPS20	VPS20	-0.940901	0.0169319	0.0764107	NS
ATC1	ATC1	-0.781154	0.0169952	0.0765775	NS
CAALFM_C500250CA	CAALFM_C500250CA	0.648384	0.016984	0.0765775	NS
CAALFM_CR09440CA	CAALFM_CR09440CA	-0.545673	0.0170987	0.0769838	NS
CAALFM_C700060CA	CAALFM_C700060CA	-0.531539	0.0172843	0.0777591	NS
CAALFM_C101300WA	CAALFM_C101300WA	-0.565551	0.0173259	0.0778862	NS
ADR1	ADR1	-0.858983	0.0173749	0.0779104	NS
CAALFM_C104940CA	CAALFM_C104940CA	-0.973465	0.0174042	0.0779104	NS
CAALFM_C204700CA	CAALFM_C204700CA	1.19442	0.0174053	0.0779104	NS
CAALFM_C503260CA	CAALFM_C503260CA	-0.674795	0.0173644	0.0779104	NS
CCT2	CCT2	0.639739	0.0174019	0.0779104	NS
MNT4	MNT4	-0.761553	0.0174118	0.0779104	NS
CAALFM_C110320WA	CAALFM_C110320WA	-0.523859	0.017483	0.0781688	NS
CAALFM_CR10820WA	CAALFM_CR10820WA	0.521496	0.0176318	0.0787737	NS
CAALFM_C305080WA	CAALFM_C305080WA	-0.787652	0.0177094	0.0790594	NS
CAALFM_C303670WA	CAALFM_C303670WA	-0.528091	0.0178032	0.0794169	NS
CAALFM_C301660WA	CAALFM_C301660WA	-0.668453	0.0178566	0.0795701	NS
CAALFM_C600760WA	CAALFM_C600760WA	0.525153	0.0178649	0.0795701	NS
HYU1	HYU1	-0.545811	0.0178863	0.0796041	NS
STN1	STN1	0.885175	0.0179276	0.0797149	NS
TUP1	TUP1	-0.637436	0.0179386	0.0797149	NS
FLO9	FLO9	-0.531584	0.0180353	0.0800833	NS
RIB3	RIB3	-0.684224	0.0181461	0.0805136	NS
CRL1	CRL1	0.516715	0.0182563	0.080941	NS
CAALFM_C404380CA	CAALFM_C404380CA	0.992418	0.0183112	0.0811016	NS
SMI1	SMI1	-0.682423	0.0183205	0.0811016	NS
MES1	MES1	0.646577	0.0183825	0.0813142	NS
SCP1	SCP1	1.04725	0.0184989	0.0817669	NS
CAALFM_C208390WA	CAALFM_C208390WA	-0.875187	0.0185325	0.081853	NS
CAALFM_C107040CA	CAALFM_C107040CA	-1.17492	0.0187484	0.0826965	NS
CAALFM_C400230WA	CAALFM_C400230WA	0.57702	0.018752	0.0826965	NS
CAALFM_C109350WA	CAALFM_C109350WA	0.551994	0.018816	0.0829158	NS
CAALFM_C112880CA	CAALFM_C112880CA	-0.996169	0.0188503	0.0830043	NS
RPP1	RPP1	0.941191	0.0189038	0.0831768	NS
CAALFM_C702520WA	CAALFM_C702520WA	-0.788756	0.0189771	0.083436	NS
CAALFM_C202730WA	CAALFM_C202730WA	0.582514	0.0190063	0.0835013	NS
CAALFM_CR00630WA	CAALFM_CR00630WA	-1.01898	0.0191386	0.0840189	NS
CAALFM_C604280WA	CAALFM_C604280WA	-0.510172	0.0193492	0.0848794	NS
HNT2	HNT2	-0.777517	0.0193977	0.0850276	NS
CAALFM_C603960WA	CAALFM_C603960WA	-0.639267	0.0194754	0.0853038	NS
TES1	TES1	0.729064	0.0196367	0.0859456	NS
CAALFM_C704310CA	CAALFM_C704310CA	-0.524494	0.0197141	0.0862196	NS
CAALFM_C402420CA	CAALFM_C402420CA	-0.583422	0.0198143	0.0865923	NS
SUR2	SUR2	-0.659305	0.0199687	0.0872018	NS
MSS116	MSS116	0.697664	0.0200445	0.0874667	NS
GIN4	GIN4	-0.607775	0.0200918	0.0876075	NS
CAALFM_C500850CA	CAALFM_C500850CA	0.95438	0.0201113	0.0876265	NS
CAALFM_C700150WA	CAALFM_C700150WA	-0.599447	0.0203187	0.0884642	NS
GLN3	GLN3	-0.630277	0.0204012	0.0887567	NS
CAALFM_C207250CA	CAALFM_C207250CA	-0.860259	0.0204827	0.0890445	NS
TIM9	TIM9	0.701834	0.0205977	0.0894776	NS
SER33	SER33	0.677988	0.0206601	0.0896816	NS
CAALFM_CR00910WA	CAALFM_CR00910WA	-0.65731	0.0207523	0.0899471	NS
SEO1	SEO1	0.670336	0.0207368	0.0899471	NS
BRE1	BRE1	-0.55053	0.0208938	0.0904931	NS
CAALFM_C404190CA	CAALFM_C404190CA	-0.818744	0.0209505	0.0905239	NS
CAALFM_C406850CA	CAALFM_C406850CA	0.599172	0.0209361	0.0905239	NS
GRE2	GRE2	-0.677323	0.0209336	0.0905239	NS
OPT6	OPT6	-0.645418	0.0209633	0.0905239	NS
FET99	FET99	-1.96047	0.0209848	0.0905498	NS
WOR4	WOR4	-0.790453	0.0210068	0.0905773	NS
RAD53	RAD53	-0.561781	0.0211447	0.0911041	NS
CAALFM_C600240CA	CAALFM_C600240CA	-0.564702	0.0212764	0.0916038	NS
SUC1	SUC1	-0.728184	0.0213629	0.0919081	NS
CAALFM_C404250WA	CAALFM_C404250WA	-0.625443	0.0214045	0.09194	NS
CAALFM_C601520WA	CAALFM_C601520WA	-1.11258	0.0213984	0.09194	NS
CAALFM_CR06070WA	CAALFM_CR06070WA	-0.558241	0.0214179	0.09194	NS
CAALFM_C111950WA	CAALFM_C111950WA	-0.841072	0.0215342	0.0923712	NS
CAALFM_C200770WA	CAALFM_C200770WA	-0.55805	0.0218795	0.0936725	NS
CAALFM_C405590WA	CAALFM_C405590WA	-0.647193	0.0218947	0.0936725	NS
CAALFM_C703880CA	CAALFM_C703880CA	0.860311	0.0218537	0.0936725	NS
CAALFM_CR10280WA	CAALFM_CR10280WA	0.715822	0.0219021	0.0936725	NS
PHO13	PHO13	0.759443	0.0219313	0.0937285	NS
RTG3	RTG3	-0.518275	0.0220497	0.094165	NS
PDX3	PDX3	-0.623939	0.0220729	0.0941951	NS
CAALFM_C102330CA	CAALFM_C102330CA	0.676373	0.0220915	0.0942053	NS
VAC7	VAC7	-0.602465	0.0221589	0.0944234	NS
CAALFM_C300890CA	CAALFM_C300890CA	-0.519165	0.0222672	0.094748	NS
CAALFM_C702160WA	CAALFM_C702160WA	0.743116	0.0222677	0.094748	NS
CAALFM_C203140CA	CAALFM_C203140CA	-0.527333	0.0224794	0.0955785	NS
ASN1	ASN1	0.666056	0.0225439	0.0957826	NS
CAALFM_C501610WA	CAALFM_C501610WA	0.811686	0.0226617	0.0962127	NS
CAALFM_C210730WA	CAALFM_C210730WA	1.0018	0.0227378	0.0964656	NS
CAALFM_C110820CA	CAALFM_C110820CA	-0.632078	0.022785	0.0965951	NS
REP1	REP1	0.654152	0.0229064	0.0970388	NS
FPG1	FPG1	-0.514731	0.0230217	0.0974562	NS
CAALFM_C107510WA	CAALFM_C107510WA	0.542771	0.0230677	0.0974787	NS
CAALFM_C307100CA	CAALFM_C307100CA	-0.65411	0.0230773	0.0974787	NS
CAALFM_C405610CA	CAALFM_C405610CA	-0.576182	0.0230652	0.0974787	NS
CHA1	CHA1	-1.2338	0.0231879	0.0978745	NS
CAALFM_C703830CA	CAALFM_C703830CA	-0.510763	0.0234924	0.0990878	NS
PBR1	PBR1	-1.97078	0.0236956	0.0998722	NS
MSH6	MSH6	-0.669508	0.0237628	0.100083	NS
CAALFM_C307070CA	CAALFM_C307070CA	-0.99891	0.0238387	0.10033	NS
SPS20	SPS20	-0.536391	0.0238704	0.100391	NS
CAALFM_C200490WA	CAALFM_C200490WA	-0.551577	0.0239781	0.10077	NS
PAP1	PAP1	-0.492025	0.0240466	0.100985	NS
HSX11	HSX11	-0.565382	0.0240668	0.100997	NS
SEC3	SEC3	-0.489085	0.0245016	0.102747	NS
CAALFM_C112570CA	CAALFM_C112570CA	0.575193	0.0245494	0.102874	NS
ATO6	ATO6	-1.01309	0.024657	0.10325	NS
CAALFM_C400610WA	CAALFM_C400610WA	0.503337	0.0248069	0.103803	NS
ERG28	ERG28	-0.576564	0.0248656	0.103899	NS
MGM101	MGM101	0.536528	0.0248605	0.103899	NS
CAALFM_C203450WA	CAALFM_C203450WA	0.628788	0.0249689	0.104198	NS
CAALFM_C500320WA	CAALFM_C500320WA	0.544598	0.024973	0.104198	NS
CAALFM_CR09740WA	CAALFM_CR09740WA	0.882938	0.0249983	0.104228	NS
CAALFM_CR06290CA	CAALFM_CR06290CA	-0.53215	0.0252364	0.105146	NS
PDX1	PDX1	-0.556205	0.0253215	0.105425	NS
DPM3	DPM3	0.641931	0.0253637	0.105525	NS
CAALFM_C110960WA	CAALFM_C110960WA	0.520156	0.0253995	0.105592	NS
CPR6	CPR6	0.622493	0.0254345	0.105592	NS
TIM54	TIM54	0.52684	0.0254263	0.105592	NS
AYR1	AYR1	-0.49102	0.0254547	0.105601	NS
AIP2	AIP2	0.784501	0.0255028	0.105724	NS
CAALFM_C109980CA	CAALFM_C109980CA	-0.495156	0.0255776	0.105884	NS
CAALFM_CR09620CA	CAALFM_CR09620CA	-0.560282	0.0255668	0.105884	NS
LYS5	LYS5	-0.743528	0.0256004	0.105903	NS
CAALFM_C205710CA	CAALFM_C205710CA	0.677202	0.0256529	0.106044	NS
YPD1	YPD1	0.493339	0.0256968	0.10615	NS
CAALFM_C301070CA	CAALFM_C301070CA	-0.543601	0.0257447	0.106273	NS
AAT22	AAT22	-0.519943	0.0259816	0.107174	NS
NRP1	NRP1	-0.614768	0.0262697	0.108286	NS
CAALFM_C104620WA	CAALFM_C104620WA	0.536471	0.0262889	0.108288	NS
TCP1	TCP1	0.591125	0.0263885	0.108621	NS
CAALFM_CR07160CA	CAALFM_CR07160CA	0.682091	0.0265869	0.10936	NS
CAALFM_C407100CA	CAALFM_C407100CA	0.498708	0.0266126	0.109389	NS
HSE1	HSE1	0.497403	0.0266317	0.10939	NS
CAALFM_C603440WA	CAALFM_C603440WA	0.851153	0.0267929	0.109826	NS
CAALFM_CR06530WA	CAALFM_CR06530WA	0.562516	0.026789	0.109826	NS
GAL102	GAL102	-1.01179	0.0267947	0.109826	NS
CAALFM_C106160WA	CAALFM_C106160WA	1.21489	0.0268734	0.110071	NS
CAALFM_C114250CA	CAALFM_C114250CA	-0.723189	0.0269882	0.110463	NS
RDN18	RDN18	-0.998654	0.0270245	0.110534	NS
CAALFM_C203880CA	CAALFM_C203880CA	0.890421	0.027273	0.111472	NS
RTG1	RTG1	-0.484429	0.0275151	0.112382	NS
CAALFM_C601750CA	CAALFM_C601750CA	0.618918	0.0276401	0.112813	NS
CAALFM_C400680WA	CAALFM_C400680WA	-0.581353	0.0278959	0.113778	NS
CAALFM_C200630CA	CAALFM_C200630CA	-0.552962	0.0279412	0.113802	NS
CAALFM_C604240WA	CAALFM_C604240WA	0.899147	0.0279218	0.113802	NS
CAALFM_C207080CA	CAALFM_C207080CA	-0.641212	0.0280246	0.114062	NS
CAALFM_C300840CA	CAALFM_C300840CA	0.642846	0.0281141	0.114347	NS
ILS1	ILS1	0.592718	0.0281766	0.11452	NS
CAALFM_C603780CA	CAALFM_C603780CA	0.474637	0.0283697	0.115159	NS
SUP35	SUP35	0.581608	0.0283733	0.115159	NS
VMA8	VMA8	-0.484707	0.0284444	0.115367	NS
HSP21	HSP21	-1.06383	0.0284666	0.115376	NS
CAALFM_C106820WA	CAALFM_C106820WA	-0.504202	0.028568	0.115545	NS
EIF4E	EIF4E	0.591785	0.0285403	0.115545	NS
MRPL33	MRPL33	0.725161	0.0285567	0.115545	NS
CAALFM_C112430WA	CAALFM_C112430WA	-0.483127	0.0287162	0.116064	NS
CAALFM_C107150WA	CAALFM_C107150WA	1.03452	0.0287596	0.116076	NS
CAALFM_C107630WA	CAALFM_C107630WA	0.538764	0.0287542	0.116076	NS
RSM22	RSM22	0.914165	0.0287791	0.116076	NS
CAALFM_C207040WA	CAALFM_C207040WA	0.605885	0.0288309	0.116123	NS
FRE9	FRE9	0.729259	0.0288271	0.116123	NS
CAALFM_CR00600CA	CAALFM_CR00600CA	-0.510522	0.0289202	0.116402	NS
BUD2	BUD2	-0.528926	0.0290171	0.116711	NS
PCD1	PCD1	-0.529797	0.0291549	0.117184	NS
CAALFM_CR05730CA	CAALFM_CR05730CA	-0.549035	0.0293128	0.117738	NS
CAALFM_C300510WA	CAALFM_C300510WA	0.588753	0.0293899	0.117785	NS
CAALFM_CR06740WA	CAALFM_CR06740WA	-0.619701	0.0293986	0.117785	NS
CDC19	CDC19	-0.662032	0.0293458	0.117785	NS
GDI1	GDI1	-0.574373	0.0294239	0.117785	NS
PEX1	PEX1	-0.498066	0.029426	0.117785	NS
CAALFM_C400750CA	CAALFM_C400750CA	0.839266	0.0295289	0.118034	NS
CAALFM_C700670CA	CAALFM_C700670CA	-0.477964	0.0295159	0.118034	NS
CAALFM_C209290WA	CAALFM_C209290WA	0.811982	0.0296127	0.118126	NS
CAALFM_C302180CA	CAALFM_C302180CA	0.6281	0.0296077	0.118126	NS
GPM2	GPM2	-0.515032	0.0296044	0.118126	NS
CLG1	CLG1	0.623938	0.0298696	0.118905	NS
FAD2	FAD2	0.588613	0.0298503	0.118905	NS
FMO2	FMO2	-0.900551	0.029843	0.118905	NS
RPS30	RPS30	0.595341	0.0298955	0.118927	NS
WAL1	WAL1	-0.499112	0.0301312	0.119782	NS
GAP2	GAP2	-1.04508	0.0302368	0.120053	NS
MNN2	MNN2	0.483051	0.0302406	0.120053	NS
CAALFM_C307240WA	CAALFM_C307240WA	1.08301	0.0303698	0.120483	NS
ARO4	ARO4	0.612422	0.0306793	0.121599	NS
KRE5	KRE5	0.519516	0.0307138	0.121599	NS
STE23	STE23	0.506589	0.0307086	0.121599	NS
HGT4	HGT4	-1.11804	0.0308422	0.121941	NS
SOK1	SOK1	0.526717	0.0308349	0.121941	NS
CAALFM_C503930CA	CAALFM_C503930CA	-0.777301	0.0310415	0.122577	NS
CAK1	CAK1	0.490993	0.0310453	0.122577	NS
CCT7	CCT7	0.600277	0.0312533	0.123315	NS
CAALFM_C205640WA	CAALFM_C205640WA	-0.529877	0.0313517	0.123619	NS
CAALFM_C604260CA	CAALFM_C604260CA	0.541359	0.0314746	0.124019	NS
CAALFM_CR07680CA	CAALFM_CR07680CA	-0.6988	0.03157	0.124311	NS
CAALFM_C701150WA	CAALFM_C701150WA	0.606216	0.0317404	0.124897	NS
CAALFM_C109650WA	CAALFM_C109650WA	-0.656267	0.0318052	0.124983	NS
HBR1	HBR1	0.520588	0.0317973	0.124983	NS
CAALFM_C604100WA	CAALFM_C604100WA	-0.512936	0.0319768	0.125487	NS
UGA6	UGA6	-0.670667	0.0319562	0.125487	NS
CAALFM_C106350WA	CAALFM_C106350WA	-0.583602	0.0322851	0.126575	NS
CAALFM_CR03620CA	CAALFM_CR03620CA	-0.516544	0.0322975	0.126575	NS
CAALFM_CR07300WA	CAALFM_CR07300WA	1.10764	0.0323962	0.126876	NS
PUT1	PUT1	-1.15807	0.0324384	0.126956	NS
CAALFM_C204370WA	CAALFM_C204370WA	0.563891	0.0325425	0.127277	NS
CAALFM_C307330WA	CAALFM_C307330WA	-0.584691	0.0326045	0.127348	NS
TRX2	TRX2	-1.18783	0.0325855	0.127348	NS
ZCF11	ZCF11	-0.513418	0.0327321	0.127761	NS
FDH3	FDH3	-0.632153	0.0328898	0.12829	NS
CAALFM_C305860CA	CAALFM_C305860CA	0.579652	0.032995	0.128614	NS
KIP1	KIP1	-0.622637	0.0330449	0.128722	NS
CAALFM_C602280WA	CAALFM_C602280WA	-0.509301	0.0330721	0.128742	NS
CAALFM_CR08290WA	CAALFM_CR08290WA	-0.467183	0.0332609	0.12939	NS
CAALFM_C101750WA	CAALFM_C101750WA	-0.494606	0.0332907	0.129419	NS
KRE1	KRE1	0.779888	0.0333893	0.129716	NS
CAALFM_CR03350CA	CAALFM_CR03350CA	0.51096	0.0334736	0.129869	NS
NCP1	NCP1	-0.646339	0.0334711	0.129869	NS
CAALFM_C105930CA	CAALFM_C105930CA	-0.539218	0.033512	0.129932	NS
CAALFM_C205020WA	CAALFM_C205020WA	0.615129	0.0336795	0.130494	NS
CAALFM_C307630CA	CAALFM_C307630CA	0.467073	0.0337329	0.130614	NS
CAALFM_C205990CA	CAALFM_C205990CA	-0.711615	0.0338286	0.13081	NS
CAALFM_C701680CA	CAALFM_C701680CA	-0.548947	0.0338252	0.13081	NS
TAZ1	TAZ1	0.815312	0.033901	0.131003	NS
ENA21	ENA21	0.636713	0.0339714	0.131188	NS
AKR1	AKR1	0.509941	0.0340531	0.131378	NS
CAALFM_CR00490WA	CAALFM_CR00490WA	0.538298	0.0340661	0.131378	NS
CNH1	CNH1	0.506146	0.0342315	0.131929	NS
CAALFM_C204620WA	CAALFM_C204620WA	-0.554863	0.0343587	0.132243	NS
ERG11	ERG11	-0.707052	0.0343505	0.132243	NS
CAALFM_C407170CA	CAALFM_C407170CA	-0.875082	0.0344425	0.132478	NS
CAALFM_C110250CA	CAALFM_C110250CA	0.969373	0.0344837	0.132549	NS
CAP4	CAP4	-0.644777	0.0345967	0.132895	NS
CAALFM_C305760WA	CAALFM_C305760WA	-0.448075	0.0346939	0.133093	NS
SMC3	SMC3	-0.574733	0.034681	0.133093	NS
CAALFM_C303080WA	CAALFM_C303080WA	-0.522377	0.0347633	0.133271	NS
FMT1	FMT1	0.563025	0.0348072	0.133351	NS
CAALFM_C201240CA	CAALFM_C201240CA	0.600455	0.0348587	0.13346	NS
CEF1	CEF1	0.514833	0.0349542	0.133738	NS
FAA2-1	FAA2-1	-0.488342	0.0349958	0.133809	NS
CAALFM_C303370CA	CAALFM_C303370CA	-0.591427	0.0351305	0.134235	NS
CAALFM_C114410WA	CAALFM_C114410WA	0.518333	0.03526	0.13443	NS
CAALFM_C114430CA	CAALFM_C114430CA	-0.499149	0.0352915	0.13443	NS
CAALFM_C400250WA	CAALFM_C400250WA	-0.516979	0.0352488	0.13443	NS
CAALFM_C401510WA	CAALFM_C401510WA	-0.507672	0.0352971	0.13443	NS
MUP1	MUP1	-0.611082	0.0352738	0.13443	NS
RAD51	RAD51	0.604464	0.0353979	0.134637	NS
SEC8	SEC8	-0.47336	0.0353941	0.134637	NS
CAALFM_C200200WA	CAALFM_C200200WA	-0.521064	0.0355575	0.135156	NS
CAALFM_C303570CA	CAALFM_C303570CA	-0.91815	0.035807	0.135923	NS
CAALFM_C307800CA	CAALFM_C307800CA	0.796377	0.035892	0.135923	NS
CAALFM_C504050WA	CAALFM_C504050WA	-0.476	0.0357989	0.135923	NS
DPP3	DPP3	0.501734	0.0358681	0.135923	NS
HST6	HST6	1.01805	0.0358997	0.135923	NS
PDE2	PDE2	0.599688	0.0358562	0.135923	NS
CAALFM_C202920WA	CAALFM_C202920WA	0.484387	0.0360869	0.136454	NS
CAALFM_C206920CA	CAALFM_C206920CA	0.518809	0.0360832	0.136454	NS
OPY2	OPY2	0.572725	0.0362295	0.136903	NS
GPI1	GPI1	-0.642732	0.0362584	0.136924	NS
CAALFM_CR04300WA	CAALFM_CR04300WA	0.618738	0.0364102	0.137052	NS
DUR7	DUR7	-0.53788	0.0363933	0.137052	NS
HFL1	HFL1	0.546955	0.036341	0.137052	NS
SUV3	SUV3	0.566826	0.036324	0.137052	NS
UAP1	UAP1	0.488449	0.0363762	0.137052	NS
CAALFM_C700220WA	CAALFM_C700220WA	0.729682	0.0364726	0.137197	NS
CAALFM_C101580WA	CAALFM_C101580WA	0.519811	0.0368552	0.138306	NS
CAALFM_C301690WA	CAALFM_C301690WA	-0.450638	0.0368863	0.138306	NS
CAALFM_C600710WA	CAALFM_C600710WA	-0.519201	0.0368713	0.138306	NS
MCR1	MCR1	-0.56263	0.0367921	0.138306	NS
PLB3	PLB3	0.540043	0.0368369	0.138306	NS
CAALFM_C402770CA	CAALFM_C402770CA	0.532587	0.0374866	0.140466	NS
GYP1	GYP1	-0.512616	0.0375772	0.140715	NS
CAALFM_C501440CA	CAALFM_C501440CA	0.474769	0.0377824	0.141392	NS
CAALFM_C301900CA	CAALFM_C301900CA	-0.657772	0.0379067	0.141674	NS
POL93	POL93	0.794044	0.0378881	0.141674	NS
CAALFM_C208860WA	CAALFM_C208860WA	-0.500209	0.038187	0.14263	NS
CPH1	CPH1	0.563817	0.038362	0.143192	NS
CAALFM_CR03410WA	CAALFM_CR03410WA	-0.574745	0.0384053	0.143261	NS
PLB5	PLB5	-0.488935	0.0385731	0.143795	NS
CAALFM_C112750CA	CAALFM_C112750CA	0.653989	0.0386577	0.144018	NS
CAALFM_CR08650CA	CAALFM_CR08650CA	-0.520167	0.0387881	0.144411	NS
YKE2	YKE2	-0.630279	0.0388634	0.144599	NS
CDC55	CDC55	-0.499105	0.0389197	0.144716	NS
HEM1	HEM1	-0.553688	0.0390041	0.144936	NS
MSS11	MSS11	-0.561629	0.0391151	0.145256	NS
CAALFM_C302250CA	CAALFM_C302250CA	-1.26021	0.0391604	0.145331	NS
CAALFM_C307850WA	CAALFM_C307850WA	-0.469784	0.0393344	0.145884	NS
CAALFM_C210680WA	CAALFM_C210680WA	-0.49203	0.0394172	0.146098	NS
CAALFM_C208930WA	CAALFM_C208930WA	0.516575	0.0395197	0.146225	NS
CAALFM_C407220CA	CAALFM_C407220CA	0.476442	0.0395633	0.146225	NS
RPL27A	RPL27A	0.638395	0.0395773	0.146225	NS
SPE3	SPE3	0.49378	0.0395577	0.146225	NS
YHM1	YHM1	0.493419	0.0395186	0.146225	NS
CAALFM_C202440WA	CAALFM_C202440WA	-0.462426	0.0396938	0.146562	NS
CAALFM_C307400WA	CAALFM_C307400WA	0.525203	0.0397542	0.146692	NS
CAALFM_C404460CA	CAALFM_C404460CA	-0.4627	0.0400165	0.147565	NS
VCX1	VCX1	-0.458648	0.0401618	0.148007	NS
SIP5	SIP5	-0.634984	0.040378	0.14871	NS
RPS28B	RPS28B	0.483899	0.040405	0.148715	NS
CAALFM_C701650WA	CAALFM_C701650WA	-0.590063	0.0405218	0.148983	NS
HGT19	HGT19	-0.922529	0.0405291	0.148983	NS
CAALFM_C104490WA	CAALFM_C104490WA	0.557163	0.0406513	0.149158	NS
CAALFM_C703240WA	CAALFM_C703240WA	-0.587847	0.0406538	0.149158	NS
CAALFM_CR05480WA	CAALFM_CR05480WA	-0.517685	0.0406039	0.149158	NS
CAALFM_CR04730WA	CAALFM_CR04730WA	-0.581089	0.0407264	0.14933	NS
CAALFM_CR02590CA	CAALFM_CR02590CA	0.534006	0.0407602	0.14936	NS
RPS13	RPS13	0.591578	0.0410192	0.150214	NS
CAALFM_C603310WA	CAALFM_C603310WA	-0.49138	0.0411344	0.150541	NS
BOI2	BOI2	-0.488165	0.0413224	0.151039	NS
PSP1	PSP1	-0.598853	0.0413017	0.151039	NS
ARE2	ARE2	-0.549716	0.0413944	0.151165	NS
CAALFM_CR05330WA	CAALFM_CR05330WA	0.933667	0.041409	0.151165	NS
CAALFM_CR03230WA	CAALFM_CR03230WA	0.532514	0.0415143	0.151454	NS
CAALFM_C209480WA	CAALFM_C209480WA	0.543649	0.041609	0.151704	NS
CAALFM_C210760CA	CAALFM_C210760CA	0.455794	0.041635	0.151704	NS
CAALFM_CR03120WA	CAALFM_CR03120WA	0.463254	0.0417839	0.152148	NS
MIG1	MIG1	-0.593898	0.0418094	0.152148	NS
CAALFM_C108240CA	CAALFM_C108240CA	-0.576942	0.0419906	0.152426	NS
MET4	MET4	-0.552543	0.0419809	0.152426	NS
STP1	STP1	-0.663268	0.041965	0.152426	NS
TYS1	TYS1	0.547754	0.0419399	0.152426	NS
CAALFM_CR04490CA	CAALFM_CR04490CA	-0.467361	0.0422698	0.153343	NS
CAALFM_C405640CA	CAALFM_C405640CA	0.525606	0.0424315	0.153738	NS
CAALFM_C703000CA	CAALFM_C703000CA	0.504711	0.0424145	0.153738	NS
CAALFM_CR03530WA	CAALFM_CR03530WA	-0.504005	0.0424866	0.153842	NS
CAALFM_CR09010CA	CAALFM_CR09010CA	-0.524613	0.0426637	0.154387	NS
FTR1	FTR1	0.675059	0.0426957	0.154406	NS
CAALFM_CR09560CA	CAALFM_CR09560CA	-0.62774	0.0428731	0.154952	NS
FGR22	FGR22	-0.997039	0.0430252	0.155405	NS
SSU72	SSU72	0.465949	0.0430722	0.155477	NS
HTS1	HTS1	0.622395	0.0431331	0.155554	NS
KEM1	KEM1	-0.500925	0.043147	0.155554	NS
CAALFM_C203110WA	CAALFM_C203110WA	-1.0034	0.0432829	0.155947	NS
CAALFM_C108610CA	CAALFM_C108610CA	-0.641047	0.043589	0.156953	NS
NCE4	NCE4	-0.633676	0.0439213	0.158051	NS
CAALFM_C209650WA	CAALFM_C209650WA	-0.482149	0.043963	0.158104	NS
UGT51C1	UGT51C1	0.449815	0.0441239	0.158584	NS
CAALFM_C112740WA	CAALFM_C112740WA	-0.465899	0.0442113	0.158702	NS
CAALFM_C306610WA	CAALFM_C306610WA	0.444635	0.0441998	0.158702	NS
CAALFM_C107780WA	CAALFM_C107780WA	-0.450372	0.0443525	0.159036	NS
CAALFM_C113840WA	CAALFM_C113840WA	-0.488244	0.0443593	0.159036	NS
CAALFM_C207650CA	CAALFM_C207650CA	-0.491364	0.0444897	0.159406	NS
CAALFM_C404230WA	CAALFM_C404230WA	-0.523308	0.0445317	0.159457	NS
CAALFM_C207800WA	CAALFM_C207800WA	0.577956	0.0446379	0.159518	NS
CAALFM_C304330CA	CAALFM_C304330CA	0.539823	0.0446236	0.159518	NS
HAP43	HAP43	0.478199	0.0446584	0.159518	NS
SWI4	SWI4	-0.45727	0.044636	0.159518	NS
RPS22A	RPS22A	0.613442	0.0447611	0.159786	NS
CAALFM_C603590CA	CAALFM_C603590CA	-0.556157	0.0447889	0.159787	NS
CAALFM_C403020WA	CAALFM_C403020WA	0.4644	0.0452022	0.161163	NS
AHP2	AHP2	-0.45109	0.045334	0.161534	NS
CAALFM_C102800WA	CAALFM_C102800WA	-1.03984	0.04545	0.16179	NS
PAM18	PAM18	0.622395	0.0454896	0.16179	NS
PLB2	PLB2	-0.591607	0.0454728	0.16179	NS
SDH2	SDH2	-0.487354	0.0455737	0.16199	NS
HIS3	HIS3	-1.4088	0.0457193	0.162408	NS
BRG1	BRG1	-0.587552	0.0457749	0.162506	NS
FAA2-3	FAA2-3	-0.584348	0.0462259	0.164007	NS
CAALFM_C404200CA	CAALFM_C404200CA	-0.874216	0.0463897	0.164488	NS
CAALFM_C202040WA	CAALFM_C202040WA	-0.432873	0.0465928	0.165007	NS
CAALFM_CR10810CA	CAALFM_CR10810CA	0.536681	0.0465657	0.165007	NS
CAALFM_C203420CA	CAALFM_C203420CA	0.57184	0.0467094	0.165319	NS
DBP5	DBP5	0.557045	0.046781	0.165472	NS
PCL7	PCL7	-0.527396	0.0468861	0.165641	NS
TUF1	TUF1	0.53921	0.0468734	0.165641	NS
PRP45	PRP45	0.689476	0.0469687	0.165832	NS
CAALFM_C206710WA	CAALFM_C206710WA	-0.602182	0.0471736	0.166353	NS
CAALFM_C302260CA	CAALFM_C302260CA	-0.516989	0.0471517	0.166353	NS
CAALFM_C305850WA	CAALFM_C305850WA	-0.537975	0.0472466	0.16651	NS
TRP1	TRP1	-0.443387	0.0473084	0.166627	NS
CAALFM_C704000WA	CAALFM_C704000WA	-0.420564	0.0477262	0.167996	NS
CAALFM_C307170CA	CAALFM_C307170CA	-0.479002	0.0477813	0.168088	NS
CAALFM_C208200WA	CAALFM_C208200WA	0.461785	0.0481897	0.169218	NS
CAALFM_C304410CA	CAALFM_C304410CA	-0.501818	0.0481806	0.169218	NS
CAALFM_C603540WA	CAALFM_C603540WA	-0.765802	0.0481593	0.169218	NS
ALO1	ALO1	0.496968	0.0483639	0.169522	NS
CAALFM_C600110CA	CAALFM_C600110CA	0.502525	0.0483415	0.169522	NS
RSN1	RSN1	-0.604233	0.048355	0.169522	NS
CAALFM_C101620CA	CAALFM_C101620CA	0.597037	0.048418	0.169602	NS
CAALFM_C701280CA	CAALFM_C701280CA	0.49614	0.0484452	0.169602	NS
CAALFM_C501310WA	CAALFM_C501310WA	0.582438	0.048556	0.169888	NS
CYT2	CYT2	0.599912	0.0487047	0.170305	NS
CAALFM_C207620WA	CAALFM_C207620WA	-1.03529	0.0487566	0.170362	NS
PRI2	PRI2	-0.631583	0.0487797	0.170362	NS
RPL38	RPL38	0.566676	0.0488374	0.170461	NS
CRH12	CRH12	-0.536181	0.0490805	0.171207	NS
CAALFM_C205410WA	CAALFM_C205410WA	0.572381	0.0491857	0.171265	NS
CAALFM_C405970WA	CAALFM_C405970WA	0.457816	0.0491604	0.171265	NS
CAALFM_C703310WA	CAALFM_C703310WA	0.722794	0.0491395	0.171265	NS
ADAEC	ADAEC	-0.535231	0.0493309	0.171617	NS
CAALFM_C108770WA	CAALFM_C108770WA	-0.638401	0.0493735	0.171617	NS
CAALFM_C701360CA	CAALFM_C701360CA	0.701077	0.0494106	0.171617	NS
CAALFM_CR10230WA	CAALFM_CR10230WA	0.453053	0.0494345	0.171617	NS
HOS1	HOS1	0.487261	0.0493931	0.171617	NS
CAALFM_C205270WA	CAALFM_C205270WA	0.686594	0.0495768	0.17192	NS
FTH2	FTH2	0.477192	0.0495809	0.17192	NS
CAALFM_C210000CA	CAALFM_C210000CA	-0.883081	0.0497256	0.172317	NS
DAP2	DAP2	-0.475543	0.0497547	0.172317	NS
CAALFM_C306990WA	CAALFM_C306990WA	-0.547645	0.0498662	0.1726	NS
ECM22	ECM22	0.617608	0.0500601	0.173168	NS
CAALFM_C105540CA	CAALFM_C105540CA	-0.767227	0.0502358	0.173569	NS
PTH2	PTH2	0.607471	0.0502301	0.173569	NS
CAALFM_C204410WA	CAALFM_C204410WA	-0.510662	0.050274	0.173598	NS
BTS1	BTS1	0.689573	0.0504341	0.173944	NS
TOK1	TOK1	0.432884	0.0504335	0.173944	NS
CAALFM_C205380WA	CAALFM_C205380WA	-0.495756	0.0506815	0.174673	NS
HMO1	HMO1	-0.535328	0.0507058	0.174673	NS
CAALFM_C503430WA	CAALFM_C503430WA	0.790491	0.0511117	0.175967	NS
TIM10	TIM10	0.53247	0.051288	0.17647	NS
CAALFM_C700380WA	CAALFM_C700380WA	-0.496122	0.0513697	0.176646	NS
CAALFM_C306260CA	CAALFM_C306260CA	0.478161	0.051599	0.17733	NS
CAALFM_C300950CA	CAALFM_C300950CA	0.607516	0.051758	0.177666	NS
RAD14	RAD14	0.48519	0.0517378	0.177666	NS
FCA1	FCA1	0.454573	0.0521416	0.178877	NS
CAALFM_C502990WA	CAALFM_C502990WA	0.696191	0.0522021	0.178979	NS
CAALFM_C106910CA	CAALFM_C106910CA	0.456386	0.0522338	0.178981	NS
CAALFM_C103430WA	CAALFM_C103430WA	-0.485457	0.0524303	0.179337	NS
CAALFM_C201570WA	CAALFM_C201570WA	0.691286	0.0523994	0.179337	NS
YCP4	YCP4	-0.485622	0.0524154	0.179337	NS
CAALFM_C205830CA	CAALFM_C205830CA	0.622012	0.0524741	0.179382	NS
CAALFM_C303680WA	CAALFM_C303680WA	-0.463757	0.0525784	0.179633	NS
CAALFM_C604110WA	CAALFM_C604110WA	-0.454026	0.0526381	0.179731	NS
CAALFM_CR02550CA	CAALFM_CR02550CA	0.525936	0.0527224	0.179807	NS
PST3	PST3	-0.513843	0.0527158	0.179807	NS
CAALFM_C102200CA	CAALFM_C102200CA	-0.609014	0.0528086	0.179995	NS
CAALFM_C603550CA	CAALFM_C603550CA	0.599723	0.0528466	0.180019	NS
CAALFM_C400260WA	CAALFM_C400260WA	-0.453131	0.053081	0.180652	NS
CAALFM_C604080WA	CAALFM_C604080WA	0.472222	0.0530944	0.180652	NS
SCS7	SCS7	-0.507652	0.0533029	0.181217	NS
TIF3	TIF3	0.553909	0.0533229	0.181217	NS
RBT7	RBT7	-1.02026	0.05354	0.181848	NS
CAALFM_C205720CA	CAALFM_C205720CA	-0.493178	0.0536168	0.182003	NS
CAALFM_C404180CA	CAALFM_C404180CA	0.494008	0.0538002	0.182457	NS
CAALFM_C501470CA	CAALFM_C501470CA	-0.591129	0.0538399	0.182457	NS
LAS1	LAS1	0.497168	0.053845	0.182457	NS
CAALFM_C200650WA	CAALFM_C200650WA	0.466867	0.0539172	0.182596	NS
CAALFM_C104820CA	CAALFM_C104820CA	0.565016	0.0541287	0.183205	NS
NAT2	NAT2	-0.441058	0.0541644	0.183219	NS
TIF5	TIF5	0.499963	0.0542215	0.183305	NS
CAALFM_C105890WA	CAALFM_C105890WA	-1.25522	0.0546289	0.184575	NS
CAALFM_C405860WA	CAALFM_C405860WA	0.444679	0.0548146	0.18488	NS
FBA1	FBA1	-0.606446	0.0547714	0.18488	NS
MON2	MON2	-0.440655	0.0547975	0.18488	NS
CAALFM_C502320CA	CAALFM_C502320CA	-0.428563	0.0549118	0.18504	NS
GLN1	GLN1	0.539995	0.0549257	0.18504	NS
PHO112	PHO112	-0.747851	0.0549712	0.185086	NS
CAALFM_C203560CA	CAALFM_C203560CA	0.477714	0.0553274	0.186177	NS
CAALFM_C105280WA	CAALFM_C105280WA	-0.457486	0.055505	0.186666	NS
RHO2	RHO2	-0.51593	0.0555523	0.186718	NS
CAALFM_C210150WA	CAALFM_C210150WA	0.831367	0.0558339	0.187442	NS
GLT1	GLT1	-0.515949	0.0558634	0.187442	NS
OFD1	OFD1	0.499589	0.0559193	0.187442	NS
RPS18	RPS18	0.564276	0.0559291	0.187442	NS
SMD2	SMD2	0.611327	0.0558964	0.187442	NS
SEN1	SEN1	0.513274	0.0559635	0.187449	NS
CAALFM_C300440WA	CAALFM_C300440WA	-0.662767	0.0563326	0.188576	NS
ABP1	ABP1	-0.503942	0.0564031	0.18859	NS
CAALFM_C405740CA	CAALFM_C405740CA	-0.459916	0.0563896	0.18859	NS
HYR3	HYR3	-0.476459	0.0564342	0.18859	NS
HSM3	HSM3	-0.48435	0.0565474	0.18886	NS
RCK2	RCK2	-0.459495	0.0567367	0.189383	NS
AFP99	AFP99	-0.590103	0.056836	0.189606	NS
CAALFM_C110520WA	CAALFM_C110520WA	-0.61689	0.0569153	0.189761	NS
CEX1	CEX1	0.426444	0.056964	0.189815	NS
RDN25	RDN25	-0.736145	0.0571048	0.190175	NS
CAALFM_CR10020CA	CAALFM_CR10020CA	-0.49409	0.0571404	0.190184	NS
CAALFM_CR01550CA	CAALFM_CR01550CA	0.722068	0.0572574	0.190465	NS
CAALFM_C105790WA	CAALFM_C105790WA	0.692207	0.0573554	0.190572	NS
CAALFM_C207070WA	CAALFM_C207070WA	-0.486398	0.0573366	0.190572	NS
YRB1	YRB1	0.48172	0.0574095	0.190643	NS
CAALFM_C700240WA	CAALFM_C700240WA	-0.878534	0.0574473	0.190659	NS
CAALFM_C405350WA	CAALFM_C405350WA	0.504069	0.0578377	0.191845	NS
CAALFM_C111140WA	CAALFM_C111140WA	-0.423555	0.057934	0.191959	NS
MEC3	MEC3	0.528035	0.057938	0.191959	NS
AUR1	AUR1	-0.509828	0.0580894	0.192351	NS
CAALFM_CR08170CA	CAALFM_CR08170CA	-0.403376	0.0582334	0.192718	NS
EXO70	EXO70	-0.435719	0.0584394	0.193289	NS
CAALFM_C202110CA	CAALFM_C202110CA	0.597122	0.0586639	0.193838	NS
RPS10	RPS10	0.557018	0.058672	0.193838	NS
AXL1	AXL1	-0.585375	0.0587929	0.194039	NS
CAALFM_C104440WA	CAALFM_C104440WA	1.4741	0.0588331	0.194039	NS
CAALFM_CR00350WA	CAALFM_CR00350WA	-0.476558	0.0588222	0.194039	NS
CAALFM_C203340WA	CAALFM_C203340WA	-0.439833	0.059277	0.195392	NS
RAD59	RAD59	0.535466	0.0593496	0.19552	NS
GCD2	GCD2	0.458231	0.0594674	0.195788	NS
MXR1	MXR1	0.544181	0.0594983	0.195788	NS
GNA1	GNA1	0.510505	0.0596216	0.196083	NS
LSP1	LSP1	-0.498139	0.0597629	0.196436	NS
CAALFM_CR04370WA	CAALFM_CR04370WA	0.574131	0.0599288	0.196759	NS
DAL81	DAL81	-0.489846	0.0599057	0.196759	NS
CAALFM_C701070CA	CAALFM_C701070CA	-0.494193	0.060096	0.197196	NS
CAALFM_C300030CA	CAALFM_C300030CA	-0.518896	0.060316	0.197684	NS
CAALFM_CR05370WA	CAALFM_CR05370WA	-0.600172	0.0603563	0.197684	NS
CSO99	CSO99	-0.449827	0.0603806	0.197684	NS
SEC6	SEC6	-0.448632	0.0602963	0.197684	NS
TRX1	TRX1	-0.460269	0.0604664	0.197853	NS
GPR1	GPR1	-0.775658	0.0605797	0.198112	NS
FRE10	FRE10	0.576946	0.0607221	0.198367	NS
RPL25	RPL25	0.564315	0.0607259	0.198367	NS
ASM3	ASM3	0.409535	0.0610109	0.199186	NS
ARP2	ARP2	-0.474389	0.0611528	0.199533	NS
RAD57	RAD57	-0.450476	0.0611861	0.199533	NS
CAALFM_CR06640CA	CAALFM_CR06640CA	-0.477335	0.0612938	0.199772	NS
CAALFM_C401990WA	CAALFM_C401990WA	0.987811	0.061342	0.199817	NS
CAALFM_C205580WA	CAALFM_C205580WA	-0.464918	0.061616	0.200274	NS
CAALFM_C207270WA	CAALFM_C207270WA	-0.536798	0.0616202	0.200274	NS
DAP1	DAP1	-0.498663	0.0615391	0.200274	NS
ZCF13	ZCF13	0.502857	0.0615872	0.200274	NS
CAALFM_C113240WA	CAALFM_C113240WA	-0.541276	0.0616683	0.200319	NS
ARO3	ARO3	-0.624243	0.061837	0.200754	NS
CAALFM_C301890CA	CAALFM_C301890CA	-0.429239	0.0619888	0.201041	NS
CAALFM_C302670WA	CAALFM_C302670WA	0.68665	0.0619946	0.201041	NS
HAT2	HAT2	-0.468936	0.0620708	0.201176	NS
CAALFM_C201910WA	CAALFM_C201910WA	-0.745801	0.0623022	0.201813	NS
CAALFM_C306710WA	CAALFM_C306710WA	-0.458066	0.0623545	0.20187	NS
AAF1	AAF1	0.459543	0.0624652	0.202072	NS
CAALFM_C209160WA	CAALFM_C209160WA	0.483158	0.0624866	0.202072	NS
HSP90	HSP90	0.497788	0.0625668	0.202219	NS
DUR1,2	DUR1,2	0.448815	0.0626024	0.202222	NS
CAALFM_C304210WA	CAALFM_C304210WA	0.883541	0.0626638	0.202307	NS
CAALFM_C602980CA	CAALFM_C602980CA	-0.436628	0.0627152	0.202361	NS
ATG9	ATG9	0.443561	0.0628414	0.202521	NS
CAALFM_C105740CA	CAALFM_C105740CA	-0.603221	0.0628866	0.202521	NS
MED5	MED5	-0.465541	0.0628475	0.202521	NS
PEP7	PEP7	-0.490202	0.0629042	0.202521	NS
CAALFM_C210300CA	CAALFM_C210300CA	0.601326	0.0630664	0.202931	NS
TRM1	TRM1	0.514812	0.0636216	0.204604	NS
BUD31	BUD31	0.723059	0.0636604	0.204615	NS
ERG5	ERG5	-0.554226	0.0637131	0.204671	NS
CAALFM_CR05800CA	CAALFM_CR05800CA	0.509443	0.0638044	0.204851	NS
CAALFM_CR00220WA	CAALFM_CR00220WA	-0.56461	0.0640243	0.205444	NS
NPR1	NPR1	-0.430901	0.0640783	0.205504	NS
CAALFM_C200550WA	CAALFM_C200550WA	-0.541456	0.064211	0.205749	NS
CHL4	CHL4	-0.594983	0.0642258	0.205749	NS
VPS16	VPS16	-0.398615	0.0646915	0.207127	NS
SSU1	SSU1	0.652954	0.0647692	0.207261	NS
SEC62	SEC62	0.429674	0.0648982	0.20756	NS
CAALFM_C302720WA	CAALFM_C302720WA	-0.554443	0.0649843	0.207721	NS
CAALFM_C100520WA	CAALFM_C100520WA	0.540375	0.0651845	0.208132	NS
CAALFM_C307370WA	CAALFM_C307370WA	-0.578885	0.0651528	0.208132	NS
CAALFM_C103620CA	CAALFM_C103620CA	-0.411588	0.0652231	0.208141	NS
DJP1	DJP1	0.403341	0.0653788	0.208294	NS
GDA1	GDA1	0.463948	0.0653774	0.208294	NS
TIM13	TIM13	0.801381	0.0653135	0.208294	NS
CAALFM_C602690CA	CAALFM_C602690CA	0.517147	0.0654871	0.208525	NS
RPL29	RPL29	0.55022	0.0655621	0.208649	NS
CAALFM_C101090CA	CAALFM_C101090CA	0.482851	0.0657602	0.209165	NS
CAALFM_C109840CA	CAALFM_C109840CA	0.444021	0.0658165	0.209229	NS
CAALFM_C502730CA	CAALFM_C502730CA	0.434594	0.0658992	0.209304	NS
CAALFM_C700130WA	CAALFM_C700130WA	-0.466622	0.065912	0.209304	NS
CAALFM_CR08930CA	CAALFM_CR08930CA	0.433113	0.0659842	0.209419	NS
CAALFM_C405820WA	CAALFM_C405820WA	0.639614	0.0661016	0.209562	NS
CDC73	CDC73	-0.422464	0.0660677	0.209562	NS
ERG1	ERG1	-0.751354	0.0661881	0.209608	NS
TOM7	TOM7	0.751157	0.0661629	0.209608	NS
CAALFM_CR04110WA	CAALFM_CR04110WA	0.709772	0.0664511	0.210326	NS
CAALFM_C105920WA	CAALFM_C105920WA	0.63398	0.0666689	0.210633	NS
CAALFM_C209000CA	CAALFM_C209000CA	0.673644	0.0666891	0.210633	NS
CAALFM_C503140CA	CAALFM_C503140CA	-0.449502	0.0666933	0.210633	NS
RIA1	RIA1	0.511223	0.066613	0.210633	NS
RHD1	RHD1	-0.639236	0.0668496	0.211012	NS
CSA1	CSA1	0.453921	0.0670126	0.211412	NS
CAALFM_C303070WA	CAALFM_C303070WA	0.432546	0.0670564	0.211435	NS
RPR2	RPR2	0.612418	0.0671224	0.211529	NS
PGA4	PGA4	-0.483875	0.0672853	0.211927	NS
CAALFM_C602900CA	CAALFM_C602900CA	0.625084	0.0674348	0.212282	NS
CAALFM_C106770WA	CAALFM_C106770WA	0.463391	0.0674814	0.212314	NS
CAALFM_C403370CA	CAALFM_C403370CA	-0.542067	0.0678322	0.213273	NS
TRP4	TRP4	-0.430496	0.0678596	0.213273	NS
CAALFM_CR04150WA	CAALFM_CR04150WA	0.551993	0.068054	0.213653	NS
NAM7	NAM7	0.479217	0.0680415	0.213653	NS
CAALFM_C406880CA	CAALFM_C406880CA	0.433105	0.0683057	0.214327	NS
CAALFM_C402260CA	CAALFM_C402260CA	0.702686	0.0683565	0.214371	NS
CAALFM_CR10170CA	CAALFM_CR10170CA	0.462231	0.0684957	0.214691	NS
CAALFM_C207760WA	CAALFM_C207760WA	-0.508047	0.0685358	0.214701	NS
CAALFM_CR08980CA	CAALFM_CR08980CA	-0.433673	0.0686845	0.215051	NS
CDH1	CDH1	-0.449624	0.0687566	0.215161	NS
CAALFM_C111120CA	CAALFM_C111120CA	-0.435154	0.0689922	0.215782	NS
CAALFM_C205510CA	CAALFM_C205510CA	0.453521	0.0690848	0.215945	NS
CAALFM_C505240CA	CAALFM_C505240CA	-0.788223	0.0691559	0.215945	NS
CAALFM_CR07480WA	CAALFM_CR07480WA	0.466135	0.0691359	0.215945	NS
DAK2	DAK2	-0.612118	0.0693661	0.216485	NS
CAALFM_C406160WA	CAALFM_C406160WA	0.512022	0.0696356	0.216794	NS
CAALFM_C601020WA	CAALFM_C601020WA	-0.657385	0.0695476	0.216794	NS
CTF8	CTF8	0.611723	0.0696518	0.216794	NS
IFI3	IFI3	-0.488255	0.0695285	0.216794	NS
STE13	STE13	0.40412	0.0696381	0.216794	NS
ATG15	ATG15	0.450939	0.0698239	0.217213	NS
IFD6	IFD6	-0.746166	0.0700967	0.217945	NS
AGP3	AGP3	0.405177	0.0703172	0.21828	NS
CAALFM_C202840CA	CAALFM_C202840CA	-0.410971	0.0702452	0.21828	NS
CAALFM_C602760WA	CAALFM_C602760WA	-0.881367	0.0703124	0.21828	NS
CAALFM_CR05910WA	CAALFM_CR05910WA	0.471832	0.0707272	0.219318	NS
GPX2	GPX2	0.418088	0.0707247	0.219318	NS
SEC72	SEC72	0.400265	0.070963	0.219932	NS
CAALFM_C502510CA	CAALFM_C502510CA	-0.463019	0.0711929	0.220527	NS
CAALFM_C602290CA	CAALFM_C602290CA	0.506456	0.0712711	0.220652	NS
CAALFM_C401020CA	CAALFM_C401020CA	-0.42088	0.0716343	0.221658	NS
CAALFM_C205670CA	CAALFM_C205670CA	0.49892	0.0718016	0.221905	NS
PHO113	PHO113	-0.590168	0.0717633	0.221905	NS
VMA2	VMA2	-0.471958	0.0718287	0.221905	NS
CAALFM_C701350CA	CAALFM_C701350CA	0.666187	0.0718728	0.221923	NS
ATP20	ATP20	0.414872	0.0719743	0.222118	NS
PMI1	PMI1	-0.481543	0.0720325	0.22218	NS
PFK1	PFK1	-0.582616	0.0723262	0.222968	NS
CAALFM_C302620CA	CAALFM_C302620CA	-0.453487	0.0726297	0.223784	NS
ARD	ARD	0.608551	0.0727022	0.223889	NS
YME1	YME1	0.466375	0.0727547	0.223932	NS
GWT1	GWT1	-0.413794	0.0730149	0.224257	NS
MET16	MET16	-0.432454	0.0730077	0.224257	NS
RIB4	RIB4	-0.45105	0.0729024	0.224257	NS
THR4	THR4	0.521109	0.0730083	0.224257	NS
CHS3	CHS3	0.471097	0.0731363	0.224511	NS
CAALFM_C111280WA	CAALFM_C111280WA	-0.500296	0.0732946	0.224788	NS
CAALFM_C201860CA	CAALFM_C201860CA	0.46064	0.0733426	0.224788	NS
UFE1	UFE1	-0.406687	0.0733177	0.224788	NS
CAALFM_C110440WA	CAALFM_C110440WA	-0.418574	0.073412	0.224882	NS
CAALFM_CR01380WA	CAALFM_CR01380WA	0.412756	0.0734629	0.224919	NS
LRO1	LRO1	-0.40851	0.0736599	0.225404	NS
CAALFM_C107390WA	CAALFM_C107390WA	0.424506	0.0737482	0.225437	NS
UGP1	UGP1	-0.494028	0.073743	0.225437	NS
GST3	GST3	-0.631017	0.0738683	0.225685	NS
CAALFM_C301180CA	CAALFM_C301180CA	-0.458989	0.074191	0.226314	NS
CAALFM_C603200WA	CAALFM_C603200WA	0.464539	0.0741767	0.226314	NS
MED14	MED14	-0.408363	0.0741334	0.226314	NS
CAALFM_C305330CA	CAALFM_C305330CA	-0.920239	0.074238	0.226338	NS
CAALFM_C101220CA	CAALFM_C101220CA	-0.571803	0.0745264	0.226504	NS
CAALFM_C112120WA	CAALFM_C112120WA	0.430015	0.0744998	0.226504	NS
CAALFM_C401730CA	CAALFM_C401730CA	0.393909	0.074524	0.226504	NS
CAALFM_C703380WA	CAALFM_C703380WA	0.585774	0.0744038	0.226504	NS
CAALFM_C703460WA	CAALFM_C703460WA	-0.677513	0.0743414	0.226504	NS
POL2	POL2	0.42558	0.0745094	0.226504	NS
IPT1	IPT1	0.401588	0.0747026	0.226921	NS
CAALFM_C111880WA	CAALFM_C111880WA	0.523875	0.0748741	0.227323	NS
CAALFM_C500580WA	CAALFM_C500580WA	-0.400593	0.0749681	0.227489	NS
CAALFM_C208450WA	CAALFM_C208450WA	-0.401697	0.075218	0.228091	NS
CAALFM_C502350CA	CAALFM_C502350CA	0.617321	0.0752841	0.228091	NS
CAALFM_C505070WA	CAALFM_C505070WA	-0.424476	0.0752469	0.228091	NS
CIP1	CIP1	-0.447503	0.0753461	0.22816	NS
CAALFM_C104120CA	CAALFM_C104120CA	0.487389	0.0759468	0.229739	NS
CAALFM_C201650WA	CAALFM_C201650WA	-0.99317	0.0759285	0.229739	NS
TEA1	TEA1	-0.530358	0.0760232	0.229851	NS
HMS1	HMS1	-0.438159	0.0760662	0.229861	NS
LYS14	LYS14	0.50169	0.0762338	0.230247	NS
CAALFM_C503490CA	CAALFM_C503490CA	-0.479409	0.0762877	0.23029	NS
THS1	THS1	0.480634	0.0763272	0.23029	NS
TOA2	TOA2	0.501089	0.076445	0.230526	NS
CAALFM_CR08430WA	CAALFM_CR08430WA	-0.421387	0.0765712	0.230646	NS
CAALFM_CR08580CA	CAALFM_CR08580CA	0.613804	0.0765641	0.230646	NS
ZCF25	ZCF25	-0.78878	0.0766041	0.230646	NS
IMP1	IMP1	0.475502	0.076778	0.23105	NS
PTP2	PTP2	0.558506	0.0771592	0.232077	NS
CAALFM_C113650CA	CAALFM_C113650CA	-0.411497	0.077309	0.232407	NS
ALG8	ALG8	-0.399203	0.0777392	0.232894	NS
CAALFM_C109620CA	CAALFM_C109620CA	0.469368	0.0776961	0.232894	NS
CAALFM_C210330CA	CAALFM_C210330CA	-0.744139	0.0776833	0.232894	NS
CAALFM_C304790WA	CAALFM_C304790WA	0.412808	0.0777094	0.232894	NS
CAALFM_C401220CA	CAALFM_C401220CA	-0.577786	0.0776337	0.232894	NS
CCT5	CCT5	0.466516	0.0777515	0.232894	NS
YCG1	YCG1	0.436223	0.0777243	0.232894	NS
CAALFM_CR01020CA	CAALFM_CR01020CA	0.501766	0.077908	0.233122	NS
PEX22	PEX22	-0.509096	0.0778867	0.233122	NS
CAALFM_CR01260WA	CAALFM_CR01260WA	-0.531202	0.0779949	0.233142	NS
CZF1	CZF1	-0.511285	0.0779718	0.233142	NS
CAALFM_C205590CA	CAALFM_C205590CA	0.417506	0.0781	0.233336	NS
CAALFM_C500140CA	CAALFM_C500140CA	-0.508854	0.0781707	0.233427	NS
CAALFM_C503740WA	CAALFM_C503740WA	0.425046	0.0782433	0.233524	NS
ADP1	ADP1	-0.472077	0.0785225	0.234237	NS
CAALFM_C304740CA	CAALFM_C304740CA	0.436379	0.0786462	0.234485	NS
CAALFM_C700350CA	CAALFM_C700350CA	-0.784368	0.078732	0.234621	NS
CAALFM_C104090CA	CAALFM_C104090CA	-0.479599	0.0790005	0.23513	NS
CAALFM_C407140WA	CAALFM_C407140WA	0.437353	0.0790242	0.23513	NS
CAALFM_C601550CA	CAALFM_C601550CA	-0.441284	0.0789856	0.23513	NS
CAALFM_CR09190CA	CAALFM_CR09190CA	-0.472519	0.0793306	0.235808	NS
SPA2	SPA2	-0.422551	0.0793334	0.235808	NS
CAALFM_CR07470WA	CAALFM_CR07470WA	0.472239	0.079461	0.235971	NS
FCY21	FCY21	0.451983	0.0794695	0.235971	NS
CAALFM_C503530CA	CAALFM_C503530CA	-0.641829	0.0796599	0.236415	NS
YCS4	YCS4	0.4766	0.0797276	0.236495	NS
CAALFM_C201920CA	CAALFM_C201920CA	-0.396108	0.079866	0.236752	NS
CAALFM_C404980WA	CAALFM_C404980WA	0.423199	0.0798957	0.236752	NS
ATM1	ATM1	-0.55434	0.0801551	0.237292	NS
CAALFM_C405810WA	CAALFM_C405810WA	0.450947	0.0801644	0.237292	NS
GDH2	GDH2	0.637142	0.0802005	0.237292	NS
TRM12	TRM12	0.554632	0.080323	0.237534	NS
POX18	POX18	-1.23279	0.0803844	0.237594	NS
CAALFM_C110190WA	CAALFM_C110190WA	0.372293	0.0804963	0.237804	NS
MCT1	MCT1	-0.549759	0.0805601	0.237871	NS
CAALFM_CR03540WA	CAALFM_CR03540WA	0.556017	0.0808359	0.238326	NS
MTG2	MTG2	0.539266	0.0808266	0.238326	NS
RPS27	RPS27	0.458066	0.0808372	0.238326	NS
CAALFM_C103660WA	CAALFM_C103660WA	-0.720185	0.0811739	0.238943	NS
CAALFM_C106970CA	CAALFM_C106970CA	-0.494307	0.0811034	0.238943	NS
CAALFM_CR08470WA	CAALFM_CR08470WA	0.462202	0.0811593	0.238943	NS
YAH1	YAH1	0.466691	0.0812111	0.238943	NS
CAALFM_C111610CA	CAALFM_C111610CA	-0.443564	0.0813404	0.239202	NS
KRE62	KRE62	0.846252	0.0813842	0.23921	NS
CAALFM_C202300WA	CAALFM_C202300WA	0.591292	0.0814937	0.23929	NS
SEC65	SEC65	-0.381218	0.0814803	0.23929	NS
CAALFM_C700770WA	CAALFM_C700770WA	-1.04307	0.0816298	0.239569	NS
CAALFM_CR05160CA	CAALFM_CR05160CA	0.47509	0.081839	0.239819	NS
TIF34	TIF34	0.482397	0.0818028	0.239819	NS
TLO13	TLO13	0.404114	0.0818287	0.239819	NS
AGC1	AGC1	-0.433542	0.0819148	0.23992	NS
BUD14	BUD14	-0.412381	0.0820001	0.240049	NS
CAALFM_C203570CA	CAALFM_C203570CA	0.589924	0.082097	0.240211	NS
CAALFM_C703150WA	CAALFM_C703150WA	-0.668705	0.0821571	0.240266	NS
CAALFM_C114320CA	CAALFM_C114320CA	-0.506091	0.0823038	0.240365	NS
CAALFM_C406690CA	CAALFM_C406690CA	0.391458	0.0823064	0.240365	NS
MAS1	MAS1	0.429191	0.082315	0.240365	NS
CAALFM_C205560WA	CAALFM_C205560WA	-0.410013	0.0823608	0.240378	NS
CAALFM_C401130CA	CAALFM_C401130CA	0.506539	0.0826022	0.240777	NS
EAF3	EAF3	0.515248	0.0826488	0.240777	NS
RPL32	RPL32	0.497526	0.0826619	0.240777	NS
TRY2	TRY2	0.447611	0.0826635	0.240777	NS
RPL42	RPL42	0.50141	0.0827869	0.241016	NS
DIT2	DIT2	-0.568915	0.0829078	0.241247	NS
CAALFM_C701500WA	CAALFM_C701500WA	0.447425	0.08297	0.241307	NS
ROB1	ROB1	-0.455119	0.0830583	0.241443	NS
SLM2	SLM2	-0.478377	0.0831549	0.241603	NS
[truncated: 3,809 more rows]
