# Supplementary material for: The Ndr/LATS Kinase Cbk1 Regulates a Specific Subset of Ace2 Functions and Suppresses the Hypha-to-Yeast Transition in Candida albicans
Source: mBio. 2020 Aug 18;11(4):e01900-20. doi: 10.1128/mBio.01900-20 (PMC7439482; doi:10.1128/mBio.01900-20)
Supplement: TABLE S6 [file mBio.01900-20-st006.xlsx]

## Sheet: CBK1 for Venn
Not Significant										Down									Up									Down >2-fold								Up >2-fold
	baseMean	log2FoldChange	lfcSE	stat	pvalue	padj	-LOG10(padj)				baseMean	log2FoldChange	lfcSE	stat	pvalue	padj	-LOG10(padj)			baseMean	log2FoldChange	lfcSE	stat	pvalue	padj	-LOG10(padj)			baseMean	log2FoldChange	lfcSE	stat	pvalue	padj			baseMean	log2FoldChange	lfcSE	stat	pvalue	padj
C1_05690C_A	2.35001	-4.71411	3.6261	-1.30005	0.193584	0.270627	0.567628			C2_10490C_A	24.6743	-8.1043	1.24859	-6.49076	8.54e-11	5.14e-10	9.28904		C1_03030W_A	29185	0.215666	0.0921239	2.34104	0.0192299	0.0361319	1.44211		C2_10490C_A	24.6743	-8.1043	1.24859	-6.49076	8.54e-11	5.14e-10		C6_03050C_A	217.934	1.00329	0.184529	5.43701	5.42e-08	2.53e-07
CR_05090C_A	1.75278	-4.2873	2.02616	-2.11597	0.034347	0.0600932	1.22117			C1_10380C_A	1048.01	-7.40328	0.259915	-28.4835	1.87e-178	1.2e-174	173.921		C1_03090W_A	62090.5	0.218596	0.099243	2.20264	0.0276203	0.0498275	1.30253		C1_10380C_A	1048.01	-7.40328	0.259915	-28.4835	1.87e-178	1.2e-174		C6_03270C_A	565.601	1.00332	0.172834	5.80509	6.43e-09	3.31e-08
C2_08440W_A	1.60808	-4.15788	1.94511	-2.13761	0.0325484	0.0573712	1.24131			C2_05900W_A	7.24852	-6.33827	1.38118	-4.58903	4.45e-06	1.62e-05	4.79048		C4_02270C_A	10504.1	0.220098	0.0923794	2.38255	0.0171934	0.0326224	1.48648		C2_05900W_A	7.24852	-6.33827	1.38118	-4.58903	4.45e-06	1.62e-05		C4_00050W_A	635.533	1.0043	0.132494	7.58001	3.46e-14	2.77e-13
C1_05590W_A	1.03066	-3.525	2.19868	-1.60324	0.108882	0.164783	0.783088			C2_08055W_A	814.354	-5.70829	0.406291	-14.0498	7.73e-45	9.48e-43	42.0232		C1_08560W_A	4537.32	0.224726	0.0985688	2.27989	0.0226141	0.0416802	1.38007		C2_08055W_A	814.354	-5.70829	0.406291	-14.0498	7.73e-45	9.48e-43		C4_01510W_A	1701.86	1.00638	0.118299	8.50709	1.78e-17	1.91e-16
C6_01800W_A	1.96651	-3.35593	1.81511	-1.84889	0.0644738	0.104491	0.980919			C3_04870W_A	4.41771	-5.61983	1.55178	-3.62154	0.000292856	0.00080384	3.09483		C4_00890W_A	5249.33	0.225948	0.0970808	2.32742	0.0199427	0.0373329	1.42791		C3_04870W_A	4.41771	-5.61983	1.55178	-3.62154	0.000292856	0.00080384		CR_00170W_A	308.355	1.00991	0.161068	6.27012	3.61e-10	2.07e-09
C2_00040C_A	0.914149	-3.33946	2.47935	-1.34691	0.17801	0.251836	0.598883			C3_06840C_A	4.04774	-5.49291	1.52595	-3.59967	0.000318621	0.000868954	3.061		C6_02860W_A	1538.07	0.229898	0.103021	2.23158	0.025643	0.0466428	1.33121		C3_06840C_A	4.04774	-5.49291	1.52595	-3.59967	0.000318621	0.000868954		C4_06040W_A	216.883	1.01112	0.175534	5.76022	8.4e-09	4.26e-08
CR_02750C_A	1.8334	-3.27093	1.92657	-1.6978	0.0895454	0.138879	0.857363			CR_08220C_A	2.64579	-4.87889	1.67521	-2.9124	0.00358667	0.00799419	2.09723		CR_05050W_A	20528.5	0.230894	0.104593	2.20755	0.0272754	0.0493028	1.30713		CR_08220C_A	2.64579	-4.87889	1.67521	-2.9124	0.00358667	0.00799419		C1_02050C_A	1949.44	1.01331	0.116758	8.67873	4e-18	4.52e-17
C7_01060W_A	3.18153	-3.14608	1.45166	-2.16723	0.0302173	0.0538678	1.26867			C4_05950C_A	2.02675	-4.5049	1.77718	-2.53485	0.0112494	0.0222719	1.65224		C4_06690C_A	2835.87	0.232908	0.102122	2.28068	0.0225672	0.0416179	1.38072		C4_05950C_A	2.02675	-4.5049	1.77718	-2.53485	0.0112494	0.0222719		C1_05410C_A	1822.4	1.01519	0.116806	8.69131	3.58e-18	4.06e-17
CR_07260C_A	1.64963	-3.10057	1.86006	-1.66692	0.0955312	0.147161	0.832207			CR_08780W_A	722.736	-4.38288	0.402287	-10.8949	1.22e-27	3.27e-26	25.4855		C7_00950W_A	2263.45	0.23395	0.10123	2.31106	0.0208294	0.0387943	1.41123		CR_08780W_A	722.736	-4.38288	0.402287	-10.8949	1.22e-27	3.27e-26		C1_09190C_A	4716.6	1.0183	0.158025	6.44392	1.16e-10	6.94e-10
C2_07850C_A	0.742594	-3.0391	2.91872	-1.04125	0.297762	0.387084	0.412195			C3_03350W_A	3.65077	-4.3096	1.6843	-2.55869	0.0105066	0.0209574	1.67866		C6_04360C_A	1654.94	0.23448	0.100281	2.33823	0.0193756	0.0363627	1.43934		C3_03350W_A	3.65077	-4.3096	1.6843	-2.55869	0.0105066	0.0209574		C1_13540W_A	460.73	1.01911	0.165105	6.17251	6.72e-10	3.75e-09
C3_00870W_A	0.735547	-3.02444	2.69794	-1.12102	0.262281	0.348851	0.45736			CM_00330W	1.77964	-4.30551	1.90151	-2.26426	0.0235579	0.0431456	1.36506		C1_12770W_A	8170.1	0.237883	0.0977802	2.43284	0.0149811	0.0288801	1.5394		CM_00330W	1.77964	-4.30551	1.90151	-2.26426	0.0235579	0.0431456		C6_00410C_A	1342.51	1.01963	0.130855	7.79207	6.59e-15	5.66e-14
C3_00970W_A	0.728501	-3.01254	2.68523	-1.12189	0.261908	0.3485	0.457797			C3_05500W_A	9.40766	-4.1945	1.03274	-4.06154	4.88e-05	0.000152367	3.81711		C1_09630W_A	21450.5	0.238179	0.100972	2.35885	0.0183315	0.0345965	1.46097		C3_05500W_A	9.40766	-4.1945	1.03274	-4.06154	4.88e-05	0.000152367		C1_06130C_A	1955.13	1.01969	0.114392	8.91395	4.92e-19	6.03e-18
C2_05010W_A	0.700978	-2.96373	2.54559	-1.16426	0.244317	0.328589	0.483347			C1_01020W_A	3.31275	-4.16901	1.56779	-2.65917	0.00783335	0.0161294	1.79238		C1_01870C_A	5901.63	0.23953	0.0948154	2.52627	0.011528	0.0227739	1.64256		C1_01020W_A	3.31275	-4.16901	1.56779	-2.65917	0.00783335	0.0161294		C1_13610C_A	908.47	1.02486	0.118465	8.65122	5.1e-18	5.7e-17
C2_04890C_A	0.666408	-2.90366	2.58461	-1.12344	0.261251	0.347699	0.458797			C2_03110W_A	259.14	-4.15307	0.240874	-17.2417	1.29e-66	5.15e-64	63.2882		C1_00220W_A	7074.94	0.240919	0.10361	2.32524	0.020059	0.0375187	1.42575		C2_03110W_A	259.14	-4.15307	0.240874	-17.2417	1.29e-66	5.15e-64		C1_07080W_A	156.074	1.02557	0.215712	4.75433	1.99e-06	7.61e-06
C5_00970W_A	0.556945	-2.62348	3.24419	-0.808671	0.418704	0.511964	0.290761			CR_05850W_A	6.00313	-4.12684	1.31229	-3.14477	0.00166219	0.00396379	2.40189		C1_13900C_A	2809.32	0.24142	0.0973832	2.47907	0.0131726	0.0256887	1.59026		CR_05850W_A	6.00313	-4.12684	1.31229	-3.14477	0.00166219	0.00396379		C4_00860C_A	397.433	1.02643	0.143425	7.15658	8.27e-13	5.92e-12
C5_00990W_A	0.556945	-2.62348	3.24419	-0.808671	0.418704	0.511964	0.290761			C1_05760C_A	119.322	-4.09193	0.319959	-12.7889	1.89e-37	1.41e-35	34.8508		C4_04870C_A	3890.09	0.24308	0.0997199	2.43762	0.0147841	0.0285222	1.54482		C1_05760C_A	119.322	-4.09193	0.319959	-12.7889	1.89e-37	1.41e-35		C1_02200C_A	264.116	1.02727	0.175886	5.84052	5.2e-09	2.69e-08
C1_09410W_A	0.549899	-2.60498	2.99536	-0.869671	0.38448	0.477624	0.320914		SCW11	C5_04110W_A	976.049	-4.03768	0.186028	-21.7047	1.85e-104	2.95e-101	100.53		C4_02390W_A	58346.4	0.245023	0.105501	2.32247	0.0202078	0.037769	1.42286		C5_04110W_A	976.049	-4.03768	0.186028	-21.7047	1.85e-104	2.95e-101		C1_13950C_A	50.3085	1.02836	0.314767	3.26706	0.00108671	0.00267135
CR_00730C_A	0.542853	-2.58948	3.00855	-0.860709	0.389399	0.482606	0.316407			C1_11820W_A	3.02348	-4.02841	1.63014	-2.47121	0.0134657	0.0262043	1.58163		C6_02120W_A	6359.94	0.246025	0.0941439	2.61329	0.00896748	0.0181945	1.74006		C1_11820W_A	3.02348	-4.02841	1.63014	-2.47121	0.0134657	0.0262043		CR_07170W_A	171.556	1.02931	0.200953	5.12213	3.02e-07	1.29e-06
C3_02520W_A	1.18813	-2.56278	2.04097	-1.25567	0.209237	0.288776	0.539439			C3_07510C_A	50.6022	-3.94714	0.445188	-8.86623	7.57e-19	9.09e-18	17.0414		C6_02370C_A	3603.91	0.246459	0.106686	2.31013	0.0208809	0.0388563	1.41054		C3_07510C_A	50.6022	-3.94714	0.445188	-8.86623	7.57e-19	9.09e-18		C1_06020W_A	1050	1.03016	0.114737	8.9785	2.74e-19	3.49e-18
C3_04310C_A	0.522376	-2.54144	3.04916	-0.833488	0.40457	0.498118	0.302668			C2_04070C_A	10.4313	-3.91542	0.931189	-4.20476	2.61e-05	8.52e-05	4.06956		C1_01320W_A	5476.94	0.247601	0.0971994	2.54735	0.0108545	0.021577	1.66601		C2_04070C_A	10.4313	-3.91542	0.931189	-4.20476	2.61e-05	8.52e-05		C4_05390W_A	1643.89	1.0307	0.133122	7.74251	9.75e-15	8.24e-14
C1_06430C_A	2.23532	-2.5351	1.76632	-1.43525	0.151217	0.218931	0.659692			C6_03700W_A	4533.03	-3.71784	0.501489	-7.4136	1.23e-13	9.44e-13	12.025		C5_05350W_A	912.331	0.248496	0.110211	2.25473	0.02415	0.0441033	1.35553		C6_03700W_A	4533.03	-3.71784	0.501489	-7.4136	1.23e-13	9.44e-13		C1_07840W_A	1482.42	1.03242	0.117624	8.77729	1.67e-18	1.96e-17
CR_05870W_A	0.48076	-2.44091	3.13982	-0.777403	0.436921	0.529267	0.276326			C1_06280C_A	135.854	-3.69696	0.283799	-13.0267	8.63e-39	7.15e-37	36.1457		C1_12240C_A	1119.02	0.248826	0.107329	2.31834	0.0204307	0.0381297	1.41874		C1_06280C_A	135.854	-3.69696	0.283799	-13.0267	8.63e-39	7.15e-37		CR_04210C_A	1217.94	1.03483	0.461868	2.24054	0.0250562	0.0456536
C3_05490C_A	2.0796	-2.43731	1.62272	-1.50199	0.1331	0.196402	0.706855			CR_08800W_A	1273.3	-3.67594	0.314316	-11.695	1.35e-31	5.13e-30	29.2899		C4_06870W_A	5343.77	0.250182	0.0952473	2.62665	0.00862294	0.0175569	1.75555		CR_08800W_A	1273.3	-3.67594	0.314316	-11.695	1.35e-31	5.13e-30		C4_02290W_A	3187.2	1.03522	0.102411	10.1085	5.07e-24	9.82e-23
C1_06260W_A	2.09062	-2.41769	1.66809	-1.44938	0.147232	0.213793	0.670006			C2_06570C_A	13339.5	-3.65883	0.161724	-22.6239	2.52e-113	8.04e-110	109.095		C3_03170W_A	2576.54	0.251141	0.109944	2.28427	0.0223556	0.0412396	1.38469		C2_06570C_A	13339.5	-3.65883	0.161724	-22.6239	2.52e-113	8.04e-110		C4_00200C_A	2457.62	1.03743	0.122469	8.47094	2.43e-17	2.58e-16
C2_09210W_A	3.04632	-2.37696	1.39306	-1.70628	0.0879555	0.136746	0.864086			C1_10150W_A	61.7168	-3.49481	0.381644	-9.15725	5.32e-20	7.24e-19	18.1403		C1_09450C_A	2806.7	0.251971	0.108366	2.32518	0.0200621	0.0375187	1.42575		C1_10150W_A	61.7168	-3.49481	0.381644	-9.15725	5.32e-20	7.24e-19		C4_06200W_A	74.2267	1.03933	0.281034	3.69822	0.00021712	0.000606272
C1_13440C_A	2.96428	-2.37407	1.48496	-1.59874	0.109877	0.166053	0.779754			C3_06960C_A	9.08959	-3.36621	1.05441	-3.1925	0.00141045	0.00340289	2.46815		C1_13780W_A	3602.31	0.253453	0.110424	2.29527	0.0217174	0.0402252	1.3955		C3_06960C_A	9.08959	-3.36621	1.05441	-3.1925	0.00141045	0.00340289		C6_02890C_A	49.5909	1.04064	0.392297	2.65268	0.0079856	0.0163795
C1_13890C_A	1.92974	-2.28318	1.68461	-1.35531	0.175318	0.248579	0.604536			C7_03110W_A	11.963	-3.25679	0.782368	-4.16273	3.14e-05	0.000101158	3.995		C4_04440W_A	2191.16	0.254076	0.106163	2.39327	0.0166987	0.0317879	1.49774		C7_03110W_A	11.963	-3.25679	0.782368	-4.16273	3.14e-05	0.000101158		C4_05770C_A	344.264	1.04294	0.1575	6.62187	3.55e-11	2.2e-10
C6_00220C_A	1.90376	-2.27829	1.66152	-1.37121	0.170309	0.242447	0.615384			CR_04275W_A	372.322	-3.22717	0.210465	-15.3335	4.56e-53	8.82e-51	50.0545		C6_02480W_A	2097.04	0.255931	0.11225	2.28	0.0226077	0.0416802	1.38007		CR_04275W_A	372.322	-3.22717	0.210465	-15.3335	4.56e-53	8.82e-51		C1_11010C_A	414.461	1.04411	0.142099	7.34775	2.02e-13	1.52e-12
CR_08240W_A	3.80322	-2.2733	1.17913	-1.92795	0.0538608	0.0892179	1.04955			C2_06050C_A	4.93299	-3.19915	1.17801	-2.71573	0.00661301	0.0138764	1.85772		C4_06100W_A	1032.81	0.257204	0.113924	2.25767	0.023966	0.0438175	1.35835		C2_06050C_A	4.93299	-3.19915	1.17801	-2.71573	0.00661301	0.0138764		C4_04250W_A	210.336	1.04446	0.179756	5.81044	6.23e-09	3.21e-08
C2_08350C_A	3.72495	-2.24859	1.21853	-1.84533	0.0649893	0.10522	0.977902			C2_07530C_A	9.8531	-3.19287	0.851326	-3.75046	0.000176508	0.000501758	3.29951		C4_06680C_A	3491.3	0.257856	0.105411	2.4462	0.014437	0.0278988	1.55442		C2_07530C_A	9.8531	-3.19287	0.851326	-3.75046	0.000176508	0.000501758		C1_13470W_A	88.9911	1.04705	0.248674	4.21051	2.55e-05	8.33e-05
C2_09800C_A	1.82636	-2.24465	1.73022	-1.29732	0.194522	0.271701	0.565909		CHT3	CR_10110W_A	1174.02	-3.16693	0.433158	-7.31126	2.65e-13	1.97e-12	11.7055		C4_06230C_A	1163.85	0.259118	0.105034	2.46698	0.0136258	0.0264836	1.57702		CR_10110W_A	1174.02	-3.16693	0.433158	-7.31126	2.65e-13	1.97e-12		C1_04000C_A	1229.04	1.04749	0.118534	8.83703	9.83e-19	1.17e-17
C2_05630C_A	1.86765	-2.23818	1.66457	-1.3446	0.178755	0.252721	0.597359			C2_02070W_A	7.46339	-3.02973	0.970012	-3.12339	0.00178778	0.00422694	2.37397		C1_09750W_A	1083.55	0.259626	0.107138	2.42328	0.0153809	0.0295349	1.52967		C2_02070W_A	7.46339	-3.02973	0.970012	-3.12339	0.00178778	0.00422694		C6_04410C_A	412.183	1.04768	0.143034	7.32471	2.39e-13	1.78e-12
CR_02310C_A	2.74381	-2.2152	1.40689	-1.57454	0.115362	0.173246	0.761338			C4_03570W_A	259.01	-3.00966	0.559803	-5.37629	7.6e-08	3.49e-07	6.45717		C1_01100W_A	1094.88	0.260042	0.112955	2.30217	0.0213258	0.0395802	1.40252		C4_03570W_A	259.01	-3.00966	0.559803	-5.37629	7.6e-08	3.49e-07		C1_00310W_A	1011.03	1.05147	0.142732	7.36675	1.75e-13	1.33e-12
C2_07990W_A	4.42649	-2.15304	1.10359	-1.95093	0.0510648	0.0852728	1.06919			CR_00720W_A	8.71914	-2.98971	0.859879	-3.4769	0.000507256	0.00132832	2.8767		C1_13880C_A	1553.32	0.262257	0.111105	2.36044	0.0182531	0.0344691	1.46257		CR_00720W_A	8.71914	-2.98971	0.859879	-3.4769	0.000507256	0.00132832		C4_02250C_A	9492.46	1.05375	0.0959814	10.9787	4.84e-28	1.31e-26
C4_01110W_A	1.70281	-2.1129	1.78069	-1.18656	0.2354	0.318679	0.496646			C1_05960W_A	2732.83	-2.93611	0.13825	-21.2377	4.28e-100	5.46e-97	96.2628		C4_01360W_A	4937.59	0.263075	0.0968752	2.71561	0.00661534	0.0138768	1.85771		C1_05960W_A	2732.83	-2.93611	0.13825	-21.2377	4.28e-100	5.46e-97		C6_02000W_A	83.6514	1.05611	0.253533	4.16555	3.11e-05	0.000100065
C2_04920W_A	3.43192	-2.09479	1.21184	-1.72861	0.083879	0.131336	0.881615			C2_02750C_A	67.8306	-2.91116	0.337404	-8.62811	6.24e-18	6.92e-17	16.1599		C1_02880C_A	3870.85	0.263197	0.117976	2.23094	0.025685	0.0467059	1.33063		C2_02750C_A	67.8306	-2.91116	0.337404	-8.62811	6.24e-18	6.92e-17		C1_09200W_A	387.106	1.06435	0.167503	6.35419	2.1e-10	1.22e-09
C2_03740W_A	2.57842	-2.09398	1.63347	-1.28192	0.19987	0.278014	0.555934			C2_08150W_A	5.44311	-2.87901	1.12364	-2.56222	0.0104004	0.0207719	1.68252		C6_00970C_A	815.127	0.263297	0.114127	2.30706	0.0210513	0.0391391	1.40739		C2_08150W_A	5.44311	-2.87901	1.12364	-2.56222	0.0104004	0.0207719		C3_05810C_A	915.34	1.06473	0.140886	7.55742	4.11e-14	3.27e-13
C1_05830W_A	4.26285	-2.09127	1.08266	-1.93159	0.0534095	0.0885163	1.05298			C2_07840W_A	7.78787	-2.79936	0.980473	-2.85511	0.00430219	0.00939852	2.02694		C1_06110C_A	1240.68	0.263696	0.113898	2.31519	0.0206026	0.0384169	1.41548		C2_07840W_A	7.78787	-2.79936	0.980473	-2.85511	0.00430219	0.00939852		C6_01410C_A	701.735	1.0666	0.129114	8.26092	1.45e-16	1.42e-15
CM_00060W	1.69972	-2.07804	1.92234	-1.081	0.279699	0.367498	0.434746			C2_06590C_A	65.9989	-2.7517	0.365016	-7.53858	4.75e-14	3.76e-13	12.4248		C4_06170C_A	2344.92	0.263722	0.115873	2.27595	0.022849	0.0420283	1.37646		C2_06590C_A	65.9989	-2.7517	0.365016	-7.53858	4.75e-14	3.76e-13		C1_06920C_A	485.67	1.06912	0.179938	5.94162	2.82e-09	1.49e-08
CR_10210W_A	5.01913	-2.07422	1.01591	-2.04173	0.0411783	0.0705551	1.15147			C2_08890W_A	12.6102	-2.74889	0.733096	-3.74969	0.00017705	0.000503021	3.29841		C6_03410C_A	1925.19	0.2638	0.106051	2.48749	0.0128649	0.0251656	1.59919		C2_08890W_A	12.6102	-2.74889	0.733096	-3.74969	0.00017705	0.000503021		C1_09980C_A	1073.16	1.07161	0.122565	8.74314	2.27e-18	2.61e-17
C1_01730W_A	1.68354	-2.07244	1.71276	-1.21	0.226279	0.308361	0.510941			CR_04900C_A	6.17496	-2.74685	1.06762	-2.57286	0.0100862	0.0202454	1.69367		C6_01210W_A	2021.5	0.265155	0.118302	2.24134	0.0250043	0.0455721	1.3413		CR_04900C_A	6.17496	-2.74685	1.06762	-2.57286	0.0100862	0.0202454		C6_00940C_A	398.386	1.07177	0.13989	7.66152	1.84e-14	1.52e-13
CR_05930C_A	1.68354	-2.07244	1.71276	-1.21	0.226279	0.308361	0.510941			C3_01040C_A	79.2558	-2.70275	0.31204	-8.66156	4.65e-18	5.23e-17	16.2815		C1_00070W_A	6247.97	0.266687	0.106681	2.49985	0.0124247	0.0243794	1.61298		C3_01040C_A	79.2558	-2.70275	0.31204	-8.66156	4.65e-18	5.23e-17		C1_01520C_A	5566.09	1.07493	0.119202	9.01776	1.92e-19	2.5e-18
C5_00960W_A	0.371297	-2.03784	3.80756	-0.535208	0.592506	0.676619	0.169656			C1_01180C_A	100.317	-2.58981	0.278191	-9.30947	1.28e-20	1.88e-19	18.7258		C4_04830W_A	1104.64	0.267046	0.116138	2.29938	0.0214833	0.0398379	1.3997		C1_01180C_A	100.317	-2.58981	0.278191	-9.30947	1.28e-20	1.88e-19		C1_11530C_A	77.6647	1.07799	0.256125	4.20883	2.57e-05	8.38e-05
C5_02090W_A	0.371297	-2.03784	3.80756	-0.535208	0.592506	0.676619	0.169656			C5_03450W_A	92.5857	-2.5755	0.286793	-8.98035	2.7e-19	3.44e-18	17.4634		C4_04090C_A	993.332	0.267223	0.121251	2.20388	0.0275327	0.0496835	1.30379		C5_03450W_A	92.5857	-2.5755	0.286793	-8.98035	2.7e-19	3.44e-18		C6_01420C_A	1108.22	1.08053	0.119664	9.02967	1.72e-19	2.26e-18
C4_03610C_A	0.371297	-2.03784	3.80756	-0.535208	0.592506	0.676619	0.169656			C2_09550C_A	41.4375	-2.51694	0.387712	-6.49177	8.48e-11	5.11e-10	9.29158		C1_00450C_A	2827.96	0.267664	0.10268	2.60679	0.00913965	0.0185262	1.73221		C2_09550C_A	41.4375	-2.51694	0.387712	-6.49177	8.48e-11	5.11e-10		C3_02640C_A	982.778	1.082	0.445076	2.43105	0.015055	0.0289766
C2_09330C_A	4.96438	-2.03202	1.00348	-2.02498	0.0428699	0.0730414	1.13643			C2_04000C_A	8.39331	-2.45849	0.851457	-2.88739	0.00388448	0.00857704	2.06666		C1_04230W_A	2475.44	0.268101	0.114761	2.33616	0.019483	0.0365428	1.4372		C2_04000C_A	8.39331	-2.45849	0.851457	-2.88739	0.00388448	0.00857704		C1_07860W_A	119.286	1.08244	0.225838	4.79297	1.64e-06	6.35e-06
C2_10500W_A	2.51819	-2.02076	1.66107	-1.21654	0.223779	0.305344	0.51521			CR_08790W_A	1477.61	-2.45575	0.170662	-14.3896	6.02e-47	8e-45	44.0969		C6_03180C_A	1050.06	0.268818	0.120163	2.2371	0.0252796	0.0460214	1.33704		CR_08790W_A	1477.61	-2.45575	0.170662	-14.3896	6.02e-47	8e-45		C1_13480W_A	11804	1.08319	0.132208	8.19302	2.55e-16	2.44e-15
C1_12500C_A	0.357204	-1.99014	3.86608	-0.514768	0.606715	0.687788	0.162546			C2_05960C_A	576.782	-2.41804	0.161868	-14.9384	1.86e-50	3.11e-48	47.5072		CR_02430C_A	1288.99	0.268909	0.105082	2.55903	0.0104964	0.0209436	1.67895		C2_05960C_A	576.782	-2.41804	0.161868	-14.9384	1.86e-50	3.11e-48		C4_01930C_A	504.73	1.08888	0.138608	7.85584	3.97e-15	3.48e-14
C4_03660W_A	0.357204	-1.99014	3.86608	-0.514768	0.606715	0.687788	0.162546			C2_06840W_A	16.4883	-2.41195	0.620162	-3.88922	0.000100567	0.000297135	3.52705		C1_05660C_A	3903.92	0.270961	0.101908	2.65888	0.00783998	0.0161379	1.79215		C2_06840W_A	16.4883	-2.41195	0.620162	-3.88922	0.000100567	0.000297135		C5_00100C_A	1507.7	1.09064	0.145694	7.4858	7.11e-14	5.53e-13
C2_02560W_A	1.59238	-1.97507	1.86579	-1.05857	0.289797	0.378427	0.422018			C3_02300W_A	88.67	-2.4025	0.282666	-8.49941	1.91e-17	2.03e-16	15.6925		C1_00930C_A	3919.64	0.27139	0.103877	2.6126	0.00898561	0.0182255	1.73932		C3_02300W_A	88.67	-2.4025	0.282666	-8.49941	1.91e-17	2.03e-16		C3_07830W_A	1598.08	1.09071	0.127767	8.53669	1.38e-17	1.49e-16
C1_12560C_A	2.41448	-1.95672	1.51553	-1.29111	0.196665	0.274153	0.562007			C4_03470C_A	47.6485	-2.39086	0.441344	-5.41723	6.05e-08	2.8e-07	6.55284		C6_00190W_A	1235.61	0.272001	0.120466	2.25791	0.0239512	0.043803	1.3585		C4_03470C_A	47.6485	-2.39086	0.441344	-5.41723	6.05e-08	2.8e-07		C4_05560C_A	297.968	1.09163	0.163777	6.66534	2.64e-11	1.66e-10
C6_03870C_A	1.57132	-1.94082	1.78511	-1.08723	0.276935	0.364617	0.438163			C2_06550W_A	250.24	-2.36452	0.17903	-13.2073	7.96e-40	6.95e-38	37.158		C5_00950C_A	1141.64	0.273105	0.106296	2.5693	0.0101904	0.0204161	1.69003		C2_06550W_A	250.24	-2.36452	0.17903	-13.2073	7.96e-40	6.95e-38		C4_03350C_A	393.56	1.09263	0.152113	7.183	6.82e-13	4.89e-12
C2_09410W_A	0.816833	-1.93091	2.45145	-0.787659	0.430896	0.52326	0.281282			C2_10320C_A	197.319	-2.32596	0.209855	-11.0836	1.51e-28	4.31e-27	26.3655		C1_12320C_A	3396.07	0.273157	0.106989	2.55313	0.0106759	0.0212486	1.67267		C2_10320C_A	197.319	-2.32596	0.209855	-11.0836	1.51e-28	4.31e-27		C1_06550W_A	5737.86	1.0963	0.106641	10.2802	8.65e-25	1.82e-23
C1_01970W_A	0.329681	-1.89058	3.65567	-0.517163	0.605042	0.686755	0.163198			CR_05470C_A	11.6381	-2.32198	0.677723	-3.42615	0.000612203	0.00158171	2.80087		C3_07350W_A	549.404	0.27376	0.123913	2.20929	0.0271544	0.0491259	1.30869		CR_05470C_A	11.6381	-2.32198	0.677723	-3.42615	0.000612203	0.00158171		CR_07480W_A	737.005	1.09841	0.139349	7.88242	3.21e-15	2.83e-14
C2_04910W_A	3.78972	-1.88269	1.14124	-1.6497	0.0990048	0.151888	0.818476			C2_04440W_A	31.5594	-2.28659	0.432537	-5.28647	1.25e-07	5.56e-07	6.25493		C1_03010W_A	19319	0.273817	0.114066	2.40052	0.0163717	0.0312119	1.50568		C2_04440W_A	31.5594	-2.28659	0.432537	-5.28647	1.25e-07	5.56e-07		C1_13840W_A	1850.87	1.10102	0.131684	8.36108	6.21e-17	6.28e-16
CR_02900W_A	3.82063	-1.87252	1.1539	-1.62278	0.104637	0.159341	0.797674			C2_01960C_A	108.185	-2.28611	0.255221	-8.95739	3.32e-19	4.16e-18	17.3809		C1_08360C_A	38652.2	0.273994	0.118572	2.31078	0.0208451	0.0388123	1.41103		C2_01960C_A	108.185	-2.28611	0.255221	-8.95739	3.32e-19	4.16e-18		C2_00510W_A	143.206	1.10265	0.203507	5.41825	6.02e-08	2.79e-07
C2_06980W_A	1.50768	-1.86541	1.83909	-1.01431	0.310436	0.400297	0.397617		DSE1	C2_08490W_A	1258.28	-2.26973	0.150624	-15.0689	2.59e-51	4.6e-49	48.3372		C1_07710C_A	7663.78	0.274238	0.0961289	2.85282	0.00433336	0.00946338	2.02395		C2_08490W_A	1258.28	-2.26973	0.150624	-15.0689	2.59e-51	4.6e-49		C6_04310W_A	671.36	1.10388	0.15618	7.06803	1.57e-12	1.09e-11
C3_01010W_A	1.51044	-1.86038	1.77041	-1.05082	0.293341	0.382429	0.417449			C2_02230C_A	28.9807	-2.24749	0.440389	-5.10342	3.34e-07	1.42e-06	5.84771		C1_05780W_A	1634.59	0.274818	0.106112	2.5899	0.0096005	0.0193619	1.71305		C2_02230C_A	28.9807	-2.24749	0.440389	-5.10342	3.34e-07	1.42e-06		C7_01940C_A	1663.98	1.10495	0.101446	10.8921	1.26e-27	3.36e-26
C4_04070C_A	5.8931	-1.84376	0.962228	-1.91613	0.0553484	0.0912791	1.03963			C6_03090W_A	12.0843	-2.23351	0.684705	-3.262	0.00110629	0.00271425	2.56635		C4_03560W_A	1076.47	0.27495	0.114261	2.40632	0.016114	0.0308034	1.5114		C6_03090W_A	12.0843	-2.23351	0.684705	-3.262	0.00110629	0.00271425		C1_06900C_A	5788.69	1.10581	0.123427	8.95924	3.27e-19	4.1e-18
C2_00980W_A	2.17653	-1.83127	1.56951	-1.16678	0.243301	0.327547	0.484726			C5_01750C_A	9.31778	-2.22894	0.91632	-2.43249	0.0149953	0.02889	1.53925		CR_01320C_A	1480.23	0.275716	0.117309	2.35033	0.0187567	0.0353468	1.45165		C5_01750C_A	9.31778	-2.22894	0.91632	-2.43249	0.0149953	0.02889		C4_03710C_A	60.7737	1.10877	0.287151	3.86129	0.00011279	0.000330496
C3_03240C_A	2.90195	-1.80443	1.33179	-1.3549	0.17545	0.24871	0.604307			CR_09680C_A	73.5557	-2.22585	0.283258	-7.85801	3.9e-15	3.43e-14	13.4647		CR_02820W_A	3545.64	0.275848	0.122072	2.25971	0.023839	0.0436228	1.36029		CR_09680C_A	73.5557	-2.22585	0.283258	-7.85801	3.9e-15	3.43e-14		C4_02760C_A	759.492	1.11024	0.120687	9.1993	3.6e-20	5.01e-19
C2_00050C_A	2.15848	-1.78293	1.50403	-1.18544	0.235845	0.319078	0.496103			C2_06760C_A	336.447	-2.19421	0.189583	-11.5739	5.59e-31	2.05e-29	28.6882		C1_12810W_A	766.13	0.276228	0.116354	2.37403	0.0175952	0.0333155	1.47735		C2_06760C_A	336.447	-2.19421	0.189583	-11.5739	5.59e-31	2.05e-29		C4_06470W_A	1221.02	1.11108	0.110662	10.0404	1.01e-23	1.92e-22
C1_09590C_A	0.302158	-1.78175	4.0527	-0.439644	0.660195	0.733435	0.134638			CR_05350W_A	9.91624	-2.1926	0.723966	-3.02859	0.00245695	0.00564992	2.24796		C1_12790C_A	1318.15	0.276488	0.113898	2.42751	0.0152028	0.0292368	1.53407		CR_05350W_A	9.91624	-2.1926	0.723966	-3.02859	0.00245695	0.00564992		C4_00100C_A	747.569	1.11114	0.133313	8.33479	7.76e-17	7.79e-16
CR_10320W_A	0.302158	-1.78175	4.0527	-0.439644	0.660195	0.733435	0.134638			CR_07300W_A	21.2855	-2.16398	0.518224	-4.17576	2.97e-05	9.6e-05	4.01773		C4_00520W_A	1847.97	0.276823	0.10341	2.67695	0.00742949	0.0154223	1.81185		CR_07300W_A	21.2855	-2.16398	0.518224	-4.17576	2.97e-05	9.6e-05		C7_02240W_A	20.9977	1.11265	0.476827	2.33345	0.0196248	0.0367655
C2_00560W_A	6.48122	-1.7789	0.860388	-2.06756	0.0386815	0.0667069	1.17583			C5_01070C_A	2121.09	-2.15929	0.132775	-16.2627	1.81e-59	5.26e-57	56.279		C1_12210W_A	1478.19	0.277725	0.120899	2.29717	0.0216091	0.0400478	1.39742		C5_01070C_A	2121.09	-2.15929	0.132775	-16.2627	1.81e-59	5.26e-57		C4_07030W_A	1101.16	1.11436	0.116235	9.58713	9.06e-22	1.46e-20
C2_08520C_A	4.89827	-1.7498	1.05797	-1.65393	0.0981425	0.150674	0.821961			C2_01950C_A	671.675	-2.13746	0.130829	-16.3379	5.31e-60	1.61e-57	56.7932		C3_00160C_A	1181.29	0.278343	0.112789	2.46781	0.0135941	0.0264299	1.5779		C2_01950C_A	671.675	-2.13746	0.130829	-16.3379	5.31e-60	1.61e-57		C3_00400C_A	158.509	1.11568	0.190497	5.8567	4.72e-09	2.45e-08
C2_06180C_A	2.12299	-1.71476	1.6439	-1.0431	0.2969	0.386279	0.413099			C1_06490C_A	5.98525	-2.09728	0.929255	-2.25695	0.0240113	0.0438823	1.35771		C1_06540C_A	976.359	0.27942	0.125607	2.22456	0.0261109	0.0474264	1.32398		C1_06490C_A	5.98525	-2.09728	0.929255	-2.25695	0.0240113	0.0438823		C6_00020W_A	83.8326	1.11605	0.273762	4.07673	4.57e-05	0.00014331
C4_03010W_A	1.35936	-1.65642	1.83243	-0.903949	0.366022	0.458354	0.338799			C2_04450W_A	81.8651	-2.06952	0.274739	-7.53267	4.97e-14	3.92e-13	12.4067		C5_04320C_A	765.539	0.279737	0.119148	2.34782	0.0188839	0.0355543	1.44911		C2_04450W_A	81.8651	-2.06952	0.274739	-7.53267	4.97e-14	3.92e-13		C4_07170C_A	173.692	1.11816	0.186598	5.99234	2.07e-09	1.11e-08
C3_01920C_A	0.714417	-1.65544	2.78607	-0.594183	0.55239	0.641371	0.19289			C2_02740C_A	5605.26	-2.06272	0.120309	-17.1452	6.83e-66	2.56e-63	62.5918		C3_03030C_A	1405.05	0.280809	0.122096	2.29991	0.0214531	0.0398048	1.40006		C2_02740C_A	5605.26	-2.06272	0.120309	-17.1452	6.83e-66	2.56e-63		C1_04470C_A	304.77	1.1206	0.176562	6.3468	2.2e-10	1.28e-09
C3_03570C_A	9.4063	-1.64821	0.749227	-2.19988	0.0278152	0.0501224	1.29997			C2_06970W_A	456.837	-2.04719	0.162112	-12.6283	1.48e-36	9.9e-35	34.0044		C1_05360C_A	1358.77	0.280897	0.109121	2.57418	0.0100479	0.0201813	1.69505		C2_06970W_A	456.837	-2.04719	0.162112	-12.6283	1.48e-36	9.9e-35		C1_02020W_A	203.355	1.12275	0.177065	6.34086	2.28e-10	1.33e-09
C2_08880W_A	2.00035	-1.63767	1.53773	-1.06499	0.28688	0.375463	0.425432			C2_04390W_A	116.617	-2.0467	0.242694	-8.43326	3.36e-17	3.5e-16	15.4559		C3_06180C_A	19769.5	0.280907	0.109055	2.57584	0.0099998	0.0201099	1.69659		C2_04390W_A	116.617	-2.0467	0.242694	-8.43326	3.36e-17	3.5e-16		C4_07120C_A	1285.33	1.12287	0.115869	9.69083	3.3e-22	5.54e-21
CR_07900C_A	2.65235	-1.61444	1.37138	-1.17724	0.239099	0.322455	0.49153			C2_09110C_A	85.5267	-2.045	0.297043	-6.88453	5.8e-12	3.86e-11	10.4134		C6_01370W_A	1122.25	0.280974	0.110405	2.54494	0.0109297	0.0216927	1.66369		C2_09110C_A	85.5267	-2.045	0.297043	-6.88453	5.8e-12	3.86e-11		C1_06570W_A	405.627	1.12502	0.156597	7.18417	6.76e-13	4.86e-12
C2_03850W_A	5.80138	-1.56764	0.891913	-1.75761	0.0788138	0.124229	0.905778			CR_09850C_A	31.6232	-2.04432	0.463375	-4.41181	1.03e-05	3.54e-05	4.451		C4_05550C_A	2518.07	0.281122	0.108013	2.60266	0.00925046	0.018721	1.72767		CR_09850C_A	31.6232	-2.04432	0.463375	-4.41181	1.03e-05	3.54e-05		C4_07010C_A	228.955	1.12503	0.174843	6.43449	1.24e-10	7.36e-10
CR_00650W_A	1.94163	-1.55018	1.68371	-0.920697	0.357209	0.449967	0.346819			C2_00750W_A	186.291	-2.02842	0.201276	-10.0778	6.92e-24	1.33e-22	21.8761		C1_14260C_A	5738.38	0.281148	0.108201	2.59839	0.00936633	0.0189255	1.72295		C2_00750W_A	186.291	-2.02842	0.201276	-10.0778	6.92e-24	1.33e-22		C1_14050C_A	685.003	1.13241	0.131081	8.63898	5.67e-18	6.3e-17
C4_00550C_A	5.6488	-1.52207	1.01218	-1.50375	0.132645	0.195821	0.708142			C1_10400C_A	1291.27	-2.02642	0.389755	-5.19921	2e-07	8.71e-07	6.05998		CR_06420W_A	825.674	0.281471	0.118511	2.37507	0.0175455	0.0332312	1.47845		C1_10400C_A	1291.27	-2.02642	0.389755	-5.19921	2e-07	8.71e-07		C4_05140C_A	2306.35	1.14386	0.127397	8.9787	2.74e-19	3.49e-18
C1_09420W_A	8.187	-1.51965	0.76971	-1.97432	0.0483458	0.0811574	1.09067			C2_06560W_A	24.5504	-2.01643	0.478029	-4.21823	2.46e-05	8.07e-05	4.09313		C1_11420W_A	2441.52	0.282937	0.102023	2.77328	0.00554952	0.0118515	1.92623		C2_06560W_A	24.5504	-2.01643	0.478029	-4.21823	2.46e-05	8.07e-05		C1_14060W_A	3133.98	1.14392	0.150207	7.61562	2.62e-14	2.14e-13
C3_01840C_A	1.87833	-1.51724	1.57502	-0.963312	0.335391	0.425932	0.370659			C1_08790W_A	2955.65	-2.00334	0.124751	-16.0587	4.97e-58	1.22e-55	54.9136		C6_03350C_A	1282.03	0.283081	0.107614	2.63053	0.00852522	0.0173968	1.75953		C1_08790W_A	2955.65	-2.00334	0.124751	-16.0587	4.97e-58	1.22e-55		C6_02250W_A	416.634	1.14456	0.151357	7.56198	3.97e-14	3.17e-13
C6_03570W_A	4.28819	-1.47478	1.09204	-1.35048	0.176862	0.250465	0.601253			CR_08750C_A	17.6884	-1.99238	0.55903	-3.56399	0.000365258	0.000986026	3.00611		C3_06330W_A	19073.2	0.284448	0.109245	2.60377	0.00922048	0.0186663	1.72894		CR_08750C_A	17.6884	-1.99238	0.55903	-3.56399	0.000365258	0.000986026		C6_02500C_A	3535.52	1.14625	0.115868	9.89273	4.48e-23	8.04e-22
C2_04430W_A	5.39826	-1.45381	0.982094	-1.48031	0.13879	0.202967	0.692574			C4_03520C_A	481.339	-1.97419	0.160598	-12.2927	9.91e-35	5.59e-33	32.2526		C1_07020C_A	1065.05	0.284512	0.121563	2.34044	0.0192609	0.0361795	1.44154		C4_03520C_A	481.339	-1.97419	0.160598	-12.2927	9.91e-35	5.59e-33		C6_00140C_A	111.266	1.14676	0.245459	4.67188	2.98e-06	1.12e-05
C7_02000C_A	3.586	-1.43446	1.19498	-1.20041	0.22998	0.312669	0.504916			C3_06510C_A	35.4042	-1.94207	0.423065	-4.59047	4.42e-06	1.61e-05	4.79317		C1_02820W_A	1936.62	0.284703	0.111349	2.55686	0.010562	0.0210416	1.67692		C3_06510C_A	35.4042	-1.94207	0.423065	-4.59047	4.42e-06	1.61e-05		C1_12150C_A	97.4616	1.14677	0.240873	4.76087	1.93e-06	7.38e-06
CR_08380C_A	10.259	-1.42966	0.787697	-1.81499	0.0695248	0.111432	0.952991			C2_06930C_A	33.4353	-1.92064	0.434527	-4.42008	9.87e-06	3.42e-05	4.46597		C4_04260C_A	1976.15	0.286796	0.103155	2.78025	0.00543173	0.0116311	1.93438		C2_06930C_A	33.4353	-1.92064	0.434527	-4.42008	9.87e-06	3.42e-05		C1_03000W_A	181.294	1.14705	0.193117	5.93968	2.86e-09	1.5e-08
C7_00900W_A	4.11226	-1.42943	1.20683	-1.18446	0.236233	0.319536	0.495481			C2_01330C_A	333.225	-1.92053	0.173403	-11.0755	1.65e-28	4.68e-27	26.3298		CR_01730W_A	1127.52	0.286861	0.125308	2.28925	0.0220649	0.0407858	1.38949		C2_01330C_A	333.225	-1.92053	0.173403	-11.0755	1.65e-28	4.68e-27		C3_05110W_A	386.586	1.14957	0.148805	7.72535	1.12e-14	9.37e-14
C5_01030W_A	8.33413	-1.41782	0.745104	-1.90285	0.0570604	0.0937149	1.02819			CR_08770W_A	25780.9	-1.91994	0.305083	-6.29318	3.11e-10	1.79e-09	8.74715		C6_00280W_A	3287.93	0.28712	0.12087	2.37545	0.0175275	0.033207	1.47877		CR_08770W_A	25780.9	-1.91994	0.305083	-6.29318	3.11e-10	1.79e-09		C1_02470W_A	169.72	1.15058	0.18635	6.17431	6.65e-10	3.71e-09
C4_03630C_A	2.37374	-1.40652	1.3575	-1.03611	0.30015	0.38971	0.409258			C1_05890W_A	20.5669	-1.8953	0.512547	-3.6978	0.000217477	0.000606596	3.2171		C4_06800W_A	3002.03	0.287627	0.0980346	2.93393	0.003347	0.00750985	2.12437		C1_05890W_A	20.5669	-1.8953	0.512547	-3.6978	0.000217477	0.000606596		C1_06010W_A	1129.71	1.15301	0.10824	10.6524	1.7e-26	4.05e-25
CR_07930C_A	10.6412	-1.39938	0.673614	-2.07742	0.0377631	0.0652821	1.18521			C3_02070C_A	19.8724	-1.89053	0.541014	-3.49441	0.000475115	0.00125135	2.90262		C4_05290W_A	2565.73	0.288132	0.0983227	2.93048	0.00338443	0.00758851	2.11984		C3_02070C_A	19.8724	-1.89053	0.541014	-3.49441	0.000475115	0.00125135		CR_00540C_A	3241.24	1.15344	0.132887	8.67988	3.96e-18	4.48e-17
C4_03510C_A	3.41777	-1.38212	1.31746	-1.04907	0.294145	0.383163	0.416617			CR_05940W_A	11.464	-1.88974	0.692814	-2.72763	0.00637913	0.0134476	1.87136		C4_05050C_A	586.15	0.288374	0.129649	2.22426	0.0261307	0.0474488	1.32377		CR_05940W_A	11.464	-1.88974	0.692814	-2.72763	0.00637913	0.0134476		C1_05520W_A	448.603	1.15386	0.16547	6.97323	3.1e-12	2.1e-11
CR_04970C_A	8.77049	-1.36711	0.75488	-1.81102	0.0701371	0.112272	0.949728			CR_09780C_A	101.654	-1.87513	0.261929	-7.15893	8.13e-13	5.82e-12	11.2351		C6_00950C_A	2231.03	0.28838	0.11572	2.49205	0.012701	0.0248908	1.60396		CR_09780C_A	101.654	-1.87513	0.261929	-7.15893	8.13e-13	5.82e-12		C4_05850C_A	1384.17	1.15721	0.12297	9.41047	4.94e-21	7.43e-20
C6_00610C_A	4.03613	-1.35986	1.11215	-1.22273	0.221432	0.302465	0.519324			C3_01270W_A	9.9245	-1.87351	0.752716	-2.489	0.0128103	0.0250896	1.60051		C1_10190W_A	1064.73	0.289881	0.109688	2.64278	0.00822292	0.0168284	1.77396		C3_01270W_A	9.9245	-1.87351	0.752716	-2.489	0.0128103	0.0250896		CR_08510W_A	1641.85	1.15888	0.165585	6.9987	2.58e-12	1.77e-11
C1_06310W_A	4.57868	-1.33104	0.981724	-1.35582	0.175156	0.248404	0.604841			C2_05860C_A	161.868	-1.86929	0.231773	-8.06519	7.31e-16	6.81e-15	14.1669		C3_04420W_A	1138.16	0.290196	0.110624	2.62327	0.00870903	0.0177152	1.75165		C2_05860C_A	161.868	-1.86929	0.231773	-8.06519	7.31e-16	6.81e-15		CR_08860W_A	603.965	1.15901	0.123998	9.34699	9.02e-21	1.33e-19
CR_06880C_A	1.69819	-1.30568	1.63137	-0.800358	0.423504	0.516644	0.286809			C2_04970W_A	206.763	-1.83408	0.19186	-9.5595	1.18e-21	1.9e-20	19.7212		C1_03500W_A	4336.87	0.290397	0.113754	2.55285	0.0106845	0.0212591	1.67245		C2_04970W_A	206.763	-1.83408	0.19186	-9.5595	1.18e-21	1.9e-20		C6_01680C_A	64.908	1.161	0.326011	3.56125	0.000369099	0.000994526
CR_08970W_A	1.68839	-1.30394	1.60228	-0.813801	0.415759	0.509241	0.293077			C3_02250C_A	11.7523	-1.82774	0.662842	-2.75743	0.00582578	0.0123875	1.90701		C5_04770W_A	537.241	0.291249	0.124709	2.33543	0.0195212	0.0365929	1.4366		C3_02250C_A	11.7523	-1.82774	0.662842	-2.75743	0.00582578	0.0123875		C1_00190C_A	23.4822	1.16371	0.446739	2.6049	0.00919013	0.0186138
C7_00480W_A	3.95456	-1.29296	1.15895	-1.11563	0.264582	0.351513	0.454059			C3_05840W_A	18.2166	-1.79529	0.624739	-2.87366	0.00405741	0.00892182	2.04955		CR_09330C_A	2803.23	0.291299	0.112859	2.58109	0.00984882	0.0198188	1.70292		C3_05840W_A	18.2166	-1.79529	0.624739	-2.87366	0.00405741	0.00892182		C6_04580W_A	1076.3	1.16687	0.138098	8.44956	2.92e-17	3.06e-16
C5_03040W_A	180.797	-1.29116	0.922137	-1.40019	0.161458	0.231916	0.634669			CR_03190C_A	15.061	-1.79055	0.59175	-3.02585	0.00247934	0.00569524	2.24449		C6_01150W_A	1399.8	0.291378	0.109617	2.65815	0.007857	0.0161625	1.79149		CR_03190C_A	15.061	-1.79055	0.59175	-3.02585	0.00247934	0.00569524		C1_11210C_A	865.466	1.16987	0.136107	8.5952	8.31e-18	9.09e-17
C2_03630W_A	12.2106	-1.27791	0.62794	-2.03508	0.0418425	0.0715586	1.14534			CR_08080W_A	72.9048	-1.78971	0.288573	-6.20192	5.58e-10	3.14e-09	8.50307		CR_04190W_A	2928.3	0.291383	0.103918	2.80398	0.00504755	0.0108855	1.96315		CR_08080W_A	72.9048	-1.78971	0.288573	-6.20192	5.58e-10	3.14e-09		C1_14180W_A	117.523	1.17092	0.238963	4.89998	9.58e-07	3.8e-06
C1_13500C_A	12.1127	-1.2681	0.620183	-2.04471	0.0408832	0.0700871	1.15436			C2_06410W_A	13.0259	-1.78628	0.631026	-2.83076	0.0046438	0.0100964	1.99583		C6_04250W_A	5755.01	0.291688	0.109001	2.67602	0.00745031	0.0154605	1.81078		C2_06410W_A	13.0259	-1.78628	0.631026	-2.83076	0.0046438	0.0100964		C4_02620C_A	2309.31	1.17218	0.141792	8.2669	1.37e-16	1.36e-15
C6_04150W_A	2.22542	-1.26578	1.39737	-0.905829	0.365027	0.457556	0.339555			C2_08530C_A	595.418	-1.78481	0.170448	-10.4713	1.17e-25	2.62e-24	23.5817		C4_03850W_A	1481.08	0.292379	0.113924	2.56644	0.0102747	0.0205557	1.68707		C2_08530C_A	595.418	-1.78481	0.170448	-10.4713	1.17e-25	2.62e-24		CR_08700C_A	214.686	1.17542	0.21151	5.55729	2.74e-08	1.32e-07
C1_06620C_A	5.47867	-1.25455	0.900638	-1.39296	0.163632	0.234247	0.630325			C2_09340W_A	9.31833	-1.77804	0.721937	-2.46287	0.013783	0.0267484	1.5727		CR_05180C_A	8264.44	0.292956	0.103246	2.83747	0.0045473	0.00989332	2.00466		C2_09340W_A	9.31833	-1.77804	0.721937	-2.46287	0.013783	0.0267484		C1_13270W_A	899.127	1.18088	0.128579	9.18406	4.15e-20	5.71e-19
CR_07880C_A	2.19514	-1.25002	1.39238	-0.897761	0.369313	0.461659	0.335678			C2_03000C_A	793.87	-1.77792	0.140977	-12.6114	1.83e-36	1.21e-34	33.9172		C4_02590C_A	663.286	0.293059	0.129016	2.27149	0.0231174	0.0424485	1.37214		C2_03000C_A	793.87	-1.77792	0.140977	-12.6114	1.83e-36	1.21e-34		C1_08340C_A	364.487	1.18387	0.178009	6.65063	2.92e-11	1.83e-10
CR_07500W_A	7.06031	-1.21816	0.850892	-1.43163	0.15225	0.220228	0.657128			C2_03220C_A	4475.45	-1.77632	0.0994485	-17.8617	2.34e-71	1.36e-68	67.8665		C1_12510W_A	1099.72	0.293324	0.110021	2.66608	0.00767413	0.0158527	1.7999		C2_03220C_A	4475.45	-1.77632	0.0994485	-17.8617	2.34e-71	1.36e-68		C3_01540W_A	144.193	1.18851	0.296937	4.00256	6.27e-05	0.000192077
C2_02140C_A	6.95816	-1.19794	0.839353	-1.42721	0.153518	0.22186	0.65392			C2_00910W_A	17.2528	-1.77512	0.577057	-3.07616	0.00209688	0.00487463	2.31206		C6_03770C_A	996.917	0.293325	0.12191	2.40608	0.0161249	0.030815	1.51124		C2_00910W_A	17.2528	-1.77512	0.577057	-3.07616	0.00209688	0.00487463		C4_00840W_A	718.653	1.18918	0.130511	9.11173	8.11e-20	1.08e-18
C1_12300W_A	3.23946	-1.19542	1.2518	-0.954961	0.339597	0.430194	0.366336			C5_03720C_A	14.9224	-1.76211	0.588647	-2.9935	0.00275799	0.00627432	2.20243		C1_02720W_A	662.977	0.294026	0.123278	2.38506	0.0170762	0.0324193	1.4892		C5_03720C_A	14.9224	-1.76211	0.588647	-2.9935	0.00275799	0.00627432		C1_02370C_A	2274.68	1.18951	0.120073	9.90654	3.9e-23	7.05e-22
CR_04250W_A	15.3809	-1.18862	0.590766	-2.01199	0.0442205	0.0750419	1.1247			C2_06610C_A	346.623	-1.75597	0.194943	-9.00759	2.11e-19	2.73e-18	17.5638		C1_06600W_A	5108.53	0.294245	0.103532	2.84206	0.00448235	0.00976867	2.01016		C2_06610C_A	346.623	-1.75597	0.194943	-9.00759	2.11e-19	2.73e-18		C5_01680C_A	1377.95	1.19039	0.126295	9.42548	4.28e-21	6.49e-20
CR_00790C_A	4.69453	-1.15031	0.955371	-1.20404	0.228573	0.311088	0.507117			C2_05970C_A	315.594	-1.75325	0.196592	-8.91822	4.74e-19	5.81e-18	17.2358		C1_13760W_A	1435.91	0.294642	0.107081	2.7516	0.00593055	0.0125977	1.89971		C2_05970C_A	315.594	-1.75325	0.196592	-8.91822	4.74e-19	5.81e-18		C1_01840C_A	252.732	1.19257	0.182302	6.54174	6.08e-11	3.73e-10
C2_02480W_A	2.10615	-1.14581	1.52686	-0.750437	0.452992	0.545567	0.263152			C2_08240W_A	1377.39	-1.75223	0.108833	-16.1002	2.54e-58	6.49e-56	55.1878		C5_05390C_A	2333.73	0.295022	0.102878	2.86768	0.00413498	0.00907369	2.04222		C2_08240W_A	1377.39	-1.75223	0.108833	-16.1002	2.54e-58	6.49e-56		C7_03470W_A	37.9045	1.19439	0.370136	3.22691	0.00125137	0.00304211
C5_02630C_A	154.088	-1.14451	0.648788	-1.76407	0.0777204	0.122682	0.911218			C2_00460W_A	53.7405	-1.75163	0.398451	-4.39609	1.1e-05	3.78e-05	4.42251		C1_02930C_A	1210.33	0.295318	0.11275	2.61922	0.00881301	0.0179096	1.74691		C2_00460W_A	53.7405	-1.75163	0.398451	-4.39609	1.1e-05	3.78e-05		C4_05300W_A	1382.44	1.19447	0.125264	9.53562	1.49e-21	2.36e-20
CR_06670W_A	13.0559	-1.13346	0.627953	-1.80501	0.0710732	0.1136	0.944623			C2_08140C_A	6653.62	-1.75069	0.115517	-15.1553	6.99e-52	1.27e-49	48.8962		C1_02710W_A	7739.99	0.295683	0.105479	2.80325	0.00505901	0.0108988	1.96262		C2_08140C_A	6653.62	-1.75069	0.115517	-15.1553	6.99e-52	1.27e-49		CR_03450W_A	887.835	1.19493	0.132961	8.98707	2.54e-19	3.25e-18
C2_06450C_A	2.62667	-1.11796	1.4099	-0.792936	0.427815	0.520609	0.283488			C2_09700W_A	279.15	-1.7456	0.17099	-10.2088	1.81e-24	3.69e-23	22.433		C4_05540W_A	1541.45	0.296233	0.11199	2.64517	0.00816508	0.0167171	1.77684		C2_09700W_A	279.15	-1.7456	0.17099	-10.2088	1.81e-24	3.69e-23		C1_08040W_A	205.616	1.19958	0.194981	6.15231	7.64e-10	4.24e-09
C7_03900W_A	4.59245	-1.10898	1.01535	-1.09221	0.274739	0.3621	0.441172			C2_10740C_A	3359.14	-1.74287	0.132861	-13.1181	2.59e-39	2.18e-37	36.6615		C1_12380C_A	2588.14	0.296652	0.102763	2.88676	0.00389232	0.00859139	2.06594		C2_10740C_A	3359.14	-1.74287	0.132861	-13.1181	2.59e-39	2.18e-37		C5_05450C_A	1040.01	1.2012	0.146829	8.18092	2.82e-16	2.69e-15
C7_00180W_A	14.283	-1.10207	0.590451	-1.8665	0.0619721	0.100873	0.996227			C1_07580C_A	16.2444	-1.74248	0.568287	-3.06619	0.00216802	0.0050199	2.29931		C1_10300W_A	1531.4	0.297215	0.113359	2.62189	0.00874447	0.0177816	1.75003		C1_07580C_A	16.2444	-1.74248	0.568287	-3.06619	0.00216802	0.0050199		C2_03290W_A	246.323	1.21048	0.162821	7.43441	1.05e-13	8.08e-13
CR_08270W_A	4.63977	-1.10128	1.10075	-1.00048	0.317077	0.407196	0.390196			CR_05430W_A	72.6717	-1.74168	0.291279	-5.97942	2.24e-09	1.2e-08	7.92082		C6_02590C_A	936.337	0.297459	0.134768	2.20719	0.0273004	0.0493341	1.30685		CR_05430W_A	72.6717	-1.74168	0.291279	-5.97942	2.24e-09	1.2e-08		C3_00230C_A	47.0074	1.21106	0.375752	3.22302	0.00126846	0.00307895
C7_00540W_A	1.01438	-1.10096	2.04491	-0.538394	0.590305	0.675113	0.170623			C2_07910C_A	969.041	-1.73986	0.1424	-12.2181	2.49e-34	1.33e-32	31.8761		C6_01950C_A	1387.38	0.29815	0.116553	2.55806	0.0105258	0.020989	1.67801		C2_07910C_A	969.041	-1.73986	0.1424	-12.2181	2.49e-34	1.33e-32		C1_04140W_A	134.769	1.2142	0.221304	5.48654	4.1e-08	1.93e-07
C4_06180C_A	8.66132	-1.09555	0.741571	-1.47733	0.139586	0.203991	0.690389			C2_02130C_A	33.5219	-1.73715	0.494075	-3.51596	0.000438163	0.00116363	2.93418		C6_00820W_A	10222.3	0.298206	0.110059	2.70952	0.00673799	0.0140918	1.85103		C2_02130C_A	33.5219	-1.73715	0.494075	-3.51596	0.000438163	0.00116363		C1_02440C_A	578.518	1.2178	0.134551	9.05082	1.42e-19	1.88e-18
C4_05990W_A	1.01713	-1.0942	2.04296	-0.535594	0.592239	0.676619	0.169656			C2_06400C_A	33.0933	-1.73651	0.399305	-4.34884	1.37e-05	4.65e-05	4.33255		CR_03520C_A	1800.18	0.298972	0.10242	2.91908	0.00351068	0.00783852	2.10577		C2_06400C_A	33.0933	-1.73651	0.399305	-4.34884	1.37e-05	4.65e-05		C1_14190C_A	69.5969	1.21936	0.336869	3.61968	0.000294971	0.000808604
C4_02730C_A	1.01713	-1.0942	2.04296	-0.535594	0.592239	0.676619	0.169656			C6_02550W_A	9.01737	-1.72594	0.770732	-2.23935	0.0251329	0.0457803	1.33932		C3_06250W_A	2331.48	0.299165	0.107597	2.78042	0.00542887	0.0116289	1.93446		C6_02550W_A	9.01737	-1.72594	0.770732	-2.23935	0.0251329	0.0457803		CR_03580C_A	606.215	1.22149	0.149865	8.15065	3.62e-16	3.43e-15
C3_07520W_A	5.08477	-1.0892	0.922631	-1.18054	0.237785	0.321023	0.493464			C1_03890W_A	17.4189	-1.71411	0.537446	-3.18935	0.00142592	0.00343632	2.46391		C1_06050C_A	3771.27	0.299368	0.105047	2.84986	0.00437391	0.00954213	2.02035		C1_03890W_A	17.4189	-1.71411	0.537446	-3.18935	0.00142592	0.00343632		C1_02040C_A	904.644	1.22492	0.155339	7.88548	3.13e-15	2.76e-14
C4_00930W_A	2.53121	-1.08905	1.29035	-0.843998	0.39867	0.492185	0.307872			C2_00800C_A	254.481	-1.70934	0.204324	-8.36584	5.97e-17	6.06e-16	15.2175		C1_08320W_A	17614.6	0.29944	0.117155	2.55594	0.0105901	0.021091	1.6759		C2_00800C_A	254.481	-1.70934	0.204324	-8.36584	5.97e-17	6.06e-16		C1_02110C_A	314.945	1.22505	0.173271	7.07014	1.55e-12	1.08e-11
C2_03580W_A	10.0894	-1.08145	0.658704	-1.64178	0.100635	0.154111	0.812166			C1_09500W_A	17.3638	-1.70593	0.553845	-3.08015	0.00206896	0.0048185	2.31709		CR_08410W_A	808.071	0.300268	0.125199	2.39832	0.0164702	0.0313904	1.5032		C1_09500W_A	17.3638	-1.70593	0.553845	-3.08015	0.00206896	0.0048185		C1_01630W_A	2395.28	1.22574	0.106484	11.511	1.16e-30	4.11e-29
C2_08430C_A	13.5756	-1.07092	0.600564	-1.7832	0.0745544	0.118569	0.926027			C2_10430C_A	639.457	-1.69743	0.135744	-12.5046	7.04e-36	4.36e-34	33.3605		C1_01060W_A	8492.18	0.300451	0.105213	2.85565	0.00429483	0.00938888	2.02739		C2_10430C_A	639.457	-1.69743	0.135744	-12.5046	7.04e-36	4.36e-34		C1_08400C_A	11935.6	1.22607	0.114374	10.7198	8.22e-27	2.02e-25
CM_00170C	0.534269	-1.06713	3.0956	-0.344725	0.730301	0.792224	0.101152			C2_03940C_A	1119.57	-1.69334	0.140828	-12.0241	2.65e-33	1.24e-31	30.9066		C1_05390C_A	1146.04	0.301803	0.116839	2.58307	0.00979252	0.0197182	1.70513		C2_03940C_A	1119.57	-1.69334	0.140828	-12.0241	2.65e-33	1.24e-31		C4_03100W_A	20.5548	1.22678	0.479637	2.55773	0.0105358	0.0210024
C1_05130W_A	0.537028	-1.06703	3.09009	-0.345309	0.729862	0.791936	0.10131			CR_03670W_A	9.62537	-1.69279	0.767362	-2.20599	0.0273847	0.0494585	1.30576		C1_08220W_A	2059.12	0.303553	0.111886	2.71306	0.00666642	0.013961	1.85508		CR_03670W_A	9.62537	-1.69279	0.767362	-2.20599	0.0273847	0.0494585		C4_00090W_A	723.793	1.22679	0.162254	7.5609	4e-14	3.19e-13
C2_03720W_A	0.974305	-1.06199	2.28179	-0.465422	0.641629	0.718566	0.143533			CR_02320W_A	8.82868	-1.68819	0.749278	-2.25309	0.0242533	0.0442666	1.35392		C5_00580W_A	693.622	0.30365	0.119936	2.53176	0.011349	0.0224552	1.64868		CR_02320W_A	8.82868	-1.68819	0.749278	-2.25309	0.0242533	0.0442666		C1_04700C_A	333.434	1.22751	0.156395	7.8488	4.2e-15	3.67e-14
C5_04760W_A	7.012	-1.06158	0.832656	-1.27493	0.202333	0.280827	0.551561			CR_00550W_A	10.2578	-1.68688	0.696573	-2.42168	0.0154488	0.0296385	1.52814		C4_00390W_A	1285.83	0.304243	0.109299	2.78358	0.00537622	0.0115277	1.93826		CR_00550W_A	10.2578	-1.68688	0.696573	-2.42168	0.0154488	0.0296385		C4_03960W_A	540.4	1.22834	0.40658	3.02115	0.00251815	0.005774
C1_10370W_A	4.97343	-1.04319	0.964154	-1.08198	0.279262	0.36715	0.435156			C2_02530W_A	14.274	-1.68378	0.620468	-2.71373	0.00665306	0.0139421	1.85567		C1_13120C_A	1149	0.305203	0.111562	2.73573	0.00622422	0.0131602	1.88074		C2_02530W_A	14.274	-1.68378	0.620468	-2.71373	0.00665306	0.0139421		C4_01100C_A	2106.19	1.23167	0.11761	10.4724	1.16e-25	2.6e-24
CR_09450C_A	0.521722	-1.04262	2.91135	-0.358124	0.72025	0.784174	0.105587			C2_10730W_A	262.421	-1.68226	0.218426	-7.70171	1.34e-14	1.12e-13	12.9508		C1_04360C_A	5721.51	0.305533	0.124514	2.4538	0.0141357	0.0273828	1.56252		C2_10730W_A	262.421	-1.68226	0.218426	-7.70171	1.34e-14	1.12e-13		C4_03720C_A	2272.9	1.23458	0.119648	10.3184	5.82e-25	1.23e-23
C1_11830W_A	0.521722	-1.04262	2.91135	-0.358124	0.72025	0.784174	0.105587			CR_08760C_A	232.034	-1.68094	0.205057	-8.19742	2.46e-16	2.36e-15	14.6271		C4_00220C_A	8857.58	0.305737	0.095819	3.19078	0.00141891	0.00342072	2.46588		CR_08760C_A	232.034	-1.68094	0.205057	-8.19742	2.46e-16	2.36e-15		C1_11200W_A	3110.09	1.23546	0.167717	7.36635	1.75e-13	1.33e-12
CM_00100W	0.529982	-1.04238	2.89671	-0.35985	0.718959	0.783303	0.10607			C2_10000C_A	60.0422	-1.67956	0.299138	-5.61467	1.97e-08	9.63e-08	7.01637		C1_05090W_A	765.28	0.306336	0.118594	2.58307	0.00979263	0.0197182	1.70513		C2_10000C_A	60.0422	-1.67956	0.299138	-5.61467	1.97e-08	9.63e-08		CR_09100C_A	623.986	1.238	0.134494	9.20486	3.42e-20	4.78e-19
CM_00020W	0.151079	-1.04045	4.08047	-0.254982	0.798737	0.848934	0.071126			C2_02540W_A	6488.28	-1.67532	0.122193	-13.7104	8.8e-43	9.85e-41	40.0066		C3_03590W_A	2134.23	0.30656	0.112849	2.71656	0.00659642	0.0138507	1.85853		C2_02540W_A	6488.28	-1.67532	0.122193	-13.7104	8.8e-43	9.85e-41		C1_03720C_A	553.737	1.24807	0.136986	9.11093	8.17e-20	1.09e-18
CM_00300W	0.178602	-1.04045	4.08047	-0.254982	0.798737	0.848934	0.071126			CR_07610C_A	11.5143	-1.67247	0.651297	-2.5679	0.0102317	0.0204794	1.68868		C1_11300C_A	461.966	0.306729	0.133734	2.29358	0.0218144	0.0403814	1.39382		CR_07610C_A	11.5143	-1.67247	0.651297	-2.5679	0.0102317	0.0204794		C4_01320C_A	315.671	1.25159	0.161647	7.74277	9.73e-15	8.24e-14
CR_02080W_A	0.185648	-1.04045	4.08047	-0.254982	0.798737	0.848934	0.071126			C2_07250C_A	65.8551	-1.67212	0.288888	-5.78815	7.12e-09	3.64e-08	7.4389		C5_01520C_A	2506.19	0.306809	0.104393	2.93899	0.00329287	0.00740402	2.13053		C2_07250C_A	65.8551	-1.67212	0.288888	-5.78815	7.12e-09	3.64e-08		C5_04690C_A	88.0402	1.25166	0.2491	5.02473	5.04e-07	2.09e-06
C1_03580W_A	0.178602	-1.04045	4.08047	-0.254982	0.798737	0.848934	0.071126			C2_03350W_A	29.8226	-1.67073	0.441837	-3.78133	0.000155994	0.000446828	3.34986		C1_01590C_A	4615.86	0.3075	0.120064	2.56113	0.0104332	0.0208239	1.68144		C2_03350W_A	29.8226	-1.67073	0.441837	-3.78133	0.000155994	0.000446828		C3_01130C_A	212.817	1.25359	0.18447	6.79562	1.08e-11	7.01e-11
C4_03650W_A	0.178602	-1.04045	4.08047	-0.254982	0.798737	0.848934	0.071126			C2_09070C_A	877.039	-1.66546	0.141478	-11.7719	5.45e-32	2.29e-30	29.6402		C4_00770C_A	2093.86	0.307597	0.107731	2.85522	0.00430064	0.00939834	2.02695		C2_09070C_A	877.039	-1.66546	0.141478	-11.7719	5.45e-32	2.29e-30		C4_00830W_A	418.662	1.25705	0.146332	8.59039	8.67e-18	9.43e-17
C4_04060W_A	0.178602	-1.04045	4.08047	-0.254982	0.798737	0.848934	0.071126			C2_02190C_A	208.27	-1.66004	0.175879	-9.43852	3.78e-21	5.77e-20	19.2388		C1_09880C_A	397.229	0.308611	0.136095	2.26761	0.0233527	0.0428436	1.36811		C2_02190C_A	208.27	-1.66004	0.175879	-9.43852	3.78e-21	5.77e-20		C6_04190C_A	247.092	1.27905	0.180834	7.07308	1.52e-12	1.06e-11
C7_01000C_A	0.178602	-1.04045	4.08047	-0.254982	0.798737	0.848934	0.071126			CR_09940W_A	32.9621	-1.65579	0.430797	-3.84355	0.000121269	0.000353791	3.45125		C4_02670W_A	480.718	0.308678	0.128427	2.40354	0.0162372	0.0310018	1.50861		CR_09940W_A	32.9621	-1.65579	0.430797	-3.84355	0.000121269	0.000353791		C1_00630W_A	276.053	1.28035	0.16955	7.55144	4.3e-14	3.42e-13
C5_03420W_A	0.185648	-1.04045	4.08047	-0.254982	0.798737	0.848934	0.071126			C2_04770W_A	443.196	-1.65353	0.365827	-4.51997	6.18e-06	2.2e-05	4.65758		CR_03810W_A	1140.48	0.309243	0.140247	2.20499	0.0274549	0.0495622	1.30485		C2_04770W_A	443.196	-1.65353	0.365827	-4.51997	6.18e-06	2.2e-05		C5_04880C_A	2558.34	1.28166	0.100222	12.7883	1.91e-37	1.41e-35
C2_03660W_A	0.151079	-1.04045	4.08047	-0.254982	0.798737	0.848934	0.071126			C2_10310C_A	752.234	-1.65353	0.130269	-12.6932	6.45e-37	4.57e-35	34.3401		C4_06110C_A	3193.33	0.309519	0.0991008	3.12327	0.00178853	0.00422713	2.37395		C2_10310C_A	752.234	-1.65353	0.130269	-12.6932	6.45e-37	4.57e-35		C7_00170W_A	322.244	1.28416	0.174629	7.35366	1.93e-13	1.46e-12
C3_07930C_A	1.00492	-1.03811	2.25868	-0.459608	0.645798	0.721856	0.141549			C2_08360C_A	11.4744	-1.64433	0.679988	-2.41817	0.0155986	0.0298989	1.52434		C3_06480C_A	715.276	0.30966	0.125908	2.45941	0.0139164	0.0269826	1.56892		C2_08360C_A	11.4744	-1.64433	0.679988	-2.41817	0.0155986	0.0298989		C4_04980W_A	404.412	1.28802	0.139722	9.21848	3.01e-20	4.24e-19
C5_02950C_A	7.40711	-1.03417	0.766347	-1.34948	0.177184	0.250722	0.600807			C2_09490W_A	678.872	-1.63662	0.139423	-11.7385	8.09e-32	3.23e-30	29.4908		C4_00330C_A	6210.57	0.310227	0.0994586	3.11916	0.00181367	0.00427387	2.36918		C2_09490W_A	678.872	-1.63662	0.139423	-11.7385	8.09e-32	3.23e-30		C3_03450C_A	56.3278	1.28846	0.310662	4.14746	3.36e-05	0.000107913
C5_00470C_A	14.7463	-1.03271	0.563523	-1.83259	0.066863	0.107652	0.967976			C2_10270W_A	3880.41	-1.61269	0.124445	-12.9591	2.09e-38	1.66e-36	35.7799		C1_14140C_A	1706.75	0.311305	0.108916	2.85821	0.00426044	0.00932328	2.03043		C2_10270W_A	3880.41	-1.61269	0.124445	-12.9591	2.09e-38	1.66e-36		C1_14030W_A	472.976	1.29652	0.161779	8.01416	1.11e-15	1.01e-14
CR_07970C_A	0.520177	-1.02369	3.12466	-0.327617	0.743202	0.803812	0.0948456			C2_10300C_A	104.698	-1.61074	0.242743	-6.63559	3.23e-11	2.02e-10	9.69465		C1_05420W_A	864.942	0.311646	0.134929	2.30971	0.0209041	0.0388882	1.41018		C2_10300C_A	104.698	-1.61074	0.242743	-6.63559	3.23e-11	2.02e-10		C1_04060W_A	245.951	1.29816	0.184475	7.03703	1.96e-12	1.36e-11
C1_02520W_A	8.92183	-1.02034	0.736965	-1.38452	0.1662	0.237498	0.62434			C2_00410C_A	2392.88	-1.6061	0.151294	-10.6158	2.52e-26	5.9e-25	24.2291		C1_00600W_A	905.564	0.311761	0.120602	2.58503	0.00973703	0.0196186	1.70733		C2_00410C_A	2392.88	-1.6061	0.151294	-10.6158	2.52e-26	5.9e-25		C1_02170C_A	251.16	1.2985	0.194781	6.66648	2.62e-11	1.65e-10
C5_03730W_A	4.87127	-1.01403	0.947793	-1.06989	0.284669	0.372876	0.428436			C2_04700C_A	582.182	-1.59913	0.189203	-8.45193	2.87e-17	3e-16	15.5229		C1_11500C_A	904.039	0.312274	0.112132	2.78488	0.00535471	0.0114893	1.93971		C2_04700C_A	582.182	-1.59913	0.189203	-8.45193	2.87e-17	3e-16		C4_00240C_A	2683.32	1.30024	0.11276	11.5309	9.21e-31	3.3e-29
C5_03880C_A	20.4689	-1.01251	0.506426	-1.99933	0.0455722	0.0770882	1.11301			C2_01180W_A	1001.7	-1.59805	0.142026	-11.2518	2.27e-29	7.06e-28	27.1512		C1_06850W_A	1078.85	0.312386	0.137879	2.26565	0.0234728	0.0430021	1.36651		C2_01180W_A	1001.7	-1.59805	0.142026	-11.2518	2.27e-29	7.06e-28		C1_04650W_A	47.9896	1.30153	0.330597	3.93689	8.25e-05	0.000247324
C1_11710C_A	6.28165	-0.986613	0.849941	-1.1608	0.245722	0.330131	0.481313			C2_04120C_A	2640.61	-1.59172	0.131984	-12.06	1.72e-33	8.24e-32	31.0841		C3_00960W_A	441.962	0.313006	0.136764	2.28866	0.0220991	0.0408372	1.38894		C2_04120C_A	2640.61	-1.59172	0.131984	-12.06	1.72e-33	8.24e-32		C5_02690W_A	193.817	1.30285	0.198291	6.57042	5.02e-11	3.09e-10
C2_05310C_A	7.72392	-0.984393	0.749828	-1.31282	0.189242	0.265313	0.576241			C2_01540W_A	349.246	-1.59149	0.164738	-9.66071	4.43e-22	7.41e-21	20.1302		C4_02740W_A	1607.67	0.313846	0.137959	2.27492	0.0229108	0.0421176	1.37554		C2_01540W_A	349.246	-1.59149	0.164738	-9.66071	4.43e-22	7.41e-21		C6_02080W_A	214.498	1.30762	0.21247	6.15437	7.54e-10	4.19e-09
C3_06580W_A	9.96939	-0.968402	0.719676	-1.34561	0.178429	0.252372	0.597959			C2_01510C_A	502.704	-1.5909	0.149876	-10.6148	2.54e-26	5.95e-25	24.2255		C3_07010W_A	502.387	0.314119	0.138563	2.26697	0.0233921	0.0428789	1.36776		C2_01510C_A	502.704	-1.5909	0.149876	-10.6148	2.54e-26	5.95e-25		C1_03670C_A	1353.53	1.31317	0.120637	10.8853	1.35e-27	3.57e-26
C5_01860W_A	10.4945	-0.966025	0.647355	-1.49226	0.13563	0.199351	0.700381			C2_06890C_A	1847.06	-1.5904	0.144468	-11.0087	3.47e-28	9.59e-27	26.0182		C5_05210W_A	444.727	0.314798	0.136511	2.30603	0.021109	0.0392235	1.40645		C2_06890C_A	1847.06	-1.5904	0.144468	-11.0087	3.47e-28	9.59e-27		C1_07990C_A	704.521	1.31342	0.140101	9.37487	6.93e-21	1.03e-19
CR_00450C_A	14.6242	-0.956651	0.618114	-1.5477	0.121696	0.181845	0.740298			C2_07490W_A	4999.93	-1.58566	0.121991	-12.9982	1.25e-38	1.02e-36	35.9914		C1_13070C_A	1431.81	0.315018	0.122132	2.57932	0.00989957	0.0199146	1.70083		C2_07490W_A	4999.93	-1.58566	0.121991	-12.9982	1.25e-38	1.02e-36		C1_10140C_A	521.243	1.31583	0.143161	9.19122	3.88e-20	5.39e-19
C5_04240C_A	0.4997	-0.955016	2.95377	-0.323321	0.746452	0.806156	0.0935812			C2_04540C_A	1156.15	-1.58311	0.128651	-12.3054	8.47e-35	4.87e-33	32.3125		C6_03400C_A	8092.26	0.315666	0.109385	2.88583	0.00390384	0.00860772	2.06511		C2_04540C_A	1156.15	-1.58311	0.128651	-12.3054	8.47e-35	4.87e-33		C4_02160C_A	817.168	1.31767	0.121061	10.8844	1.37e-27	3.59e-26
C6_02820W_A	2.42417	-0.954213	1.41421	-0.674732	0.499846	0.592111	0.227597			C2_05090W_A	3869.44	-1.58021	0.126327	-12.5089	6.68e-36	4.17e-34	33.3799		C7_01740C_A	421.56	0.3159	0.141177	2.23762	0.0252457	0.0459727	1.3375		C2_05090W_A	3869.44	-1.58021	0.126327	-12.5089	6.68e-36	4.17e-34		C7_00280W_A	14.3228	1.31862	0.568481	2.31955	0.0203651	0.0380295
CR_06350C_A	4.78384	-0.946185	0.990863	-0.95491	0.339623	0.430194	0.366336			C3_06660C_A	9.61918	-1.57216	0.70852	-2.21894	0.0264911	0.0480348	1.31844		C4_05810W_A	2522.62	0.315963	0.105476	2.99559	0.00273918	0.00623598	2.2051		C3_06660C_A	9.61918	-1.57216	0.70852	-2.21894	0.0264911	0.0480348		C3_00210C_A	75.0035	1.31893	0.28192	4.67839	2.89e-06	1.08e-05
C1_10600C_A	5.19546	-0.932849	0.912198	-1.02264	0.306479	0.395915	0.402398			C2_09130C_A	664.965	-1.56993	0.152581	-10.2892	7.89e-25	1.66e-23	22.7799		C4_06730C_A	952.729	0.315991	0.118312	2.67083	0.00756635	0.0156605	1.80519		C2_09130C_A	664.965	-1.56993	0.152581	-10.2892	7.89e-25	1.66e-23		C1_12100C_A	623.777	1.32446	0.122568	10.8059	3.23e-27	8.11e-26
C2_01460C_A	5.16065	-0.925908	1.05561	-0.87713	0.380416	0.473498	0.324682			C2_07410W_A	993.543	-1.56794	0.116449	-13.4647	2.52e-41	2.64e-39	38.5784		C6_02640C_A	614.219	0.316685	0.143817	2.20199	0.0276658	0.0498813	1.30206		C2_07410W_A	993.543	-1.56794	0.116449	-13.4647	2.52e-41	2.64e-39		C4_02020W_A	2582.76	1.32788	0.102927	12.9012	4.43e-38	3.45e-36
C6_00730W_A	18.73	-0.909909	0.49753	-1.82885	0.0674214	0.108442	0.964803			C2_04080W_A	4732.21	-1.56697	0.120774	-12.9745	1.71e-38	1.38e-36	35.8601		C4_00650W_A	1381.21	0.317029	0.114399	2.77125	0.00558421	0.0119141	1.92394		C2_04080W_A	4732.21	-1.56697	0.120774	-12.9745	1.71e-38	1.38e-36		C1_00580W_A	302.805	1.32853	0.159762	8.31566	9.12e-17	9.12e-16
C2_01140C_A	4.19054	-0.907417	1.00639	-0.901651	0.367242	0.459431	0.33778			C2_09060C_A	19115.3	-1.566	0.0927063	-16.8921	5.15e-64	1.73e-61	60.762		C1_13650C_A	652.355	0.317057	0.130404	2.43135	0.0150428	0.0289641	1.53814		C2_09060C_A	19115.3	-1.566	0.0927063	-16.8921	5.15e-64	1.73e-61		C1_02890C_A	489.897	1.33203	0.163368	8.15358	3.53e-16	3.35e-15
C3_07240W_A	19.4759	-0.895042	0.483899	-1.84965	0.0643646	0.104341	0.981545			C6_04230W_A	100.083	-1.5631	0.260684	-5.99615	2.02e-09	1.09e-08	7.96257		C5_04170W_A	1134.93	0.31711	0.108049	2.93486	0.003337	0.00749268	2.12536		C6_04230W_A	100.083	-1.5631	0.260684	-5.99615	2.02e-09	1.09e-08		C1_11700C_A	977.589	1.33271	0.161213	8.2668	1.38e-16	1.36e-15
C1_10850W_A	16.7813	-0.890785	0.581863	-1.53092	0.12579	0.186912	0.728363			C2_09660W_A	2329.41	-1.56172	0.133161	-11.7281	9.15e-32	3.6e-30	29.4437		C1_05320C_A	456.537	0.317313	0.137983	2.29966	0.0214676	0.0398203	1.3999		C2_09660W_A	2329.41	-1.56172	0.133161	-11.7281	9.15e-32	3.6e-30		CR_08840C_A	344.467	1.33395	0.159705	8.35259	6.68e-17	6.74e-16
CR_04440C_A	35.9019	-0.887463	0.471989	-1.88026	0.0600725	0.0981061	1.0083			C2_08000C_A	11855.9	-1.55941	0.113951	-13.6848	1.25e-42	1.38e-40	39.8601		C1_04780C_A	818.56	0.317534	0.12761	2.48831	0.0128352	0.0251229	1.59993		C2_08000C_A	11855.9	-1.55941	0.113951	-13.6848	1.25e-42	1.38e-40		C1_08580C_A	1807.49	1.3352	0.107478	12.423	1.96e-35	1.19e-33
C3_06130W_A	15.1312	-0.879324	0.540363	-1.62728	0.103677	0.158256	0.800639			C1_09560C_A	12.7835	-1.55915	0.622344	-2.50528	0.0122353	0.0240224	1.61938		CR_08050C_A	1243.05	0.31836	0.129622	2.45607	0.0140466	0.0272184	1.56514		C1_09560C_A	12.7835	-1.55915	0.622344	-2.50528	0.0122353	0.0240224		C1_14300C_A	1055.89	1.33883	0.128935	10.3837	2.94e-25	6.34e-24
C1_07670W_A	5	-0.875931	0.958434	-0.913919	0.360759	0.453544	0.34338			C2_02960C_A	910.667	-1.55609	0.13745	-11.3211	1.03e-29	3.31e-28	27.4802		C1_01250W_A	2354.67	0.318693	0.113316	2.81243	0.00491684	0.010632	1.97338		C2_02960C_A	910.667	-1.55609	0.13745	-11.3211	1.03e-29	3.31e-28		C2_10650W_A	282.009	1.3417	0.197751	6.78477	1.16e-11	7.53e-11
C7_02010C_A	30.6542	-0.875767	0.39966	-2.19128	0.0284316	0.0510888	1.29167			C2_07750W_A	447.205	-1.55475	0.172797	-8.99755	2.31e-19	2.97e-18	17.5272		C3_03010C_A	1443.12	0.318701	0.129484	2.46132	0.0138426	0.0268558	1.57096		C2_07750W_A	447.205	-1.55475	0.172797	-8.99755	2.31e-19	2.97e-18		CR_05570C_A	152.339	1.34192	0.211677	6.33946	2.31e-10	1.34e-09
C2_09880C_A	31.6658	-0.875035	0.493959	-1.77147	0.076482	0.121032	0.917101			C2_08610W_A	3344.03	-1.55447	0.104048	-14.9399	1.81e-50	3.11e-48	47.5072		C1_01470W_A	3432.49	0.318757	0.0969733	3.28706	0.00101239	0.00250506	2.60118		C2_08610W_A	3344.03	-1.55447	0.104048	-14.9399	1.81e-50	3.11e-48		C7_03310W_A	138.476	1.34287	0.234772	5.7199	1.07e-08	5.35e-08
CR_08140W_A	15.449	-0.869456	0.564699	-1.53968	0.123638	0.184182	0.734752			C2_06920C_A	2337.25	-1.54964	0.115011	-13.4739	2.23e-41	2.37e-39	38.6253		C1_07630W_A	2972.13	0.320103	0.123284	2.59646	0.00941889	0.0190076	1.72107		C2_06920C_A	2337.25	-1.54964	0.115011	-13.4739	2.23e-41	2.37e-39		C1_09770W_A	137.357	1.35006	0.269864	5.00276	5.65e-07	2.32e-06
C4_00640W_A	6.41254	-0.868271	0.8218	-1.05655	0.290718	0.379396	0.420907			C2_08180C_A	2786.14	-1.54851	0.142272	-10.8841	1.37e-27	3.59e-26	25.4449		C5_01280C_A	523.63	0.320302	0.128212	2.49823	0.0124816	0.0244834	1.61113		C2_08180C_A	2786.14	-1.54851	0.142272	-10.8841	1.37e-27	3.59e-26		C3_06490W_A	392.136	1.35283	0.152186	8.88929	6.15e-19	7.46e-18
C1_11630C_A	29.1245	-0.863328	0.405757	-2.12769	0.0333624	0.0586924	1.23142			C2_05160C_A	4008.97	-1.54732	0.131225	-11.7914	4.32e-32	1.84e-30	29.7352		C1_08550C_A	3725.77	0.320816	0.102842	3.1195	0.0018116	0.00427216	2.36935		C2_05160C_A	4008.97	-1.54732	0.131225	-11.7914	4.32e-32	1.84e-30		C5_05440C_A	3843.76	1.35731	0.115802	11.7209	9.96e-32	3.9e-30
CR_05280W_A	1.78101	-0.841303	1.66254	-0.506035	0.612832	0.693008	0.159262			C2_04690C_A	549.306	-1.54594	0.165316	-9.35138	8.65e-21	1.28e-19	18.8928		C1_13420C_A	2847.76	0.320846	0.107259	2.99132	0.00277774	0.00631475	2.19964		C2_04690C_A	549.306	-1.54594	0.165316	-9.35138	8.65e-21	1.28e-19		CR_06860C_A	1633.21	1.35746	0.338811	4.00653	6.16e-05	0.000189241
C1_07480C_A	33.1318	-0.838957	0.404401	-2.07457	0.0380265	0.0657017	1.18242			C2_00790C_A	1879.63	-1.54348	0.135143	-11.421	3.28e-30	1.1e-28	27.9586		C1_08430W_A	1093.91	0.321995	0.123915	2.59852	0.00936273	0.0189242	1.72298		C2_00790C_A	1879.63	-1.54348	0.135143	-11.421	3.28e-30	1.1e-28		C6_00960W_A	316.45	1.35755	0.16016	8.47619	2.33e-17	2.47e-16
C2_04610C_A	10.8245	-0.83657	0.629896	-1.32811	0.184142	0.259189	0.586384			C2_08030W_A	174.133	-1.53183	0.230614	-6.64239	3.09e-11	1.93e-10	9.71444		C1_05650W_A	616.368	0.322199	0.123692	2.60484	0.00919165	0.0186138	1.73016		C2_08030W_A	174.133	-1.53183	0.230614	-6.64239	3.09e-11	1.93e-10		C1_11690W_A	375.69	1.35915	0.14422	9.42412	4.34e-21	6.56e-20
C5_02870C_A	3.59722	-0.835261	1.23343	-0.677184	0.498289	0.590596	0.22871			CR_01810C_A	63.045	-1.52997	0.287704	-5.31788	1.05e-07	4.74e-07	6.32422		CR_00510C_A	2659.38	0.322607	0.131555	2.45227	0.0141958	0.0274825	1.56094		CR_01810C_A	63.045	-1.52997	0.287704	-5.31788	1.05e-07	4.74e-07		C3_04200W_A	70.2751	1.36079	0.281146	4.84017	1.3e-06	5.05e-06
C2_10040W_A	5.39815	-0.826222	0.939704	-0.879237	0.379273	0.472351	0.325735			C2_05270W_A	2805.3	-1.52303	0.130127	-11.7042	1.21e-31	4.66e-30	29.3316		CR_02190C_A	569.802	0.323533	0.135154	2.3938	0.0166748	0.0317518	1.49823		C2_05270W_A	2805.3	-1.52303	0.130127	-11.7042	1.21e-31	4.66e-30		CR_03040C_A	327.488	1.36411	0.153595	8.88122	6.61e-19	7.99e-18
C7_02290W_A	19.1945	-0.810429	0.488532	-1.65891	0.0971345	0.149414	0.825608			C2_00820W_A	1035.24	-1.52245	0.136231	-11.1755	5.37e-29	1.61e-27	26.7932		C1_04380W_A	1478.78	0.323889	0.122433	2.64544	0.00815845	0.0167125	1.77696		C2_00820W_A	1035.24	-1.52245	0.136231	-11.1755	5.37e-29	1.61e-27		C3_01970C_A	33.4853	1.3713	0.419001	3.27279	0.00106493	0.00262521
C2_07280W_A	29.4379	-0.810342	0.421767	-1.9213	0.0546937	0.0903629	1.04401			C1_13100W_A	21.2283	-1.52168	0.598331	-2.5432	0.0109842	0.0217738	1.66207		C1_04370C_A	2870.28	0.324046	0.117076	2.76782	0.00564329	0.0120316	1.91968		C1_13100W_A	21.2283	-1.52168	0.598331	-2.5432	0.0109842	0.0217738		C5_02460C_A	2082.87	1.38143	0.138352	9.98493	1.77e-23	3.31e-22
C1_06300W_A	6.22415	-0.804502	0.826765	-0.973072	0.330518	0.421085	0.37563			C3_01300C_A	1387.89	-1.52093	0.50168	-3.03168	0.00243198	0.00559856	2.25192		C7_04110W_A	442.041	0.324212	0.134851	2.40422	0.016207	0.0309534	1.50929		C3_01300C_A	1387.89	-1.52093	0.50168	-3.03168	0.00243198	0.00559856		C6_01600W_A	26.8168	1.38359	0.436745	3.16796	0.0015351	0.00367584
C2_08340C_A	12.4351	-0.804061	0.592255	-1.35763	0.174582	0.247866	0.605783			C2_01050W_A	207.063	-1.51914	0.207142	-7.3338	2.24e-13	1.67e-12	11.7773		C6_04140C_A	818.001	0.324469	0.130505	2.48625	0.0129097	0.0252455	1.59782		C2_01050W_A	207.063	-1.51914	0.207142	-7.3338	2.24e-13	1.67e-12		C4_02990C_A	407.504	1.38945	0.15601	8.90619	5.28e-19	6.43e-18
C1_00240C_A	2.66237	-0.80143	1.24099	-0.6458	0.518409	0.610134	0.214574			C2_03230C_A	2389.88	-1.51851	0.113589	-13.3685	9.24e-41	9.21e-39	38.0357		C4_05340W_A	572.803	0.32451	0.133748	2.42628	0.0152547	0.0293101	1.53298		C2_03230C_A	2389.88	-1.51851	0.113589	-13.3685	9.24e-41	9.21e-39		C6_00480C_A	4266.29	1.39305	0.127947	10.8877	1.32e-27	3.49e-26
C2_02850W_A	25.3646	-0.795636	0.431981	-1.84183	0.0654996	0.105912	0.975056			C2_02680W_A	1622.82	-1.51614	0.11007	-13.7744	3.63e-43	4.22e-41	40.3747		C4_03580W_A	368.158	0.325181	0.14011	2.3209	0.0202924	0.037905	1.4213		C2_02680W_A	1622.82	-1.51614	0.11007	-13.7744	3.63e-43	4.22e-41		C5_04260W_A	53.7743	1.39409	0.308662	4.51655	6.29e-06	2.23e-05
CR_08310C_A	12.4945	-0.791618	0.644037	-1.22915	0.219016	0.300258	0.522505			C2_00300C_A	2314.33	-1.50804	0.118795	-12.6945	6.34e-37	4.55e-35	34.342		C1_02300W_A	409.753	0.326651	0.13526	2.41498	0.0157361	0.0301353	1.52092		C2_00300C_A	2314.33	-1.50804	0.118795	-12.6945	6.34e-37	4.55e-35		C1_05700W_A	506.048	1.39613	0.145112	9.62101	6.52e-22	1.07e-20
C1_06830W_A	9.71714	-0.788109	0.67551	-1.16669	0.243337	0.327547	0.484726			C2_06990W_A	96.484	-1.50274	0.273567	-5.49315	3.95e-08	1.87e-07	6.72816		C1_01580W_A	2589.96	0.326731	0.113902	2.86853	0.00412378	0.00905528	2.0431		C2_06990W_A	96.484	-1.50274	0.273567	-5.49315	3.95e-08	1.87e-07		C4_03000C_A	56.9322	1.39654	0.308289	4.52998	5.9e-06	2.1e-05
C3_04170W_A	35.5626	-0.782176	0.400065	-1.95512	0.0505688	0.0845109	1.07309			C2_01830W_A	533.469	-1.50263	0.168023	-8.94298	3.79e-19	4.71e-18	17.327		C1_03910C_A	499.971	0.326739	0.134964	2.42092	0.0154811	0.0296915	1.52737		C2_01830W_A	533.469	-1.50263	0.168023	-8.94298	3.79e-19	4.71e-18		C6_04430W_A	93.3884	1.39677	0.274766	5.08349	3.71e-07	1.56e-06
C5_00600C_A	9.7377	-0.77342	0.702892	-1.10034	0.271184	0.358489	0.445524			C1_11780W_A	24.8387	-1.50071	0.443981	-3.38013	0.000724518	0.00184646	2.73366		C7_00130W_A	406.186	0.326994	0.143613	2.27692	0.0227911	0.0419566	1.3772		C1_11780W_A	24.8387	-1.50071	0.443981	-3.38013	0.000724518	0.00184646		C1_09310C_A	140.443	1.39826	0.209499	6.67428	2.48e-11	1.57e-10
C1_05550C_A	2.60182	-0.771639	1.27982	-0.602929	0.546556	0.636848	0.195964			C2_05410W_A	42441.9	-1.49917	0.123948	-12.0952	1.12e-33	5.5e-32	31.2596		C1_12610W_A	3132.39	0.327049	0.115751	2.82545	0.0047214	0.0102476	1.98938		C2_05410W_A	42441.9	-1.49917	0.123948	-12.0952	1.12e-33	5.5e-32		C1_02010C_A	259.627	1.4013	0.182628	7.67298	1.68e-14	1.39e-13
C5_00360C_A	9.63303	-0.77122	0.674382	-1.14359	0.252792	0.338488	0.470456			C2_08050C_A	115.453	-1.49745	0.309975	-4.83086	1.36e-06	5.28e-06	5.27737		C1_07870C_A	3530.62	0.327231	0.102744	3.1849	0.00144804	0.00348569	2.45771		C2_08050C_A	115.453	-1.49745	0.309975	-4.83086	1.36e-06	5.28e-06		C3_06670C_A	154.445	1.40147	0.208139	6.73335	1.66e-11	1.07e-10
C1_08350C_A	5404.9	-0.768921	0.396971	-1.93697	0.0527487	0.0876718	1.05714			C2_02450C_A	4919.01	-1.49662	0.146863	-10.1906	2.18e-24	4.4e-23	22.3565		C1_11330C_A	3897.39	0.327292	0.104373	3.13578	0.00171398	0.00407357	2.39002		C2_02450C_A	4919.01	-1.49662	0.146863	-10.1906	2.18e-24	4.4e-23		C1_09650W_A	822.234	1.40202	0.166994	8.39564	4.63e-17	4.75e-16
C2_07780W_A	0.864842	-0.765908	2.40972	-0.317842	0.750605	0.809349	0.0918641			C2_06240W_A	927.501	-1.49472	0.157346	-9.49959	2.11e-21	3.31e-20	19.4802		C4_06090C_A	759.453	0.327643	0.130361	2.51336	0.0119588	0.0235521	1.62797		C2_06240W_A	927.501	-1.49472	0.157346	-9.49959	2.11e-21	3.31e-20		C6_01180C_A	783.662	1.40826	0.141056	9.98368	1.8e-23	3.34e-22
C6_03060W_A	13.5037	-0.756901	0.572632	-1.32179	0.186237	0.26179	0.582046			C2_10710W_A	8997.81	-1.49293	0.112684	-13.2488	4.58e-40	4.23e-38	37.3737		C1_02510W_A	588.924	0.327739	0.134151	2.44306	0.0145634	0.0281259	1.55089		C2_10710W_A	8997.81	-1.49293	0.112684	-13.2488	4.58e-40	4.23e-38		C6_03610W_A	146.504	1.4084	0.223491	6.30181	2.94e-10	1.69e-09
C5_02800C_A	15.272	-0.755856	0.590573	-1.27987	0.200591	0.278712	0.554844			C2_02600C_A	382.981	-1.49203	0.151286	-9.86236	6.06e-23	1.08e-21	20.9666		C3_00270C_A	1041.09	0.327798	0.119636	2.73995	0.00614483	0.0130053	1.88588		C2_02600C_A	382.981	-1.49203	0.151286	-9.86236	6.06e-23	1.08e-21		C4_06990W_A	405.751	1.41837	0.155871	9.09966	9.06e-20	1.21e-18
CR_02660C_A	45.2053	-0.755324	0.357664	-2.11183	0.0347013	0.0606651	1.21706			C3_04530C_A	778.25	-1.49071	0.148149	-10.0622	8.12e-24	1.55e-22	21.8097		C1_09090C_A	631.958	0.328029	0.133063	2.46522	0.0136929	0.0265977	1.57516		C3_04530C_A	778.25	-1.49071	0.148149	-10.0622	8.12e-24	1.55e-22		C6_02560W_A	1917.4	1.42678	0.121055	11.7862	4.6e-32	1.94e-30
C2_02790C_A	27.41	-0.75464	0.400743	-1.8831	0.0596866	0.0975508	1.01077			C2_01190C_A	304.409	-1.48992	0.178134	-8.36405	6.06e-17	6.14e-16	15.2118		CR_07850W_A	742.43	0.328031	0.117612	2.78909	0.00528568	0.0113565	1.94476		C2_01190C_A	304.409	-1.48992	0.178134	-8.36405	6.06e-17	6.14e-16		C2_02610C_A	561.41	1.43102	0.170374	8.39928	4.49e-17	4.62e-16
C7_04080C_A	0.88289	-0.750559	2.56603	-0.292498	0.769906	0.826667	0.0826692			C1_07940W_A	16.0502	-1.48692	0.545702	-2.72479	0.00643428	0.0135549	1.8679		C6_03460W_A	1933.53	0.328754	0.129179	2.54494	0.0109296	0.0216927	1.66369		C1_07940W_A	16.0502	-1.48692	0.545702	-2.72479	0.00643428	0.0135549		C1_02990C_A	852.748	1.43948	0.122497	11.7511	6.97e-32	2.85e-30
C1_11180C_A	5.66389	-0.749603	0.88336	-0.848582	0.396114	0.489569	0.310186			C2_04330C_A	922.288	-1.48389	0.13504	-10.9885	4.34e-28	1.19e-26	25.9245		C6_02290C_A	1164.31	0.329048	0.134141	2.453	0.0141669	0.0274349	1.5617		C2_04330C_A	922.288	-1.48389	0.13504	-10.9885	4.34e-28	1.19e-26		C6_01070C_A	52.5979	1.4404	0.309763	4.65001	3.32e-06	1.23e-05
C3_04050W_A	2.17248	-0.746668	1.42952	-0.522319	0.601448	0.683843	0.165044			C2_05670C_A	646.872	-1.48313	0.151796	-9.7705	1.51e-22	2.6e-21	20.585		C1_00040W_A	2245.94	0.330473	0.133603	2.47355	0.0133779	0.0260652	1.58394		C2_05670C_A	646.872	-1.48313	0.151796	-9.7705	1.51e-22	2.6e-21		C6_04200C_A	90.7458	1.442	0.26559	5.42942	5.65e-08	2.63e-07
C1_06220C_A	22.751	-0.729972	0.456759	-1.59815	0.110009	0.166172	0.779442			C2_06640C_A	9874.9	-1.48157	0.100776	-14.7015	6.3e-49	9.35e-47	46.0292		C3_00100W_A	452.692	0.330862	0.150055	2.20495	0.0274577	0.0495622	1.30485		C2_06640C_A	9874.9	-1.48157	0.100776	-14.7015	6.3e-49	9.35e-47		CR_08920W_A	306.183	1.44766	0.174731	8.28505	1.18e-16	1.17e-15
C3_05750C_A	23.1578	-0.727757	0.45971	-1.58308	0.113404	0.170777	0.76757			C2_10070W_A	72.1646	-1.4812	0.290715	-5.09501	3.49e-07	1.48e-06	5.82974		C1_06930W_A	6512.05	0.331768	0.11637	2.85098	0.00435845	0.0095149	2.0216		C2_10070W_A	72.1646	-1.4812	0.290715	-5.09501	3.49e-07	1.48e-06		C1_04740W_A	579.052	1.44913	0.142263	10.1863	2.28e-24	4.57e-23
C6_03600C_A	5.59295	-0.72159	0.895986	-0.805358	0.420613	0.513903	0.289118			C2_01240C_A	609.702	-1.47944	0.15403	-9.60487	7.63e-22	1.24e-20	19.9066		C6_03620C_A	837.776	0.332583	0.140696	2.36383	0.0180869	0.0341755	1.46629		C2_01240C_A	609.702	-1.47944	0.15403	-9.60487	7.63e-22	1.24e-20		CR_00090C_A	390.5	1.44974	0.148289	9.77642	1.42e-22	2.46e-21
C5_00540C_A	1.74311	-0.711054	1.69883	-0.418554	0.675542	0.746972	0.126696			C2_01750C_A	1014.92	-1.47901	0.130518	-11.3319	9.12e-30	2.96e-28	27.5287		C3_07810C_A	6820.13	0.333796	0.0956548	3.48959	0.000483763	0.00127254	2.89533		C2_01750C_A	1014.92	-1.47901	0.130518	-11.3319	9.12e-30	2.96e-28		C3_03460C_A	91.0218	1.4543	0.264839	5.49127	3.99e-08	1.89e-07
C3_05130C_A	43.7732	-0.703624	0.337183	-2.08677	0.036909	0.0639095	1.19443			C2_06370C_A	188.466	-1.47741	0.193253	-7.64497	2.09e-14	1.72e-13	12.7645		CR_05720W_A	1239.82	0.334071	0.125266	2.6669	0.00765546	0.0158193	1.80081		C2_06370C_A	188.466	-1.47741	0.193253	-7.64497	2.09e-14	1.72e-13		C1_01490W_A	7050.85	1.45936	0.129248	11.2912	1.45e-29	4.56e-28
C1_09900W_A	17.3917	-0.692872	0.525468	-1.31858	0.187309	0.263182	0.579744			C2_10210C_A	5845.61	-1.47668	0.1246	-11.8513	2.12e-32	9.19e-31	30.0367		C1_13060C_A	7615.89	0.334237	0.106731	3.13157	0.00173873	0.00412318	2.38477		C2_10210C_A	5845.61	-1.47668	0.1246	-11.8513	2.12e-32	9.19e-31		C1_00020C_A	832.201	1.46255	0.148312	9.86129	6.13e-23	1.09e-21
C6_01540C_A	21.5816	-0.687513	0.463081	-1.48465	0.137637	0.20165	0.695402			C2_07240C_A	166.884	-1.47609	0.216345	-6.82286	8.92e-12	5.85e-11	10.2328		C6_04170C_A	502.32	0.334273	0.13879	2.40847	0.0160195	0.0306411	1.5137		C2_07240C_A	166.884	-1.47609	0.216345	-6.82286	8.92e-12	5.85e-11		C1_02130C_A	1361.54	1.46546	0.395006	3.70997	0.000207282	0.000582234
C4_03640C_A	3.36633	-0.684985	1.1365	-0.602717	0.546697	0.636848	0.195964			C1_10980W_A	13.5266	-1.47605	0.602929	-2.44813	0.0143601	0.0277669	1.55647		C6_02260C_A	4707.03	0.33442	0.0980846	3.40951	0.000650799	0.00167262	2.7766		C1_10980W_A	13.5266	-1.47605	0.602929	-2.44813	0.0143601	0.0277669		C3_06040W_A	21.3953	1.47177	0.502565	2.92852	0.00340582	0.0076311
C3_02660W_A	9.17484	-0.676982	0.707588	-0.956747	0.338695	0.429359	0.367179			C3_07280C_A	1324.99	-1.47573	0.112332	-13.1373	2.01e-39	1.74e-37	36.7595		C1_12220W_A	500.972	0.335272	0.143335	2.33909	0.0193308	0.0363	1.44009		C3_07280C_A	1324.99	-1.47573	0.112332	-13.1373	2.01e-39	1.74e-37		C1_02270C_A	789.843	1.47299	0.346338	4.25304	2.11e-05	7.01e-05
C6_00010W_A	2.51008	-0.673269	1.27803	-0.526802	0.598331	0.681807	0.166339			C2_09500W_A	1427.81	-1.47516	0.128936	-11.4411	2.61e-30	8.85e-29	28.0531		C1_06630W_A	936.714	0.335425	0.124489	2.69442	0.00705113	0.0146751	1.83342		C2_09500W_A	1427.81	-1.47516	0.128936	-11.4411	2.61e-30	8.85e-29		C4_00950C_A	352.079	1.47413	0.155264	9.49438	2.22e-21	3.46e-20
C3_04570C_A	11.1969	-0.671892	0.71996	-0.933236	0.350698	0.442465	0.354121			C2_06660W_A	753.151	-1.4708	0.162787	-9.03514	1.64e-19	2.16e-18	17.6655		C3_00900C_A	935.16	0.335594	0.129227	2.59692	0.00940627	0.0189882	1.72152		C2_06660W_A	753.151	-1.4708	0.162787	-9.03514	1.64e-19	2.16e-18		C6_03760C_A	18253.1	1.47451	0.127944	11.5247	9.91e-31	3.53e-29
CR_08740W_A	2.54069	-0.667459	1.31134	-0.508989	0.61076	0.6914	0.160271			C2_09850C_A	55.1143	-1.47053	0.33058	-4.44834	8.65e-06	3.02e-05	4.51999		CR_09860W_A	699.793	0.335596	0.11908	2.81825	0.00482866	0.0104626	1.98036		C2_09850C_A	55.1143	-1.47053	0.33058	-4.44834	8.65e-06	3.02e-05		C4_02180C_A	73.3032	1.48345	0.279123	5.31468	1.07e-07	4.82e-07
C5_00710W_A	40.64	-0.667024	0.362206	-1.84156	0.0655392	0.105949	0.974903			C2_08660C_A	280.744	-1.47023	0.216408	-6.79378	1.09e-11	7.1e-11	10.1487		C1_04970W_A	5604.69	0.335725	0.103423	3.24614	0.00116983	0.00285913	2.54377		C2_08660C_A	280.744	-1.47023	0.216408	-6.79378	1.09e-11	7.1e-11		C6_02030C_A	749.957	1.48913	0.137532	10.8275	2.55e-27	6.48e-26
C5_01380W_A	17.977	-0.665928	0.555404	-1.199	0.230529	0.313348	0.503973			C2_07690W_A	319.305	-1.46913	0.155307	-9.45957	3.09e-21	4.78e-20	19.3206		C6_02650C_A	346.238	0.336537	0.143227	2.34968	0.0187897	0.0353985	1.45101		C2_07690W_A	319.305	-1.46913	0.155307	-9.45957	3.09e-21	4.78e-20		C4_04530C_A	7977.82	1.49601	0.133519	11.2045	3.88e-29	1.18e-27
C2_05990C_A	46.7576	-0.65404	0.337504	-1.93787	0.0526385	0.0875341	1.05782			C2_01060C_A	322.282	-1.46869	0.193959	-7.57215	3.67e-14	2.94e-13	12.5317		C6_04650W_A	1919.84	0.33695	0.132442	2.54414	0.0109548	0.0217359	1.66282		C2_01060C_A	322.282	-1.46869	0.193959	-7.57215	3.67e-14	2.94e-13		C1_13910C_A	680.944	1.50412	0.136384	11.0285	2.78e-28	7.75e-27
C2_10020C_A	31.2944	-0.649606	0.397831	-1.63287	0.102497	0.156643	0.80509			CR_08810W_A	59294.8	-1.46686	0.160966	-9.11285	8.02e-20	1.08e-18	17.9666		CR_00880W_A	311.442	0.336982	0.15126	2.22782	0.0258922	0.0470694	1.32726		CR_08810W_A	59294.8	-1.46686	0.160966	-9.11285	8.02e-20	1.08e-18		CR_05170C_A	243.563	1.50455	0.198612	7.57533	3.58e-14	2.87e-13
C6_01400W_A	21.1922	-0.643262	0.457054	-1.40741	0.159307	0.229187	0.639809			C2_00690W_A	220.651	-1.46594	0.191601	-7.65102	1.99e-14	1.64e-13	12.7852		C5_02840C_A	2267.2	0.337066	0.134402	2.50789	0.0121456	0.0238757	1.62204		C2_00690W_A	220.651	-1.46594	0.191601	-7.65102	1.99e-14	1.64e-13		C6_00930C_A	752.157	1.50537	0.156054	9.64645	5.09e-22	8.48e-21
C2_07710W_A	10.8067	-0.640497	0.642591	-0.99674	0.318891	0.409132	0.388137			C2_02420C_A	1550.68	-1.4644	0.125168	-11.6994	1.28e-31	4.9e-30	29.3098		C6_02460C_A	2407.21	0.337537	0.116619	2.89434	0.00379951	0.00841858	2.07476		C2_02420C_A	1550.68	-1.4644	0.125168	-11.6994	1.28e-31	4.9e-30		C4_04720W_A	2434.08	1.50728	0.1219	12.3649	4.05e-35	2.41e-33
C2_09540W_A	2.48653	-0.640455	1.28727	-0.49753	0.618815	0.698659	0.155735			C2_03960W_A	34015.5	-1.46422	0.129914	-11.2707	1.83e-29	5.73e-28	27.2418		C1_14360C_A	747.381	0.337542	0.12653	2.66768	0.00763763	0.0157927	1.80154		C2_03960W_A	34015.5	-1.46422	0.129914	-11.2707	1.83e-29	5.73e-28		C7_00880C_A	246.055	1.51226	0.205961	7.34244	2.1e-13	1.58e-12
C4_00450C_A	21.0432	-0.639356	0.475705	-1.34402	0.178943	0.252931	0.596999			C4_03760W_A	13.8755	-1.46253	0.644316	-2.26989	0.0232143	0.0426018	1.37057		C1_05180C_A	1494.57	0.337584	0.114697	2.94326	0.00324776	0.00731808	2.1356		C4_03760W_A	13.8755	-1.46253	0.644316	-2.26989	0.0232143	0.0426018		C1_05910W_A	548.502	1.51254	0.144855	10.4417	1.6e-25	3.5e-24
C3_05630W_A	6.17276	-0.634164	0.84696	-0.748753	0.454006	0.546126	0.262707			C2_09380W_A	2063.59	-1.46223	0.136607	-10.7039	9.76e-27	2.37e-25	24.6253		C1_01330C_A	1620.14	0.338274	0.106912	3.16404	0.00155598	0.00372303	2.4291		C2_09380W_A	2063.59	-1.46223	0.136607	-10.7039	9.76e-27	2.37e-25		CR_05750W_A	279.2	1.51656	0.169818	8.93049	4.24e-19	5.24e-18
C1_00280C_A	7.00544	-0.632137	0.776917	-0.813648	0.415846	0.50925	0.293069			C2_03730W_A	12.8532	-1.46211	0.617709	-2.36698	0.0179338	0.0339163	1.46959		CR_00120C_A	1928.96	0.338508	0.100409	3.3713	0.000748139	0.00189748	2.72182		C2_03730W_A	12.8532	-1.46211	0.617709	-2.36698	0.0179338	0.0339163		C5_04940W_A	85.6811	1.5197	0.284156	5.34814	8.89e-08	4.04e-07
C1_14630C_A	46.7066	-0.62813	0.331162	-1.89675	0.0578615	0.0948351	1.02303			C2_03180C_A	6977.89	-1.46208	0.13743	-10.6387	1.97e-26	4.63e-25	24.3344		CR_07490C_A	1202.64	0.338577	0.1279	2.64719	0.00811626	0.0166314	1.77907		C2_03180C_A	6977.89	-1.46208	0.13743	-10.6387	1.97e-26	4.63e-25		C1_11850W_A	714.581	1.52014	0.518333	2.93274	0.00335984	0.00753601
C2_04670W_A	23.8931	-0.626088	0.444653	-1.40804	0.15912	0.22897	0.640221			C2_05520W_A	1651.52	-1.46085	0.118756	-12.3013	8.91e-35	5.08e-33	32.2941		C1_09130W_A	816.332	0.338682	0.117061	2.89321	0.00381328	0.00844319	2.07349		C2_05520W_A	1651.52	-1.46085	0.118756	-12.3013	8.91e-35	5.08e-33		CR_02070C_A	1197.33	1.52048	0.410133	3.70728	0.0002095	0.000587688
C1_06160W_A	7.46021	-0.625679	0.788273	-0.793734	0.427351	0.520143	0.283877			C2_10820C_A	1829.84	-1.4579	0.134505	-10.8391	2.25e-27	5.76e-26	25.2396		C1_02920W_A	2198.63	0.339529	0.113159	3.00047	0.00269564	0.00614123	2.21174		C2_10820C_A	1829.84	-1.4579	0.134505	-10.8391	2.25e-27	5.76e-26		C6_02490C_A	1814.47	1.52799	0.11126	13.7335	6.4e-43	7.28e-41
CR_09220C_A	10.7324	-0.625285	0.651537	-0.959708	0.337202	0.427837	0.368721			C2_08980C_A	774.337	-1.45726	0.151788	-9.60065	7.94e-22	1.29e-20	19.8894		C1_10960W_A	842.285	0.339822	0.117305	2.89691	0.00376852	0.00836444	2.07756		C2_08980C_A	774.337	-1.45726	0.151788	-9.60065	7.94e-22	1.29e-20		CR_06590C_A	109.532	1.52878	0.230805	6.62372	3.5e-11	2.18e-10
C6_02510C_A	3.2725	-0.612573	1.23339	-0.496658	0.61943	0.699017	0.155512			C2_01430W_A	4431.8	-1.45655	0.115538	-12.6067	1.94e-36	1.28e-34	33.8928		C4_00910C_A	627.912	0.340024	0.121372	2.8015	0.00508658	0.0109471	1.9607		C2_01430W_A	4431.8	-1.45655	0.115538	-12.6067	1.94e-36	1.28e-34		C1_04760C_A	640.932	1.53353	0.158223	9.69218	3.25e-22	5.48e-21
C3_02740C_A	18.9559	-0.611885	0.499482	-1.22504	0.22056	0.301792	0.520293		PES1	C2_09320C_A	9250.27	-1.45335	0.114915	-12.6471	1.16e-36	7.95e-35	34.0996		C1_03770W_A	905.704	0.340161	0.132339	2.57038	0.0101587	0.0203652	1.69111		C2_09320C_A	9250.27	-1.45335	0.114915	-12.6471	1.16e-36	7.95e-35		CR_02360W_A	1819.72	1.53671	0.149978	10.2462	1.23e-24	2.55e-23
C3_01050C_A	14.1868	-0.609285	0.592902	-1.02763	0.304123	0.393561	0.404988			C2_02550C_A	113.175	-1.45167	0.237925	-6.1014	1.05e-09	5.77e-09	8.23882		C1_07210C_A	1114.48	0.340252	0.117278	2.90125	0.0037168	0.00825827	2.08311		C2_02550C_A	113.175	-1.45167	0.237925	-6.1014	1.05e-09	5.77e-09		C1_02250W_A	2365.43	1.5389	0.128486	11.9772	4.68e-33	2.15e-31
C2_08210C_A	5.78159	-0.60885	0.904652	-0.673021	0.500934	0.592959	0.226975			C2_07510W_A	268.309	-1.44854	0.168262	-8.6088	7.38e-18	8.15e-17	16.0888		CR_03560W_A	344.286	0.340416	0.142534	2.38831	0.0169259	0.0321724	1.49252		C2_07510W_A	268.309	-1.44854	0.168262	-8.6088	7.38e-18	8.15e-17		C6_00150W_A	4297.3	1.54966	0.12678	12.2233	2.34e-34	1.26e-32
C4_01210C_A	0.801204	-0.604639	2.32983	-0.25952	0.795234	0.847302	0.0719618			C2_05890C_A	2932.36	-1.44625	0.102151	-14.158	1.67e-45	2.13e-43	42.6716		C6_02720C_A	544.779	0.340424	0.128019	2.65918	0.00783317	0.0161294	1.79238		C2_05890C_A	2932.36	-1.44625	0.102151	-14.158	1.67e-45	2.13e-43		C1_05440C_A	164.254	1.54974	0.200026	7.74771	9.36e-15	7.94e-14
C4_05120C_A	1.61497	-0.603714	1.65545	-0.364683	0.715348	0.780939	0.107383			C2_02100W_A	3966.18	-1.44434	0.118088	-12.231	2.12e-34	1.16e-32	31.9355		C4_05090C_A	720.715	0.341349	0.124375	2.74452	0.00605998	0.012847	1.8912		C2_02100W_A	3966.18	-1.44434	0.118088	-12.231	2.12e-34	1.16e-32		C3_04190W_A	92.0167	1.55025	0.261455	5.92933	3.04e-09	1.6e-08
C1_04250C_A	67.4834	-0.596814	0.4026	-1.4824	0.138234	0.202433	0.693719			C2_08970C_A	334.487	-1.4427	0.156197	-9.2364	2.55e-20	3.63e-19	18.4401		C1_00500C_A	3866.75	0.341515	0.120271	2.83955	0.00451766	0.00983846	2.00707		C2_08970C_A	334.487	-1.4427	0.156197	-9.2364	2.55e-20	3.63e-19		CR_07130C_A	23.6401	1.55141	0.501662	3.09255	0.00198444	0.00463691
C4_00900C_A	2.87522	-0.596411	1.20551	-0.494738	0.620785	0.700139	0.154815			C2_02170W_A	2629.04	-1.44138	0.119461	-12.0657	1.6e-33	7.74e-32	31.1113		C6_00130C_A	5016.36	0.341541	0.117952	2.89559	0.0037845	0.00839406	2.07603		C2_02170W_A	2629.04	-1.44138	0.119461	-12.0657	1.6e-33	7.74e-32		C4_04470W_A	319.898	1.55818	0.154604	10.0786	6.87e-24	1.32e-22
C5_00410W_A	17.5815	-0.59479	0.55873	-1.06454	0.287084	0.375653	0.425213			C2_05340C_A	3728.3	-1.44008	0.121341	-11.8681	1.73e-32	7.58e-31	30.1203		C6_01140C_A	552.77	0.341696	0.140523	2.43161	0.0150321	0.0289522	1.53832		C2_05340C_A	3728.3	-1.44008	0.121341	-11.8681	1.73e-32	7.58e-31		C1_14130W_A	862.223	1.5584	0.169321	9.20378	3.46e-20	4.81e-19
C2_06350C_A	3.65959	-0.593939	1.07828	-0.550822	0.581756	0.66781	0.175347			C2_04200W_A	1584.47	-1.43385	0.132133	-10.8516	1.96e-27	5.06e-26	25.2958		C1_03630W_A	503.949	0.342401	0.142473	2.40327	0.0162491	0.0310152	1.50843		C2_04200W_A	1584.47	-1.43385	0.132133	-10.8516	1.96e-27	5.06e-26		C1_03320C_A	220.18	1.55913	0.222375	7.01125	2.36e-12	1.63e-11
C2_00890W_A	70.4593	-0.593793	0.274963	-2.15954	0.0308084	0.0547474	1.26164			C2_06250C_A	1489.1	-1.43128	0.128181	-11.1661	5.97e-29	1.76e-27	26.7545		C1_02760W_A	4770.64	0.342428	0.0973613	3.51709	0.000436308	0.00115919	2.93585		C2_06250C_A	1489.1	-1.43128	0.128181	-11.1661	5.97e-29	1.76e-27		C1_08310W_A	1273.78	1.56384	0.130532	11.9805	4.5e-33	2.08e-31
C1_01500W_A	0.806705	-0.585875	2.45854	-0.238301	0.811647	0.858287	0.0663676			C1_12470W_A	48.5264	-1.43042	0.348469	-4.10487	4.05e-05	0.000127817	3.89341		C3_07820W_A	780.217	0.342627	0.12614	2.71625	0.00660262	0.0138592	1.85826		C1_12470W_A	48.5264	-1.43042	0.348469	-4.10487	4.05e-05	0.000127817		C4_04670C_A	308.401	1.56442	0.155767	10.0434	9.83e-24	1.87e-22
C7_01770W_A	2.03273	-0.584588	1.43383	-0.40771	0.683487	0.753417	0.122964			C2_07960C_A	2354.98	-1.42901	0.132985	-10.7456	6.21e-27	1.54e-25	24.8125		C1_07000W_A	1342.26	0.343148	0.125129	2.74236	0.0060999	0.0129145	1.88892		C2_07960C_A	2354.98	-1.42901	0.132985	-10.7456	6.21e-27	1.54e-25		C3_02630C_A	716.176	1.58605	0.173364	9.14871	5.76e-20	7.8e-19
CR_04670C_A	7.35012	-0.583274	0.806868	-0.722887	0.469749	0.562518	0.249864			C2_07010W_A	6853.32	-1.42898	0.100744	-14.1842	1.15e-45	1.49e-43	42.8268		C5_05130C_A	397.07	0.343433	0.151554	2.26608	0.0234467	0.0429665	1.36687		C2_07010W_A	6853.32	-1.42898	0.100744	-14.1842	1.15e-45	1.49e-43		C4_00080C_A	58.9526	1.5879	0.318443	4.98646	6.15e-07	2.51e-06
C4_06220C_A	13.4058	-0.57772	0.583614	-0.9899	0.322223	0.412495	0.384582			C2_02780C_A	377.903	-1.42795	0.151102	-9.4502	3.38e-21	5.19e-20	19.2848		C4_05220C_A	385.194	0.343645	0.138373	2.48347	0.0130109	0.0254122	1.59496		C2_02780C_A	377.903	-1.42795	0.151102	-9.4502	3.38e-21	5.19e-20		C1_13450W_A	145.486	1.59414	0.206049	7.73672	1.02e-14	8.61e-14
C2_04090W_A	10.8656	-0.56987	0.680933	-0.836895	0.402652	0.496427	0.304144			C2_02150C_A	2021.48	-1.42646	0.123082	-11.5895	4.66e-31	1.73e-29	28.762		C1_08420W_A	2885.64	0.344261	0.112236	3.0673	0.00216	0.00500315	2.30076		C2_02150C_A	2021.48	-1.42646	0.123082	-11.5895	4.66e-31	1.73e-29		C1_02150W_A	1020.59	1.5973	0.470422	3.39546	0.000685122	0.00175377
CR_10200W_A	34.3905	-0.565485	0.37024	-1.52735	0.126674	0.188008	0.725825			C2_05230C_A	3733.92	-1.42613	0.118085	-12.0771	1.4e-33	6.8e-32	31.1675		C1_07810C_A	402.379	0.344333	0.14391	2.3927	0.0167248	0.031828	1.49719		C2_05230C_A	3733.92	-1.42613	0.118085	-12.0771	1.4e-33	6.8e-32		C1_11890W_A	470.78	1.6017	0.144587	11.0778	1.61e-28	4.58e-27
C5_00530W_A	3.5847	-0.562473	1.23498	-0.45545	0.648786	0.724672	0.139858			C2_10440C_A	959.089	-1.42572	0.116793	-12.2072	2.85e-34	1.5e-32	31.8239		C4_01370W_A	3724.14	0.344337	0.12625	2.72743	0.006383	0.0134513	1.87124		C2_10440C_A	959.089	-1.42572	0.116793	-12.2072	2.85e-34	1.5e-32		C6_03260W_A	2098.24	1.60637	0.130509	12.3085	8.15e-35	4.73e-33
C4_01630C_A	24.0674	-0.561224	0.440975	-1.27269	0.203129	0.281748	0.55014			C2_04510W_A	2026.29	-1.42486	0.137297	-10.378	3.12e-25	6.71e-24	23.1733		C4_06160W_A	392.488	0.344677	0.137484	2.50703	0.012175	0.0239262	1.62113		C2_04510W_A	2026.29	-1.42486	0.137297	-10.378	3.12e-25	6.71e-24		C2_01450C_A	207.167	1.60676	0.248152	6.47491	9.49e-11	5.69e-10
CR_04400W_A	24.7853	-0.556703	0.436738	-1.27468	0.202421	0.280889	0.551466			C2_01070W_A	3754.74	-1.42433	0.113796	-12.5165	6.06e-36	3.83e-34	33.4168		CR_10360C_A	2386.85	0.34523	0.105638	3.26806	0.00108289	0.00266298	2.57463		C2_01070W_A	3754.74	-1.42433	0.113796	-12.5165	6.06e-36	3.83e-34		C6_03880W_A	201.765	1.61725	0.187096	8.64396	5.43e-18	6.05e-17
C7_01380W_A	8.75584	-0.55398	0.702206	-0.788914	0.430162	0.522568	0.281857			C2_07810W_A	2026.83	-1.42232	0.10727	-13.2592	3.99e-40	3.8e-38	37.4202		C1_08210C_A	4479.06	0.345455	0.102893	3.35743	0.000786702	0.00198433	2.70239		C2_07810W_A	2026.83	-1.42232	0.10727	-13.2592	3.99e-40	3.8e-38		C4_03540C_A	199.69	1.62132	0.200548	8.08447	6.24e-16	5.86e-15
C1_07660W_A	205.576	-0.5538	0.528393	-1.04809	0.294599	0.383599	0.416123			C2_04570W_A	4423.16	-1.42041	0.140214	-10.1303	4.05e-24	7.96e-23	22.0991		C1_08920W_A	2254.08	0.345817	0.100802	3.43066	0.000602107	0.00155689	2.80774		C2_04570W_A	4423.16	-1.42041	0.140214	-10.1303	4.05e-24	7.96e-23		C7_04310C_A	600.767	1.62429	0.142025	11.4366	2.74e-30	9.26e-29
C1_07620C_A	24.4301	-0.551283	0.431242	-1.27836	0.201122	0.279329	0.553884			C2_05460W_A	75243.1	-1.41915	0.0907403	-15.6397	3.9e-55	8.3e-53	52.0809		C2_02970C_A	34090.2	0.346311	0.126728	2.73271	0.00628159	0.0132727	1.87704		C2_05460W_A	75243.1	-1.41915	0.0907403	-15.6397	3.9e-55	8.3e-53		C4_03430W_A	121.541	1.63836	0.25084	6.53149	6.51e-11	3.99e-10
C3_04450C_A	10.7222	-0.549037	0.682507	-0.804442	0.421142	0.514268	0.28881			C2_00740C_A	1110.47	-1.41909	0.119995	-11.8262	2.86e-32	1.23e-30	29.9101		C3_06560W_A	370.551	0.346544	0.155918	2.2226	0.0262429	0.0476254	1.32216		C2_00740C_A	1110.47	-1.41909	0.119995	-11.8262	2.86e-32	1.23e-30		C6_01510W_A	380.435	1.64307	0.199182	8.24912	1.6e-16	1.56e-15
C3_02010C_A	37.1367	-0.545386	0.348804	-1.56359	0.117914	0.176691	0.752785			C2_07830W_A	1410	-1.41875	0.127234	-11.1507	7.1e-29	2.09e-27	26.6799		C1_11960C_A	648.55	0.346859	0.131908	2.62955	0.0085498	0.0174358	1.75856		C2_07830W_A	1410	-1.41875	0.127234	-11.1507	7.1e-29	2.09e-27		C6_01450C_A	411.889	1.64539	0.15602	10.546	5.3e-26	1.22e-24
C3_02840W_A	155.849	-0.539668	0.249535	-2.16269	0.0305648	0.0543705	1.26464			C2_06390C_A	19246.1	-1.41839	0.108038	-13.1285	2.26e-39	1.92e-37	36.7167		C1_03130C_A	2429.02	0.347071	0.106093	3.27139	0.00107019	0.00263581	2.57909		C2_06390C_A	19246.1	-1.41839	0.108038	-13.1285	2.26e-39	1.92e-37		C1_10740C_A	949.344	1.65218	0.409677	4.03288	5.51e-05	0.000170695
C7_01860W_A	50.9789	-0.539002	0.350098	-1.53958	0.123664	0.184182	0.734752			C2_04370W_A	5528.76	-1.41768	0.107029	-13.2458	4.77e-40	4.29e-38	37.3675		C4_00710W_A	1264.93	0.347965	0.131085	2.65449	0.00794278	0.0162969	1.78789		C2_04370W_A	5528.76	-1.41768	0.107029	-13.2458	4.77e-40	4.29e-38		C4_03190W_A	780.043	1.65771	0.139046	11.922	9.09e-33	4.05e-31
C6_00840W_A	1975.16	-0.516889	0.341747	-1.51249	0.13041	0.192834	0.714817			C2_10240W_A	1681.53	-1.41651	0.132025	-10.7291	7.43e-27	1.83e-25	24.7375		C5_02380W_A	7936.56	0.348454	0.110432	3.15536	0.00160301	0.00382837	2.41699		C2_10240W_A	1681.53	-1.41651	0.132025	-10.7291	7.43e-27	1.83e-25		C3_00810C_A	1239.49	1.65899	0.129011	12.8593	7.63e-38	5.86e-36
C3_07720C_A	1.17735	-0.511436	1.89052	-0.270527	0.786755	0.840373	0.0755277			C2_05710C_A	42762.9	-1.41594	0.136537	-10.3704	3.38e-25	7.24e-24	23.1403		C4_03750C_A	742.348	0.348523	0.128098	2.72076	0.00651313	0.0136939	1.86347		C2_05710C_A	42762.9	-1.41594	0.136537	-10.3704	3.38e-25	7.24e-24		C4_03300C_A	108.583	1.66125	0.2389	6.95376	3.56e-12	2.41e-11
CR_00970W_A	28.7496	-0.510859	0.410016	-1.24595	0.212783	0.292973	0.533173			C2_01130W_A	2993.31	-1.41493	0.111884	-12.6464	1.17e-36	7.95e-35	34.0996		CR_05100W_A	324.827	0.348569	0.151286	2.30404	0.0212205	0.0394192	1.40429		C2_01130W_A	2993.31	-1.41493	0.111884	-12.6464	1.17e-36	7.95e-35		C1_09000W_A	442.303	1.66374	0.158798	10.4771	1.1e-25	2.48e-24
C7_03140W_A	40.0244	-0.50607	0.337038	-1.50152	0.133221	0.196477	0.706689			C2_06850W_A	733.477	-1.41447	0.150685	-9.38694	6.18e-21	9.21e-20	19.0357		C3_07640C_A	6129.1	0.348804	0.114598	3.04371	0.0023368	0.00539112	2.26832		C2_06850W_A	733.477	-1.41447	0.150685	-9.38694	6.18e-21	9.21e-20		C7_03460W_A	81.0602	1.66415	0.267001	6.23274	4.58e-10	2.6e-09
C3_05480C_A	1.19265	-0.505828	1.884	-0.268486	0.788325	0.841528	0.0749313			C2_09740W_A	2512.96	-1.41387	0.115277	-12.265	1.4e-34	7.67e-33	32.1152		C1_09370W_A	948.248	0.349109	0.117425	2.97302	0.00294881	0.00666801	2.176		C2_09740W_A	2512.96	-1.41387	0.115277	-12.265	1.4e-34	7.67e-33		C5_04470C_A	946.315	1.67001	0.147238	11.3422	8.11e-30	2.65e-28
C1_01310W_A	11.2861	-0.504176	0.652219	-0.773017	0.439512	0.531942	0.274136			C2_05830C_A	727.904	-1.41345	0.167089	-8.45926	2.69e-17	2.83e-16	15.5482		C1_10820C_A	2035.92	0.349455	0.130929	2.66903	0.00760701	0.0157396	1.80301		C2_05830C_A	727.904	-1.41345	0.167089	-8.45926	2.69e-17	2.83e-16		C1_01740W_A	52.8268	1.67108	0.341018	4.90027	9.57e-07	3.79e-06
C4_05900C_A	617.661	-0.502931	0.432618	-1.16253	0.245021	0.329397	0.482281			C2_04220C_A	4569.87	-1.41211	0.106536	-13.2547	4.24e-40	3.97e-38	37.4012		C1_11770C_A	1939.82	0.350773	0.115445	3.03844	0.00237809	0.00547846	2.26134		C2_04220C_A	4569.87	-1.41211	0.106536	-13.2547	4.24e-40	3.97e-38		CR_00210W_A	396.402	1.67432	0.159918	10.4698	1.19e-25	2.65e-24
C1_02540C_A	3.52689	-0.499059	1.07513	-0.464184	0.642516	0.719307	0.143086			C2_03920C_A	897.766	-1.41082	0.134142	-10.5174	7.18e-26	1.63e-24	23.7878		C6_03730C_A	3681.68	0.351328	0.103789	3.38501	0.000711761	0.00181613	2.74085		C2_03920C_A	897.766	-1.41082	0.134142	-10.5174	7.18e-26	1.63e-24		C3_07340W_A	417.387	1.68795	0.148959	11.3316	9.15e-30	2.96e-28
C6_03280W_A	7.81248	-0.49763	0.756651	-0.657674	0.510748	0.602952	0.219717			C2_05840W_A	1283.17	-1.40423	0.141355	-9.93406	2.96e-23	5.38e-22	21.2692		C1_00640C_A	4399.19	0.351426	0.128634	2.732	0.00629515	0.0132925	1.87639		C2_05840W_A	1283.17	-1.40423	0.141355	-9.93406	2.96e-23	5.38e-22		C4_01170C_A	99.4499	1.7148	0.244719	7.00723	2.43e-12	1.67e-11
C7_02070W_A	16.8161	-0.496752	0.513923	-0.966587	0.333751	0.42413	0.372501			C2_01320W_A	2143.55	-1.40295	0.101412	-13.8342	1.59e-43	1.87e-41	40.7282		C5_05300W_A	1029.89	0.351513	0.121738	2.88746	0.00388361	0.00857704	2.06666		C2_01320W_A	2143.55	-1.40295	0.101412	-13.8342	1.59e-43	1.87e-41		C1_08770W_A	518.3	1.7182	0.163096	10.5349	5.96e-26	1.37e-24
C3_06630W_A	245.691	-0.495503	0.233402	-2.12296	0.0337572	0.0592074	1.22762			C2_08480W_A	2825.38	-1.40079	0.137735	-10.1702	2.69e-24	5.35e-23	22.2716		C1_08020W_A	1403.55	0.351614	0.110663	3.17733	0.00148636	0.00356715	2.44768		C2_08480W_A	2825.38	-1.40079	0.137735	-10.1702	2.69e-24	5.35e-23		C1_04460C_A	204.812	1.73243	0.196781	8.80383	1.32e-18	1.56e-17
C7_02190W_A	22.0648	-0.49358	0.519656	-0.949821	0.342203	0.432946	0.363566			C2_08010W_A	3513	-1.39824	0.119008	-11.7492	7.13e-32	2.88e-30	29.5406		C1_11920W_A	841.669	0.351744	0.128229	2.7431	0.00608613	0.0128896	1.88976		C2_08010W_A	3513	-1.39824	0.119008	-11.7492	7.13e-32	2.88e-30		C4_06780C_A	681.807	1.74645	0.13945	12.5238	5.53e-36	3.53e-34
C6_00580W_A	4.25895	-0.491456	0.989209	-0.496817	0.619318	0.699017	0.155512			C2_09530W_A	613.352	-1.39799	0.145811	-9.58773	9e-22	1.46e-20	19.8356		C4_04430W_A	1339.23	0.351958	0.132482	2.65664	0.00789229	0.0162141	1.79011		C2_09530W_A	613.352	-1.39799	0.145811	-9.58773	9e-22	1.46e-20		C1_03460C_A	853.94	1.74858	0.135445	12.9099	3.96e-38	3.12e-36
C2_01880C_A	138.787	-0.489723	0.242759	-2.01732	0.0436619	0.074252	1.12929			C2_10780C_A	374.35	-1.39295	0.161129	-8.64489	5.39e-18	6.02e-17	16.2204		C4_06500W_A	3765.1	0.352323	0.0929214	3.79162	0.000149667	0.000430833	3.36569		C2_10780C_A	374.35	-1.39295	0.161129	-8.64489	5.39e-18	6.02e-17		CR_08830W_A	14.2997	1.7535	0.605665	2.89517	0.00378956	0.00840236
CR_02400W_A	73.7306	-0.476494	0.286625	-1.66243	0.096427	0.148469	0.828364			C2_06470W_A	1815.51	-1.3921	0.113358	-12.2805	1.15e-34	6.45e-33	32.1904		C4_06000W_A	486.604	0.352582	0.132547	2.66005	0.0078128	0.0160975	1.79324		C2_06470W_A	1815.51	-1.3921	0.113358	-12.2805	1.15e-34	6.45e-33		C4_05130C_A	194.852	1.75434	0.217728	8.05749	7.79e-16	7.23e-15
CR_04960C_A	223.65	-0.471624	0.246698	-1.91175	0.0559085	0.0920599	1.03593			C2_09760W_A	582.596	-1.38988	0.141501	-9.82243	9.01e-23	1.58e-21	20.8013		C1_09470C_A	1068.14	0.352645	0.108589	3.24752	0.00116417	0.0028464	2.5457		C2_09760W_A	582.596	-1.38988	0.141501	-9.82243	9.01e-23	1.58e-21		C4_02300W_A	2139.94	1.7619	0.109373	16.1092	2.2e-58	5.84e-56
C4_01640C_A	15.3205	-0.465983	0.554783	-0.839938	0.400943	0.494512	0.305823			C2_03200W_A	604.498	-1.3869	0.15099	-9.18537	4.1e-20	5.66e-19	18.2472		C1_14270W_A	338.257	0.352915	0.151037	2.3366	0.0194597	0.0365099	1.43759		C2_03200W_A	604.498	-1.3869	0.15099	-9.18537	4.1e-20	5.66e-19		CR_00220W_A	179.704	1.76307	0.213558	8.25568	1.51e-16	1.48e-15
C5_05240C_A	54.0319	-0.458896	0.306277	-1.4983	0.134055	0.197491	0.704453			C2_04650C_A	1885.76	-1.386	0.114491	-12.1057	9.86e-34	4.87e-32	31.3125		C4_03390W_A	2023.48	0.352997	0.10398	3.39486	0.000686625	0.00175691	2.75525		C2_04650C_A	1885.76	-1.386	0.114491	-12.1057	9.86e-34	4.87e-32		CR_08670C_A	115.136	1.76742	0.229667	7.69556	1.41e-14	1.17e-13
C5_04400W_A	17.3329	-0.453633	0.521201	-0.870362	0.384103	0.477248	0.321256			C2_08730W_A	862.161	-1.38571	0.134138	-10.3305	5.13e-25	1.09e-23	22.9626		C7_00860W_A	3288.91	0.353306	0.110992	3.18316	0.00145678	0.00350275	2.45559		C2_08730W_A	862.161	-1.38571	0.134138	-10.3305	5.13e-25	1.09e-23		C5_04380C_A	13.997	1.77531	0.608459	2.91772	0.00352601	0.00786999
C2_07770C_A	28.8136	-0.451315	0.4055	-1.11298	0.265715	0.352537	0.452796			C2_09020W_A	3934.32	-1.38567	0.101713	-13.6233	2.91e-42	3.15e-40	39.5017		C6_03330C_A	679.852	0.353677	0.128314	2.75634	0.00584516	0.0124246	1.90572		C2_09020W_A	3934.32	-1.38567	0.101713	-13.6233	2.91e-42	3.15e-40		C6_02450W_A	141.581	1.78996	0.221422	8.08392	6.27e-16	5.87e-15
C3_03120C_A	51.5816	-0.451095	0.311981	-1.44591	0.148203	0.215008	0.667546			C2_05420C_A	65.5717	-1.38563	0.301389	-4.59749	4.28e-06	1.56e-05	4.80688		C1_04890W_A	10746.9	0.354024	0.103897	3.40744	0.00065576	0.00168469	2.77348		C2_05420C_A	65.5717	-1.38563	0.301389	-4.59749	4.28e-06	1.56e-05		C1_09340C_A	244.39	1.80365	0.179301	10.0594	8.35e-24	1.59e-22
C5_02200W_A	132.605	-0.447239	0.210142	-2.12827	0.0333144	0.0586241	1.23192			C2_08040C_A	45281.1	-1.38535	0.121422	-11.4094	3.75e-30	1.25e-28	27.9031		C4_07140W_A	1632.1	0.354128	0.109521	3.23341	0.0012232	0.00297818	2.52605		C2_08040C_A	45281.1	-1.38535	0.121422	-11.4094	3.75e-30	1.25e-28		C4_06740C_A	951.735	1.8077	0.337104	5.36244	8.21e-08	3.75e-07
C7_01880C_A	121.75	-0.446466	0.217784	-2.05004	0.0403607	0.0692514	1.15957			C2_06650C_A	598.092	-1.38271	0.150849	-9.16618	4.9e-20	6.69e-19	18.1746		C4_03940C_A	5556.44	0.354983	0.140364	2.52902	0.011438	0.0226172	1.64556		C2_06650C_A	598.092	-1.38271	0.150849	-9.16618	4.9e-20	6.69e-19		CR_09210W_A	244.632	1.81825	0.227939	7.9769	1.5e-15	1.36e-14
C5_01330W_A	14.4365	-0.446329	0.569096	-0.784277	0.432877	0.525166	0.279703			C2_00170C_A	3511.26	-1.38251	0.127821	-10.816	2.89e-27	7.32e-26	25.1355		C1_13510C_A	461.778	0.355109	0.151258	2.34771	0.0188891	0.0355543	1.44911		C2_00170C_A	3511.26	-1.38251	0.127821	-10.816	2.89e-27	7.32e-26		CR_10840C_A	1695.98	1.8223	0.159055	11.457	2.17e-30	7.52e-29
C4_06630C_A	2.29659	-0.446002	1.50319	-0.296704	0.766693	0.823772	0.084193			C2_01530C_A	2995.42	-1.38232	0.113806	-12.1462	6.01e-34	3.02e-32	31.52		C4_02860W_A	1232.22	0.356124	0.127856	2.78536	0.0053468	0.0114762	1.9402		C2_01530C_A	2995.42	-1.38232	0.113806	-12.1462	6.01e-34	3.02e-32		C4_01070W_A	29.8596	1.83059	0.43479	4.21029	2.55e-05	8.33e-05
C2_10330C_A	107.912	-0.445886	0.246955	-1.80553	0.0709916	0.113498	0.945013			C2_06530W_A	292.941	-1.37929	0.158559	-8.6989	3.35e-18	3.81e-17	16.4191		C5_05050W_A	70313.4	0.356989	0.136336	2.61846	0.00883276	0.017944	1.74608		C2_06530W_A	292.941	-1.37929	0.158559	-8.6989	3.35e-18	3.81e-17		CR_02800C_A	174.294	1.86719	0.206814	9.02835	1.74e-19	2.29e-18
C3_05600W_A	35.9075	-0.439044	0.359014	-1.22291	0.221362	0.302435	0.519368			C2_02200W_A	1782.26	-1.37739	0.135302	-10.1801	2.43e-24	4.85e-23	22.3143		C2_01270W_A	2706.45	0.357618	0.139595	2.56182	0.0104126	0.0207893	1.68216		C2_02200W_A	1782.26	-1.37739	0.135302	-10.1801	2.43e-24	4.85e-23		C4_02210W_A	22.0302	1.88784	0.501105	3.76735	0.000164988	0.000471109
C5_01040W_A	70.804	-0.439043	0.296196	-1.48227	0.138268	0.202436	0.693713			C2_10130W_A	213.622	-1.37659	0.206742	-6.65846	2.77e-11	1.74e-10	9.75945		C5_02920W_A	725.203	0.357913	0.130371	2.74534	0.00604489	0.0128193	1.89214		C2_10130W_A	213.622	-1.37659	0.206742	-6.65846	2.77e-11	1.74e-10		C1_01810C_A	1066.24	1.90169	0.128858	14.7581	2.73e-49	4.15e-47
CR_03300C_A	13.7506	-0.433581	0.605536	-0.716028	0.473974	0.566938	0.246464			C2_06480W_A	1258.8	-1.37553	0.135688	-10.1374	3.77e-24	7.42e-23	22.1296		C1_05240C_A	4340.65	0.358155	0.123574	2.89831	0.00375183	0.0083332	2.07919		C2_06480W_A	1258.8	-1.37553	0.135688	-10.1374	3.77e-24	7.42e-23		C6_02200C_A	214.444	1.93512	0.196398	9.85307	6.65e-23	1.17e-21
C3_05790C_A	161.217	-0.431599	0.2095	-2.06014	0.0393855	0.0677562	1.16905			C2_02160W_A	626.941	-1.37433	0.130549	-10.5273	6.47e-26	1.48e-24	23.8297		C1_03350C_A	8173.2	0.358652	0.104686	3.42599	0.000612573	0.00158203	2.80079		C2_02160W_A	626.941	-1.37433	0.130549	-10.5273	6.47e-26	1.48e-24		C4_04790W_A	130.624	1.98125	0.261018	7.59048	3.19e-14	2.56e-13
C1_12460C_A	26.2379	-0.430691	0.412593	-1.04386	0.296549	0.385979	0.413436			C2_07350W_A	1803.49	-1.37212	0.124169	-11.0504	2.18e-28	6.14e-27	26.2118		C1_12070C_A	390.855	0.358653	0.150557	2.38217	0.017211	0.0326461	1.48617		C2_07350W_A	1803.49	-1.37212	0.124169	-11.0504	2.18e-28	6.14e-27		C5_03310C_A	572.512	2.01584	0.176366	11.4298	2.97e-30	9.96e-29
C4_06920C_A	1.55318	-0.429766	1.93906	-0.221637	0.824597	0.868034	0.0614631			C2_07340W_A	2396.82	-1.36801	0.122976	-11.1242	9.56e-29	2.79e-27	26.5544		C1_11730W_A	1644.91	0.358737	0.129018	2.78052	0.00542719	0.0116289	1.93446		C2_07340W_A	2396.82	-1.36801	0.122976	-11.1242	9.56e-29	2.79e-27		C6_03250W_A	1029.71	2.03682	0.167821	12.1368	6.74e-34	3.36e-32
C2_08260W_A	6.09686	-0.428167	0.844305	-0.507124	0.612068	0.692512	0.159573			C2_05000C_A	4940.86	-1.36439	0.112069	-12.1746	4.25e-34	2.17e-32	31.6635		C1_06040W_A	416.062	0.358878	0.140065	2.56222	0.0104006	0.0207719	1.68252		C2_05000C_A	4940.86	-1.36439	0.112069	-12.1746	4.25e-34	2.17e-32		C6_04490W_A	162.344	2.04728	0.221287	9.25172	2.21e-20	3.16e-19
CR_02230W_A	2.68803	-0.426636	1.30783	-0.326217	0.74426	0.804548	0.0944481			C2_08300C_A	345.397	-1.3624	0.603774	-2.25648	0.0240407	0.0439163	1.35737		C1_09230C_A	616.746	0.359523	0.136959	2.62504	0.00866391	0.0176291	1.75377		C2_08300C_A	345.397	-1.3624	0.603774	-2.25648	0.0240407	0.0439163		C4_00130W_A	118.753	2.06041	0.245419	8.39546	4.64e-17	4.75e-16
C5_04230W_A	1.53147	-0.423392	1.79846	-0.235419	0.813883	0.859848	0.0655783			C2_09400C_A	1585.08	-1.36045	0.118826	-11.449	2.38e-30	8.16e-29	28.0883		CR_09500C_A	289.816	0.359558	0.157769	2.27902	0.022666	0.0417532	1.37931		C2_09400C_A	1585.08	-1.36045	0.118826	-11.449	2.38e-30	8.16e-29		CR_00180C_A	1126.96	2.06666	0.118084	17.5016	1.39e-68	7.41e-66
C1_12090C_A	8.40048	-0.422137	0.740355	-0.570182	0.568554	0.655724	0.183279			C2_02360C_A	412.422	-1.35972	0.146235	-9.29819	1.43e-20	2.07e-19	18.684		C7_01180W_A	376.143	0.359767	0.139858	2.57238	0.0101001	0.020267	1.69321		C2_02360C_A	412.422	-1.35972	0.146235	-9.29819	1.43e-20	2.07e-19		C4_02200C_A	164.602	2.08195	0.214221	9.71868	2.51e-22	4.27e-21
CR_02180W_A	203.877	-0.420808	0.225575	-1.86549	0.0621126	0.101024	0.995575			C2_03040W_A	1212.84	-1.35678	0.119132	-11.3889	4.75e-30	1.56e-28	27.8069		C6_03950C_A	1046.71	0.360033	0.128552	2.80068	0.00509952	0.0109676	1.95989		C2_03040W_A	1212.84	-1.35678	0.119132	-11.3889	4.75e-30	1.56e-28		C4_05730W_A	1337.88	2.11671	0.145352	14.5626	4.86e-48	6.89e-46
C3_06340W_A	105.982	-0.419058	0.236201	-1.77416	0.0760373	0.120447	0.919203			C2_05750W_A	2002.41	-1.35665	0.143976	-9.42271	4.4e-21	6.63e-20	19.1785		C1_10750C_A	598.265	0.36018	0.125046	2.88038	0.00397201	0.0087461	2.05819		C2_05750W_A	2002.41	-1.35665	0.143976	-9.42271	4.4e-21	6.63e-20		C4_03530W_A	402.527	2.12923	0.16012	13.2977	2.39e-40	2.31e-38
CR_07540C_A	3.40917	-0.412983	1.14083	-0.362003	0.71735	0.782352	0.106598			C2_00030W_A	2408.93	-1.35119	0.142321	-9.49399	2.22e-21	3.47e-20	19.4597		C4_04350W_A	946.223	0.360329	0.112009	3.21697	0.00129553	0.0031399	2.50308		C2_00030W_A	2408.93	-1.35119	0.142321	-9.49399	2.22e-21	3.47e-20		C1_12880C_A	308.978	2.1473	0.171281	12.5367	4.7e-36	3.03e-34
CM_00310W	3.75954	-0.411579	1.3124	-0.313608	0.753819	0.812128	0.0903756			C2_08290C_A	4816.88	-1.35034	0.594171	-2.27265	0.0230475	0.0423444	1.3732		C1_04660W_A	486.668	0.360799	0.134254	2.68742	0.00720056	0.0149763	1.82459		C2_08290C_A	4816.88	-1.35034	0.594171	-2.27265	0.0230475	0.0423444		C1_00880W_A	193.58	2.15679	0.204901	10.526	6.56e-26	1.5e-24
C5_00870C_A	9.71696	-0.408412	0.677589	-0.602743	0.54668	0.636848	0.195964			C2_08800C_A	1958.36	-1.34596	0.101845	-13.2158	7.11e-40	6.3e-38	37.2007		C7_03370C_A	1116.98	0.361012	0.133336	2.70753	0.00677855	0.0141549	1.84909		C2_08800C_A	1958.36	-1.34596	0.101845	-13.2158	7.11e-40	6.3e-38		C3_07070C_A	155.188	2.17039	0.212635	10.2071	1.84e-24	3.73e-23
C2_04280W_A	461.432	-0.407234	0.713255	-0.570951	0.568033	0.655241	0.183599			C2_07290W_A	4200.08	-1.34219	0.104553	-12.8374	1.01e-37	7.69e-36	35.1141		C1_05600W_A	578.622	0.361124	0.123478	2.9246	0.00344905	0.0077171	2.11255		C2_07290W_A	4200.08	-1.34219	0.104553	-12.8374	1.01e-37	7.69e-36		C3_00220W_A	164.863	2.17744	0.279463	7.79152	6.62e-15	5.68e-14
CR_09430C_A	10.2097	-0.406746	0.670939	-0.606234	0.544359	0.63482	0.197349			C2_05220C_A	2713.19	-1.3421	0.117242	-11.4472	2.43e-30	8.28e-29	28.082		C1_08050W_A	4488.56	0.361228	0.117629	3.07092	0.00213404	0.00494839	2.30554		C2_05220C_A	2713.19	-1.3421	0.117242	-11.4472	2.43e-30	8.28e-29		C1_13670W_A	1409.67	2.2014	0.151797	14.5023	1.17e-47	1.59e-45
C7_01730C_A	47.5411	-0.405788	0.340451	-1.19191	0.233295	0.316637	0.499439			C2_00210W_A	28512.1	-1.34005	0.113425	-11.8144	3.29e-32	1.41e-30	29.8508		C1_09280W_A	644.19	0.361868	0.140574	2.57422	0.0100467	0.0201813	1.69505		C2_00210W_A	28512.1	-1.34005	0.113425	-11.8144	3.29e-32	1.41e-30		C1_04930C_A	81.5801	2.2076	0.293401	7.52418	5.31e-14	4.18e-13
C5_03890C_A	3.02566	-0.403991	1.24187	-0.325309	0.744948	0.805018	0.0941945			C2_07360W_A	993.048	-1.33946	0.158725	-8.43887	3.2e-17	3.34e-16	15.4763		C1_07910C_A	3332.18	0.362001	0.107301	3.37368	0.000741699	0.00188498	2.72469		C2_07360W_A	993.048	-1.33946	0.158725	-8.43887	3.2e-17	3.34e-16		C4_02900C_A	7115.98	2.21513	0.111721	19.8273	1.73e-87	1.84e-84
C5_03910C_A	32.3336	-0.402218	0.398732	-1.00874	0.313098	0.40316	0.394523			C2_02670C_A	244.056	-1.33935	0.174198	-7.68869	1.49e-14	1.23e-13	12.9101		C1_04640W_A	1166.89	0.362312	0.124213	2.91686	0.00353571	0.00788888	2.10298		C2_02670C_A	244.056	-1.33935	0.174198	-7.68869	1.49e-14	1.23e-13		C2_01630W_A	364.538	2.21766	0.186054	11.9194	9.37e-33	4.15e-31
C3_05820W_A	41.1853	-0.402154	0.405104	-0.992718	0.320847	0.411146	0.386004			C2_07420W_A	2529.87	-1.33672	0.140358	-9.52362	1.67e-21	2.65e-20	19.5768		C4_00460C_A	1443.97	0.36237	0.106102	3.4153	0.000637129	0.00164146	2.78477		C2_07420W_A	2529.87	-1.33672	0.140358	-9.52362	1.67e-21	2.65e-20		C1_12140W_A	182.268	2.23831	0.201755	11.0942	1.34e-28	3.88e-27
CR_09820C_A	27.4462	-0.401612	0.421013	-0.953917	0.340126	0.430659	0.365866			C2_02710C_A	3301.1	-1.33633	0.119597	-11.1736	5.49e-29	1.64e-27	26.7852		C1_09910C_A	500.404	0.362721	0.126535	2.86656	0.00414966	0.0091027	2.04083		C2_02710C_A	3301.1	-1.33633	0.119597	-11.1736	5.49e-29	1.64e-27		C1_02580W_A	48.7606	2.29386	0.356474	6.43487	1.24e-10	7.35e-10
C2_03120W_A	146.978	-0.400284	0.190399	-2.10235	0.0355229	0.061862	1.20858			C2_07200W_A	1662.84	-1.33416	0.113989	-11.7042	1.21e-31	4.66e-30	29.3316		CR_03010C_A	643.054	0.363504	0.138859	2.6178	0.0088499	0.0179731	1.74538		C2_07200W_A	1662.84	-1.33416	0.113989	-11.7042	1.21e-31	4.66e-30		C3_06450W_A	104.611	2.30257	0.280806	8.19986	2.41e-16	2.32e-15
CR_00930W_A	34.8053	-0.400183	0.365014	-1.09635	0.272926	0.360156	0.443509			C2_00960C_A	1488.17	-1.33362	0.120285	-11.0872	1.45e-28	4.16e-27	26.3809		C1_01950C_A	675.242	0.363525	0.123138	2.95217	0.00315554	0.00712121	2.14745		C2_00960C_A	1488.17	-1.33362	0.120285	-11.0872	1.45e-28	4.16e-27		C1_07220W_A	1767.09	2.31355	0.126931	18.2268	3.16e-74	2.02e-71
C3_01240C_A	1.90057	-0.398974	1.7793	-0.224231	0.822577	0.866736	0.0621131			CR_00620C_A	113.589	-1.33157	0.231381	-5.7549	8.67e-09	4.39e-08	7.35754		C1_14160W_A	1093.3	0.364262	0.116188	3.13512	0.00171785	0.00408127	2.38921		CR_00620C_A	113.589	-1.33157	0.231381	-5.7549	8.67e-09	4.39e-08		C1_04870W_A	431.925	2.31857	0.202448	11.4526	2.28e-30	7.87e-29
CR_08190W_A	229.064	-0.397674	0.183157	-2.17122	0.0299144	0.053467	1.27191			C2_05450C_A	470.906	-1.33134	0.150608	-8.83978	9.59e-19	1.15e-17	16.9393		CR_05460W_A	495.806	0.364741	0.138095	2.64124	0.00826023	0.0168939	1.77227		C2_05450C_A	470.906	-1.33134	0.150608	-8.83978	9.59e-19	1.15e-17		C3_00050C_A	178.469	2.33156	0.207484	11.2373	2.67e-29	8.28e-28
C2_00250W_A	1806.09	-0.397219	0.442421	-0.89783	0.369276	0.461659	0.335678			C2_01740C_A	3097.28	-1.33012	0.149324	-8.90759	5.22e-19	6.36e-18	17.1965		C1_10160W_A	20727	0.364906	0.092677	3.9374	8.24e-05	0.000246915	3.60745		C2_01740C_A	3097.28	-1.33012	0.149324	-8.90759	5.22e-19	6.36e-18		CR_07250C_A	134.921	2.3321	0.2225	10.4813	1.05e-25	2.38e-24
CR_05320C_A	10.8258	-0.397198	0.650275	-0.610815	0.541322	0.632647	0.198839			C2_06540C_A	4785.98	-1.33011	0.108997	-12.2031	2.99e-34	1.56e-32	31.8069		C1_08120W_A	1063.78	0.36508	0.121529	3.00405	0.00266413	0.00607597	2.21638		C2_06540C_A	4785.98	-1.33011	0.108997	-12.2031	2.99e-34	1.56e-32		C1_08570C_A	926.977	2.33864	0.134243	17.421	5.72e-68	2.81e-65
C4_00530C_A	10.146	-0.3929	0.67512	-0.58197	0.560587	0.648881	0.187835			C2_02640C_A	384.072	-1.33007	0.147449	-9.02059	1.87e-19	2.44e-18	17.6126		C4_05610C_A	2666.94	0.366006	0.11573	3.16257	0.00156382	0.00373758	2.42741		C2_02640C_A	384.072	-1.33007	0.147449	-9.02059	1.87e-19	2.44e-18		C4_00160C_A	13914.3	2.34082	0.123526	18.95	4.42e-80	3.52e-77
CM_00440W	3.355	-0.390086	1.1155	-0.349697	0.726566	0.788762	0.103054			C2_09670C_A	1717.85	-1.32936	0.117364	-11.3268	9.67e-30	3.12e-28	27.5058		C4_05910C_A	713.106	0.366674	0.133347	2.74977	0.00596378	0.0126599	1.89757		C2_09670C_A	1717.85	-1.32936	0.117364	-11.3268	9.67e-30	3.12e-28		C1_02600W_A	1498.81	2.35153	0.14879	15.8044	2.9e-56	6.39e-54
C5_04540C_A	188.51	-0.387036	0.19654	-1.96925	0.0489248	0.0820393	1.08598			C3_04440C_A	23.9101	-1.32807	0.479926	-2.76724	0.00565334	0.012049	1.91905		C1_07050C_A	483.429	0.366686	0.131389	2.79084	0.00525711	0.0112989	1.94696		C3_04440C_A	23.9101	-1.32807	0.479926	-2.76724	0.00565334	0.012049		C6_02100W_A	64.7061	2.38499	0.346042	6.8922	5.49e-12	3.66e-11
CR_01840W_A	1.86909	-0.385858	1.54674	-0.249465	0.803001	0.852303	0.0694059			C1_12910W_A	795.276	-1.32685	0.157805	-8.40817	4.16e-17	4.29e-16	15.3675		C1_02750C_A	2423.19	0.367014	0.116245	3.15725	0.00159263	0.00380501	2.41964		C1_12910W_A	795.276	-1.32685	0.157805	-8.40817	4.16e-17	4.29e-16		C1_04750W_A	213.704	2.39282	0.196282	12.1907	3.48e-34	1.81e-32
C6_04050W_A	267.312	-0.382169	0.457931	-0.834557	0.403967	0.497473	0.303231			C2_09170W_A	1506.1	-1.32594	0.114312	-11.5993	4.16e-31	1.55e-29	28.8097		C4_03860C_A	281.945	0.367209	0.155997	2.35395	0.018575	0.0350251	1.45562		C2_09170W_A	1506.1	-1.32594	0.114312	-11.5993	4.16e-31	1.55e-29		C4_02360W_A	896.298	2.39316	0.163419	14.6443	1.47e-48	2.12e-46
C3_02060W_A	22.0349	-0.381961	0.45387	-0.841564	0.400032	0.493579	0.306643			C2_05210W_A	225.877	-1.32536	0.170326	-7.78131	7.18e-15	6.13e-14	13.2125		C4_03180W_A	3113.9	0.367346	0.102829	3.57239	0.000353735	0.000956133	3.01948		C2_05210W_A	225.877	-1.32536	0.170326	-7.78131	7.18e-15	6.13e-14		C4_02220C_A	29.0474	2.39468	0.4531	5.28512	1.26e-07	5.59e-07
C7_01400C_A	445.641	-0.380618	0.177908	-2.13941	0.0324028	0.0571303	1.24313			C2_10660W_A	976.982	-1.32498	0.13429	-9.86655	5.81e-23	1.04e-21	20.983		C1_00140W_A	2255.68	0.367713	0.121813	3.01866	0.00253893	0.00581537	2.23542		C2_10660W_A	976.982	-1.32498	0.13429	-9.86655	5.81e-23	1.04e-21		C1_00390W_A	3495.28	2.4122	0.149665	16.1173	1.93e-58	5.35e-56
C7_03690W_A	88.0351	-0.379369	0.234419	-1.61834	0.105589	0.1606	0.794255			C2_02950W_A	456.408	-1.32426	0.141953	-9.32884	1.07e-20	1.57e-19	18.8041		CR_08540C_A	646.483	0.367716	0.119347	3.08106	0.00206265	0.00480557	2.31826		C2_02950W_A	456.408	-1.32426	0.141953	-9.32884	1.07e-20	1.57e-19		C1_10580C_A	222.517	2.41709	0.190037	12.7191	4.63e-37	3.36e-35
C3_01340W_A	124.105	-0.378428	0.215543	-1.75569	0.0791408	0.124713	0.904087			C2_01160W_A	1676.19	-1.32385	0.121131	-10.9291	8.37e-28	2.25e-26	25.6478		C1_10220C_A	1270.31	0.367728	0.10455	3.51725	0.000436041	0.00115896	2.93593		C2_01160W_A	1676.19	-1.32385	0.121131	-10.9291	8.37e-28	2.25e-26		CR_02280W_A	279.832	2.4264	0.203303	11.9349	7.78e-33	3.5e-31
C2_00670C_A	1.49966	-0.376943	1.70211	-0.221456	0.824737	0.868034	0.0614631			C2_10180W_A	135.968	-1.32299	0.220756	-5.99301	2.06e-09	1.11e-08	7.95468		C3_01680C_A	521.15	0.368252	0.127221	2.89458	0.00379663	0.00841511	2.07494		C2_10180W_A	135.968	-1.32299	0.220756	-5.99301	2.06e-09	1.11e-08		C1_06810W_A	6712.59	2.42891	0.155563	15.6137	5.87e-55	1.21e-52
C1_03620C_A	3466.21	-0.376173	0.325153	-1.15691	0.247309	0.331844	0.479066			C3_06220C_A	175.389	-1.32281	0.206185	-6.41561	1.4e-10	8.29e-10	9.08145		C1_11380W_A	2041.52	0.368829	0.106892	3.45048	0.000559599	0.00145405	2.83742		C3_06220C_A	175.389	-1.32281	0.206185	-6.41561	1.4e-10	8.29e-10		C3_00920W_A	27.7659	2.45791	0.495757	4.95789	7.13e-07	2.89e-06
CR_06240C_A	114.827	-0.374585	0.218047	-1.71791	0.085813	0.133904	0.873205			C2_04520C_A	194.328	-1.32108	0.210073	-6.28867	3.2e-10	1.84e-09	8.73518		C4_05150W_A	3016.18	0.368926	0.0975174	3.78318	0.000154836	0.000444109	3.35251		C2_04520C_A	194.328	-1.32108	0.210073	-6.28867	3.2e-10	1.84e-09		C7_02280W_A	44.203	2.47447	0.39096	6.32923	2.46e-10	1.42e-09
C5_01020C_A	169.057	-0.374148	0.197464	-1.89476	0.0581238	0.0952161	1.02129			C2_05200C_A	693.21	-1.32	0.123964	-10.6482	1.78e-26	4.21e-25	24.3757		C1_10940C_A	3198.65	0.369864	0.100008	3.69833	0.000217022	0.000606272	3.21733		C2_05200C_A	693.21	-1.32	0.123964	-10.6482	1.78e-26	4.21e-25		C1_00030C_A	239.248	2.4768	0.199895	12.3905	2.94e-35	1.77e-33
C1_07980C_A	45.6893	-0.370632	0.350693	-1.05685	0.290578	0.379291	0.421027			C3_04840C_A	268.342	-1.31912	0.221032	-5.96799	2.4e-09	1.28e-08	7.89279		C4_03790W_A	2231.38	0.369884	0.101867	3.63105	0.000282275	0.000777474	3.10931		C3_04840C_A	268.342	-1.31912	0.221032	-5.96799	2.4e-09	1.28e-08		C1_04010C_A	192.786	2.4839	0.22241	11.1681	5.84e-29	1.73e-27
C3_01440C_A	72.5352	-0.367461	0.271016	-1.35586	0.175143	0.248404	0.604841			CR_05420W_A	23.8014	-1.31872	0.46677	-2.8252	0.00472515	0.0102523	1.98918		C1_11980W_A	260.949	0.370017	0.159597	2.31845	0.0204251	0.0381297	1.41874		CR_05420W_A	23.8014	-1.31872	0.46677	-2.8252	0.00472515	0.0102523		C7_02270W_A	9.85371	2.49319	0.790747	3.15296	0.00161626	0.00385857
CR_04290W_A	210.911	-0.36684	0.181444	-2.02178	0.0431989	0.0735627	1.13334			C2_00060C_A	3040.6	-1.31658	0.0983887	-13.3814	7.76e-41	7.86e-39	38.1046		C1_05280W_A	566.915	0.370216	0.135535	2.73152	0.0063043	0.0133075	1.8759		C2_00060C_A	3040.6	-1.31658	0.0983887	-13.3814	7.76e-41	7.86e-39		C4_01010C_A	5232.84	2.50329	0.130366	19.202	3.56e-82	3.25e-79
CR_01800C_A	135.552	-0.365054	0.215403	-1.69475	0.0901227	0.139707	0.854783			C2_00230W_A	615.476	-1.31619	0.140659	-9.35731	8.18e-21	1.21e-19	18.9172		C1_04080W_A	257.583	0.371076	0.164419	2.25689	0.0240152	0.0438823	1.35771		C2_00230W_A	615.476	-1.31619	0.140659	-9.35731	8.18e-21	1.21e-19		C1_11950W_A	49.1798	2.50781	0.352754	7.10922	1.17e-12	8.25e-12
C7_03630C_A	1914.66	-0.36448	0.168361	-2.16487	0.0303978	0.054149	1.26641			C2_07300C_A	1115.04	-1.31567	0.138661	-9.48835	2.35e-21	3.65e-20	19.4377		C6_00780W_A	1365.12	0.371578	0.1161	3.20049	0.00137193	0.00331498	2.47952		C2_07300C_A	1115.04	-1.31567	0.138661	-9.48835	2.35e-21	3.65e-20		C1_10240C_A	97.3118	2.53603	0.27151	9.34047	9.59e-21	1.41e-19
C1_12890W_A	234.428	-0.361902	0.174924	-2.06891	0.0385549	0.0665247	1.17702			C2_01090C_A	1392.44	-1.31547	0.116441	-11.2974	1.35e-29	4.27e-28	27.3696		C4_06770W_A	818.984	0.37217	0.134044	2.77648	0.00549504	0.0117509	1.92993		C2_01090C_A	1392.44	-1.31547	0.116441	-11.2974	1.35e-29	4.27e-28		C4_04140W_A	293.114	2.54709	0.171478	14.8537	6.58e-50	1.05e-47
CR_01790C_A	289.719	-0.360953	0.182536	-1.97743	0.047993	0.0807351	1.09294			C2_10790C_A	781.332	-1.31342	0.131491	-9.98864	1.71e-23	3.2e-22	21.4949		C1_04490W_A	2017.94	0.372274	0.106881	3.48308	0.000495688	0.0013007	2.88582		C2_10790C_A	781.332	-1.31342	0.131491	-9.98864	1.71e-23	3.2e-22		C4_03820C_A	408.996	2.56224	0.160554	15.9588	2.48e-57	5.64e-55
C1_07320W_A	10.3794	-0.360647	0.642887	-0.560981	0.57481	0.661862	0.179233			C2_05930W_A	5946.57	-1.31325	0.123226	-10.6573	1.61e-26	3.85e-25	24.4145		C1_07800W_A	676.498	0.372547	0.146586	2.54149	0.0110382	0.021874	1.66007		C2_05930W_A	5946.57	-1.31325	0.123226	-10.6573	1.61e-26	3.85e-25		C4_02330C_A	94.8889	2.57514	0.263555	9.77078	1.5e-22	2.6e-21
C2_03840C_A	333.094	-0.359388	0.169406	-2.12146	0.0338827	0.0593949	1.22625			C2_09940W_A	9541.39	-1.31237	0.0928669	-14.1317	2.42e-45	3.03e-43	42.5186		C4_05750C_A	625.893	0.372835	0.119437	3.1216	0.00179873	0.00424494	2.37213		C2_09940W_A	9541.39	-1.31237	0.0928669	-14.1317	2.42e-45	3.03e-43		C5_04440C_A	355.492	2.60407	0.162448	16.0302	7.87e-58	1.86e-55
C5_05220W_A	69.7656	-0.35827	0.282095	-1.27003	0.204073	0.282721	0.548642			CR_02780W_A	30.0379	-1.31215	0.407006	-3.22391	0.00126454	0.00307062	2.51277		C1_02960C_A	1118.42	0.372913	0.125154	2.97963	0.00288601	0.00653992	2.18443		CR_02780W_A	30.0379	-1.31215	0.407006	-3.22391	0.00126454	0.00307062		C1_09690W_A	2617.19	2.66091	0.121437	21.912	2e-106	4.25e-103
C5_04980W_A	58.5725	-0.356466	0.296622	-1.20175	0.22946	0.312162	0.50562			C2_09480W_A	525.041	-1.31199	0.147001	-8.92503	4.46e-19	5.49e-18	17.2604		C1_06480C_A	2047.75	0.373136	0.101089	3.69115	0.000223241	0.000622129	3.20612		C2_09480W_A	525.041	-1.31199	0.147001	-8.92503	4.46e-19	5.49e-18		C1_01930W_A	997.669	2.71843	0.165774	16.3984	1.96e-60	6.26e-58
CR_06300C_A	230.595	-0.35634	0.167043	-2.13322	0.0329067	0.0579707	1.23679			C2_04980C_A	1486.13	-1.31093	0.131825	-9.94445	2.67e-23	4.86e-22	21.3134		C4_00570C_A	2102.08	0.373765	0.0984686	3.79578	0.000147177	0.000424624	3.372		C2_04980C_A	1486.13	-1.31093	0.131825	-9.94445	2.67e-23	4.86e-22		C7_03170W_A	337.111	2.78826	0.191844	14.534	7.38e-48	1.02e-45
CR_04980C_A	1.47644	-0.355414	1.70824	-0.208058	0.835183	0.875104	0.0579401			C2_09240C_A	318.593	-1.3067	0.179531	-7.27843	3.38e-13	2.49e-12	11.6038		C6_04280W_A	1730.83	0.374403	0.100661	3.71943	0.000199674	0.000562028	3.25024		C2_09240C_A	318.593	-1.3067	0.179531	-7.27843	3.38e-13	2.49e-12		C1_00850W_A	336.56	2.78925	0.187159	14.9031	3.15e-50	5.14e-48
C1_08840W_A	99.879	-0.354062	0.230849	-1.53374	0.125094	0.186008	0.730469			C3_01180C_A	1337.47	-1.30267	0.127285	-10.2342	1.39e-24	2.86e-23	22.5436		CR_05380C_A	3024.89	0.3751	0.142451	2.63319	0.00845862	0.0172719	1.76266		C3_01180C_A	1337.47	-1.30267	0.127285	-10.2342	1.39e-24	2.86e-23		C1_13160W_A	445.963	2.79625	0.179458	15.5816	9.71e-55	1.93e-52
C6_02690C_A	2256.11	-0.353355	0.164573	-2.14711	0.0317847	0.0562271	1.25005			C2_05080C_A	801.163	-1.30091	0.141634	-9.185	4.12e-20	5.67e-19	18.2464		C1_12620W_A	4613.55	0.37522	0.103452	3.62698	0.000286754	0.00078879	3.10304		C2_05080C_A	801.163	-1.30091	0.141634	-9.185	4.12e-20	5.67e-19		C1_04020C_A	6226.73	2.79735	0.152908	18.2943	9.19e-75	6.51e-72
CR_03250C_A	572.436	-0.352213	0.173127	-2.03442	0.0419092	0.0716342	1.14488			C2_00840W_A	1377.45	-1.30048	0.119819	-10.8537	1.92e-27	4.97e-26	25.3036		C1_01650W_A	1494.35	0.37549	0.130606	2.87499	0.00404041	0.00889365	2.05092		C2_00840W_A	1377.45	-1.30048	0.119819	-10.8537	1.92e-27	4.97e-26		C4_04080C_A	594.067	2.80547	0.208657	13.4454	3.28e-41	3.37e-39
CR_03270W_A	242.565	-0.351699	0.173201	-2.03059	0.0422967	0.0721998	1.14146			C2_06790W_A	418.608	-1.30016	0.161513	-8.04989	8.29e-16	7.65e-15	14.1163		C1_07460C_A	990.618	0.375838	0.122033	3.0798	0.00207137	0.00482237	2.31674		C2_06790W_A	418.608	-1.30016	0.161513	-8.04989	8.29e-16	7.65e-15		C6_03240W_A	12.6207	2.81943	0.75268	3.74586	0.00017978	0.000509924
CR_00660W_A	116.245	-0.351469	0.264587	-1.32837	0.184057	0.259125	0.58649			C2_07190C_A	5767.36	-1.30008	0.117235	-11.0895	1.41e-28	4.07e-27	26.3904		C4_04230W_A	374.102	0.376877	0.146739	2.56836	0.0102181	0.020465	1.68899		C2_07190C_A	5767.36	-1.30008	0.117235	-11.0895	1.41e-28	4.07e-27		C5_04250W_A	29.7483	2.84838	0.502002	5.67405	1.39e-08	6.9e-08
CR_10630W_A	199.13	-0.350844	0.170494	-2.05781	0.0396086	0.0680666	1.16707			C2_03810C_A	54941.2	-1.2986	0.10514	-12.3512	4.8e-35	2.84e-33	32.5467		C1_02430C_A	3855.11	0.377922	0.0940673	4.01757	5.88e-05	0.000181201	3.74184		C2_03810C_A	54941.2	-1.2986	0.10514	-12.3512	4.8e-35	2.84e-33		C1_04500W_A	502.549	2.85157	0.167562	17.018	6.04e-65	2.14e-62
C1_10360C_A	1533.93	-0.348956	0.162271	-2.15045	0.0315197	0.0558357	1.25309			C2_03400C_A	560.24	-1.29824	0.130719	-9.93148	3.04e-23	5.5e-22	21.2596		C5_01560C_A	721.474	0.378064	0.141426	2.67323	0.00751257	0.0155795	1.80745		C2_03400C_A	560.24	-1.29824	0.130719	-9.93148	3.04e-23	5.5e-22		C4_07020C_A	16.7428	2.88055	0.654128	4.40365	1.06e-05	3.66e-05
C3_01950C_A	845.72	-0.348806	0.164261	-2.12349	0.033713	0.0591624	1.22795			C2_04310W_A	7915.03	-1.29805	0.119363	-10.8748	1.52e-27	3.96e-26	25.4023		C1_12010C_A	410.439	0.37823	0.166435	2.27253	0.0230543	0.0423447	1.3732		C2_04310W_A	7915.03	-1.29805	0.119363	-10.8748	1.52e-27	3.96e-26		C7_00870W_A	30.4922	2.90408	0.464015	6.25858	3.89e-10	2.22e-09
C7_02660C_A	301.034	-0.348803	0.164811	-2.11639	0.0343119	0.060066	1.22137			C2_05100C_A	7351.5	-1.29678	0.110501	-11.7355	8.38e-32	3.32e-30	29.4789		C4_00410W_A	902.269	0.378383	0.114232	3.31242	0.000924938	0.00230746	2.63687		C2_05100C_A	7351.5	-1.29678	0.110501	-11.7355	8.38e-32	3.32e-30		CR_00270C_A	47.7356	2.90868	0.377746	7.70009	1.36e-14	1.13e-13
C1_13180W_A	23.5501	-0.347474	0.431589	-0.805105	0.420759	0.513983	0.289051			C2_06770W_A	683.646	-1.29615	0.145041	-8.93648	4.02e-19	4.98e-18	17.3028		C6_04240W_A	297.162	0.378777	0.151131	2.50629	0.0122007	0.0239619	1.62048		C2_06770W_A	683.646	-1.29615	0.145041	-8.93648	4.02e-19	4.98e-18		C7_03280C_A	144.428	2.92002	0.242235	12.0545	1.84e-33	8.74e-32
C2_10540W_A	337.108	-0.346053	0.162355	-2.13146	0.0330516	0.0581777	1.23524			C1_05950C_A	1502.55	-1.29602	0.114663	-11.3028	1.27e-29	4.03e-28	27.3947		C7_03360W_A	3961.2	0.379307	0.115024	3.29763	0.000975047	0.00242111	2.61599		C1_05950C_A	1502.55	-1.29602	0.114663	-11.3028	1.27e-29	4.03e-28		C2_02910W_A	251.99	2.97709	0.20088	14.8203	1.08e-49	1.69e-47
CR_01630C_A	90.4864	-0.344933	0.244475	-1.41091	0.15827	0.227902	0.642252			C2_00600C_A	2122.22	-1.29487	0.107616	-12.0323	2.4e-33	1.14e-31	30.9431		C4_00590C_A	1485.55	0.379522	0.112459	3.37476	0.000738799	0.00187967	2.72592		C2_00600C_A	2122.22	-1.29487	0.107616	-12.0323	2.4e-33	1.14e-31		CR_00200W_A	9011.2	2.99937	0.33389	8.98313	2.63e-19	3.36e-18
C2_07580W_A	111.074	-0.343779	0.237872	-1.44522	0.148395	0.215237	0.667084			C2_03080W_A	16869.8	-1.29387	0.101392	-12.761	2.71e-37	1.98e-35	34.7033		C4_02780W_A	4966.03	0.379709	0.0951546	3.99044	6.6e-05	0.000201098	3.69659		C2_03080W_A	16869.8	-1.29387	0.101392	-12.761	2.71e-37	1.98e-35		C1_02590C_A	6903.64	3.0419	0.405262	7.50601	6.1e-14	4.79e-13
CR_09490W_A	335.974	-0.342662	0.157506	-2.17554	0.0295895	0.0529903	1.2758			C2_07170C_A	616.022	-1.29383	0.135557	-9.54459	1.37e-21	2.17e-20	19.6635		C1_02850W_A	1091.43	0.380096	0.124915	3.04283	0.00234367	0.00540501	2.2672		C2_07170C_A	616.022	-1.29383	0.135557	-9.54459	1.37e-21	2.17e-20		C1_04940C_A	31.0685	3.05096	0.492257	6.19791	5.72e-10	3.21e-09
C4_07150W_A	298.417	-0.342066	0.198003	-1.72758	0.0840635	0.131528	0.880981			C2_01230W_A	445.67	-1.29231	0.137472	-9.40055	5.43e-21	8.11e-20	19.091		C1_04620W_A	1222.67	0.380427	0.109235	3.48264	0.000496488	0.00130173	2.88548		C2_01230W_A	445.67	-1.29231	0.137472	-9.40055	5.43e-21	8.11e-20		C1_01220C_A	166.162	3.09223	0.263924	11.7164	1.05e-31	4.09e-30
C3_06540C_A	446.6	-0.341823	0.173036	-1.97545	0.0482171	0.080984	1.0916			C2_00570W_A	2212.86	-1.2921	0.113343	-11.3999	4.19e-30	1.38e-28	27.8601		C4_02520C_A	379.913	0.380846	0.153249	2.48513	0.0129503	0.0253171	1.59659		C2_00570W_A	2212.86	-1.2921	0.113343	-11.3999	4.19e-30	1.38e-28		C1_13630W_A	594.025	3.12873	0.179991	17.3827	1.12e-67	5.08e-65
CR_08110W_A	234.251	-0.339383	0.160901	-2.10927	0.0349212	0.0609247	1.21521			C2_00330C_A	1596.29	-1.29009	0.101779	-12.6754	8.09e-37	5.67e-35	34.2464		C6_02960W_A	564.934	0.380875	0.133211	2.85918	0.00424735	0.00929783	2.03162		C2_00330C_A	1596.29	-1.29009	0.101779	-12.6754	8.09e-37	5.67e-35		CR_10100C_A	320.556	3.19319	0.461917	6.9129	4.75e-12	3.18e-11
CR_01850C_A	5.10112	-0.339363	0.90397	-0.375414	0.707353	0.774494	0.110982			C2_06830C_A	1711.33	-1.28917	0.149723	-8.61036	7.28e-18	8.05e-17	16.0942		C7_03240W_A	733.149	0.382928	0.127617	3.0006	0.0026945	0.00614084	2.21177		C2_06830C_A	1711.33	-1.28917	0.149723	-8.61036	7.28e-18	8.05e-17		CR_02810W_A	328.655	3.25844	0.188155	17.3178	3.45e-67	1.47e-64
C1_10290W_A	112.108	-0.339219	0.232281	-1.46039	0.144184	0.20994	0.677905			C2_10250C_A	1812.78	-1.28806	0.128392	-10.0323	1.1e-23	2.07e-22	21.684		C5_01420W_A	591.469	0.383011	0.149322	2.56501	0.0103174	0.0206251	1.6856		C2_10250C_A	1812.78	-1.28806	0.128392	-10.0323	1.1e-23	2.07e-22		C4_00120W_A	60.583	3.2695	0.385791	8.47481	2.35e-17	2.49e-16
C7_03350C_A	435.114	-0.338409	0.169928	-1.99149	0.0464272	0.0783283	1.10608			C2_03470C_A	12719.8	-1.28777	0.102411	-12.5745	2.92e-36	1.9e-34	33.7212		C3_01320C_A	513.359	0.383231	0.131028	2.92479	0.00344685	0.0077171	2.11255		C2_03470C_A	12719.8	-1.28777	0.102411	-12.5745	2.92e-36	1.9e-34		C1_14020W_A	5.32601	3.27116	1.16508	2.80766	0.0049903	0.0107799
CR_03710C_A	207.662	-0.336174	0.168883	-1.99058	0.0465274	0.0784558	1.10538			C2_00830C_A	2116.65	-1.28718	0.107314	-11.9945	3.8e-33	1.77e-31	30.752		C4_02720C_A	930.595	0.383769	0.129057	2.97365	0.00294282	0.00665682	2.17673		C2_00830C_A	2116.65	-1.28718	0.107314	-11.9945	3.8e-33	1.77e-31		C4_00110C_A	116.07	3.2868	0.270489	12.1513	5.64e-34	2.86e-32
C4_01400W_A	47.7236	-0.335908	0.369134	-0.909989	0.362828	0.455517	0.341495			C2_07620W_A	21.2009	-1.28636	0.473869	-2.7146	0.00663567	0.0139103	1.85666		C4_05660C_A	999.832	0.384033	0.108755	3.53116	0.000413734	0.00110427	2.95692		C2_07620W_A	21.2009	-1.28636	0.473869	-2.7146	0.00663567	0.0139103		C5_05510C_A	131.265	3.37599	0.275161	12.2692	1.33e-34	7.36e-33
CR_06950C_A	674.382	-0.333183	0.151536	-2.19871	0.0278983	0.0502579	1.2988			C3_00990C_A	15.0103	-1.28568	0.556488	-2.31034	0.0208693	0.038846	1.41065		C4_04280C_A	290.822	0.38439	0.17081	2.25039	0.0244243	0.0445532	1.35112		C3_00990C_A	15.0103	-1.28568	0.556488	-2.31034	0.0208693	0.038846		C5_03050C_A	278.281	3.42389	0.224252	15.2681	1.25e-52	2.34e-50
CR_07110C_A	129.622	-0.332795	0.228456	-1.45671	0.145196	0.211222	0.675262			C2_10620W_A	69384.6	-1.28403	0.0969236	-13.2478	4.64e-40	4.23e-38	37.3737		CR_01620C_A	23188.8	0.384828	0.116275	3.30964	0.000934163	0.00232675	2.63325		C2_10620W_A	69384.6	-1.28403	0.0969236	-13.2478	4.64e-40	4.23e-38		C4_02930W_A	148.243	3.44172	0.245925	13.995	1.67e-44	2.01e-42
CR_03220C_A	118.261	-0.332475	0.219322	-1.51592	0.129539	0.191857	0.717021			C2_07600C_A	2858.71	-1.28375	0.120161	-10.6836	1.21e-26	2.92e-25	24.5346		C4_05980C_A	345.639	0.385095	0.162061	2.37623	0.0174906	0.033147	1.47956		C2_07600C_A	2858.71	-1.28375	0.120161	-10.6836	1.21e-26	2.92e-25		C1_13430C_A	105.784	3.97883	0.340555	11.6834	1.55e-31	5.85e-30
C5_04860C_A	394.314	-0.332157	0.166139	-1.99928	0.0455782	0.0770882	1.11301			C2_02930C_A	3152.55	-1.28343	0.111657	-11.4943	1.41e-30	4.96e-29	28.3045		C4_06270C_A	1701.21	0.385826	0.107685	3.5829	0.000339797	0.000921976	3.03528		C2_02930C_A	3152.55	-1.28343	0.111657	-11.4943	1.41e-30	4.96e-29		C7_02260W_A	6.17107	6.02967	1.4023	4.29984	1.71e-05	5.74e-05
C1_07290W_A	149.095	-0.332	0.200389	-1.65678	0.097564	0.149972	0.823991			C2_00810C_A	596.092	-1.28277	0.135521	-9.46548	2.92e-21	4.52e-20	19.3449		C4_04310W_A	2408.39	0.385971	0.114238	3.37866	0.000728407	0.00185489	2.73168		C2_00810C_A	596.092	-1.28277	0.135521	-9.46548	2.92e-21	4.52e-20
C7_00700W_A	2975.57	-0.327646	0.150929	-2.17086	0.0299416	0.0535007	1.27164			C2_09780C_A	2765.91	-1.28064	0.102485	-12.4959	7.86e-36	4.82e-34	33.317		C1_07270W_A	1364.21	0.386553	0.117912	3.27832	0.00104427	0.00257694	2.5889		C2_09780C_A	2765.91	-1.28064	0.102485	-12.4959	7.86e-36	4.82e-34
CR_06650C_A	58.3144	-0.325041	0.287705	-1.12977	0.258572	0.344925	0.462275			C2_04050C_A	2496.88	-1.28007	0.107634	-11.8929	1.29e-32	5.67e-31	30.2464		C4_02950C_A	326.903	0.387572	0.161338	2.40223	0.0162953	0.031094	1.50732		C2_04050C_A	2496.88	-1.28007	0.107634	-11.8929	1.29e-32	5.67e-31
C4_01570C_A	5.81886	-0.323853	0.843535	-0.383924	0.701035	0.768896	0.114132			C2_08740W_A	492.235	-1.2797	0.14313	-8.94084	3.86e-19	4.79e-18	17.3197		C6_01850W_A	1092.39	0.389044	0.115004	3.38288	0.000717289	0.00182877	2.73784		C2_08740W_A	492.235	-1.2797	0.14313	-8.94084	3.86e-19	4.79e-18
C1_02070W_A	17.17	-0.320896	0.52722	-0.608656	0.542753	0.633642	0.198156			C2_08160C_A	5505.45	-1.2793	0.134525	-9.50976	1.91e-21	3.02e-20	19.52		C6_02090C_A	1016.6	0.390725	0.116978	3.34015	0.000837321	0.00210286	2.67719		C2_08160C_A	5505.45	-1.2793	0.134525	-9.50976	1.91e-21	3.02e-20
C5_03060C_A	22.8534	-0.32024	0.448956	-0.713298	0.475661	0.568423	0.245328			C1_13150W_A	23.8322	-1.27619	0.439346	-2.90476	0.00367539	0.0081805	2.08722		C1_02790W_A	7585.7	0.390989	0.100342	3.89659	9.76e-05	0.000288698	3.53956		C1_13150W_A	23.8322	-1.27619	0.439346	-2.90476	0.00367539	0.0081805
CR_03800C_A	262.595	-0.320073	0.153693	-2.08255	0.0372919	0.0645199	1.19031			C2_04930C_A	1165.51	-1.27585	0.134206	-9.50669	1.97e-21	3.1e-20	19.5086		C1_10460W_A	604.869	0.39118	0.133033	2.94048	0.003277	0.00737355	2.13232		C2_04930C_A	1165.51	-1.27585	0.134206	-9.50669	1.97e-21	3.1e-20
C3_02670W_A	229.041	-0.319735	0.170638	-1.87376	0.0609631	0.0993063	1.00302			C2_03620W_A	480.838	-1.27385	0.133452	-9.54539	1.36e-21	2.16e-20	19.6655		C1_02700C_A	1581.43	0.391869	0.139089	2.81739	0.00484151	0.0104869	1.97935		C2_03620W_A	480.838	-1.27385	0.133452	-9.54539	1.36e-21	2.16e-20
C3_01060W_A	7.25918	-0.318604	0.759532	-0.419475	0.674869	0.746358	0.127053			C2_02400W_A	735.538	-1.27384	0.142027	-8.96895	2.99e-19	3.79e-18	17.4214		C4_01500W_A	737.854	0.39204	0.130356	3.00745	0.00263446	0.0060169	2.22063		C2_02400W_A	735.538	-1.27384	0.142027	-8.96895	2.99e-19	3.79e-18
C6_02400W_A	17.1725	-0.31832	0.50644	-0.628545	0.529647	0.621298	0.2067			C2_01380W_A	1814.63	-1.27325	0.12413	-10.2574	1.1e-24	2.29e-23	22.6402		C4_06830C_A	5251.28	0.392845	0.103983	3.77797	0.000158109	0.00045248	3.3444		C2_01380W_A	1814.63	-1.27325	0.12413	-10.2574	1.1e-24	2.29e-23
CR_02790C_A	377.214	-0.317011	0.177904	-1.78193	0.0747614	0.118839	0.925039			C2_05590C_A	1054.5	-1.27307	0.113885	-11.1786	5.19e-29	1.56e-27	26.8069		C6_02610C_A	2109.73	0.393449	0.110784	3.5515	0.000383044	0.00102838	2.98785		C2_05590C_A	1054.5	-1.27307	0.113885	-11.1786	5.19e-29	1.56e-27
CR_04830C_A	185.15	-0.314889	0.182468	-1.72572	0.084397	0.131921	0.879687			C2_09720W_A	9023.61	-1.2729	0.109192	-11.6575	2.1e-31	7.89e-30	29.1029		C1_04210C_A	3309.59	0.3935	0.103995	3.78384	0.000154428	0.000443182	3.35342		C2_09720W_A	9023.61	-1.2729	0.109192	-11.6575	2.1e-31	7.89e-30
C3_07660W_A	386.607	-0.314546	0.154822	-2.03166	0.0421885	0.0720729	1.14223			C1_05920W_A	44.4754	-1.27108	0.369707	-3.43807	0.000585886	0.0015174	2.8189		C4_04910C_A	442.494	0.394102	0.137338	2.86959	0.00411011	0.00902837	2.04439		C1_05920W_A	44.4754	-1.27108	0.369707	-3.43807	0.000585886	0.0015174
C6_02540C_A	296.983	-0.314266	0.171024	-1.83756	0.0661273	0.106656	0.972013			CR_03920C_A	868.597	-1.26903	0.134233	-9.45392	3.26e-21	5.02e-20	19.2993		CR_02850C_A	1743.96	0.394219	0.141957	2.77703	0.00548578	0.011735	1.93052		CR_03920C_A	868.597	-1.26903	0.134233	-9.45392	3.26e-21	5.02e-20
C7_04070C_A	1.82782	-0.313888	1.57143	-0.199746	0.841679	0.879304	0.0558608			C2_05380W_A	692.834	-1.26901	0.137749	-9.21253	3.19e-20	4.47e-19	18.3497		C7_01510W_A	642.002	0.394295	0.133563	2.95213	0.00315593	0.00712121	2.14745		C2_05380W_A	692.834	-1.26901	0.137749	-9.21253	3.19e-20	4.47e-19
C3_03640W_A	94.3482	-0.313358	0.237927	-1.31703	0.187827	0.263793	0.578736			C2_04060C_A	426.546	-1.26763	0.147515	-8.59327	8.45e-18	9.22e-17	16.0353		C4_03070W_A	2030.55	0.394465	0.148172	2.66222	0.00776282	0.01601	1.79561		C2_04060C_A	426.546	-1.26763	0.147515	-8.59327	8.45e-18	9.22e-17
C3_05900W_A	313.349	-0.311916	0.153885	-2.02694	0.0426685	0.0727371	1.13824			C2_02120W_A	2239.57	-1.26762	0.118016	-10.741	6.53e-27	1.61e-25	24.7932		C1_12960C_A	1974.26	0.39536	0.110954	3.56329	0.000366237	0.000987731	3.00536		C2_02120W_A	2239.57	-1.26762	0.118016	-10.741	6.53e-27	1.61e-25
C5_02510C_A	377.771	-0.311797	0.218452	-1.4273	0.153492	0.22186	0.65392			C7_01560C_A	263.75	-1.26722	0.511761	-2.47619	0.0132792	0.0258808	1.58702		C1_10800C_A	1970.88	0.395618	0.111413	3.55092	0.000383889	0.00103022	2.98707		C7_01560C_A	263.75	-1.26722	0.511761	-2.47619	0.0132792	0.0258808
C4_02380W_A	2.20606	-0.311254	1.52234	-0.204458	0.837995	0.87733	0.0568369			C2_09180W_A	587.643	-1.26704	0.137318	-9.22706	2.78e-20	3.94e-19	18.4045		C1_10680C_A	3549.94	0.395644	0.123063	3.21497	0.00130459	0.00316063	2.50023		C2_09180W_A	587.643	-1.26704	0.137318	-9.22706	2.78e-20	3.94e-19
C3_05800W_A	616.363	-0.311078	0.163191	-1.90622	0.0566214	0.0930416	1.03132			C2_06310C_A	15865.7	-1.26612	0.0951777	-13.3027	2.23e-40	2.19e-38	37.6596		C6_04420W_A	640.544	0.395844	0.146737	2.69764	0.00698332	0.0145434	1.83733		C2_06310C_A	15865.7	-1.26612	0.0951777	-13.3027	2.23e-40	2.19e-38
C3_03290C_A	198.099	-0.307909	0.170403	-1.80695	0.0707701	0.113173	0.946256			C2_02080W_A	121.395	-1.26526	0.230761	-5.48298	4.18e-08	1.97e-07	6.70553		CR_09230C_A	776.592	0.396486	0.117749	3.3672	0.000759352	0.00192043	2.7166		C2_02080W_A	121.395	-1.26526	0.230761	-5.48298	4.18e-08	1.97e-07
C6_03500C_A	18.4868	-0.306003	0.501828	-0.609777	0.54201	0.632952	0.198629			C2_03100W_A	88567.1	-1.26228	0.107426	-11.7502	7.04e-32	2.86e-30	29.5436		C6_01710C_A	1478.61	0.396934	0.122927	3.22902	0.00124215	0.003022	2.51971		C2_03100W_A	88567.1	-1.26228	0.107426	-11.7502	7.04e-32	2.86e-30
C7_02120C_A	1523.54	-0.305641	0.141691	-2.1571	0.0309982	0.0550494	1.25925			C2_07790C_A	92.0395	-1.25985	0.277428	-4.54117	5.59e-06	2e-05	4.69897		C1_05030C_A	335.922	0.397053	0.147509	2.69173	0.00710834	0.0147893	1.83005		C2_07790C_A	92.0395	-1.25985	0.277428	-4.54117	5.59e-06	2e-05
C6_04330W_A	1213.99	-0.304065	0.145134	-2.09506	0.0361656	0.0628097	1.20197			C2_08770C_A	275.478	-1.25897	0.159588	-7.88889	3.05e-15	2.69e-14	13.5702		C1_03920C_A	224.521	0.397073	0.171588	2.31411	0.0206617	0.0385045	1.41449		C2_08770C_A	275.478	-1.25897	0.159588	-7.88889	3.05e-15	2.69e-14
C7_01930C_A	468.503	-0.303903	0.151167	-2.01038	0.0443912	0.0752938	1.12324			C2_07040W_A	866.42	-1.25405	0.14319	-8.75794	1.99e-18	2.32e-17	16.6345		C1_00590W_A	18908.6	0.397217	0.123286	3.22192	0.00127335	0.00308965	2.51009		C2_07040W_A	866.42	-1.25405	0.14319	-8.75794	1.99e-18	2.32e-17
C3_03540W_A	859.154	-0.303898	0.146791	-2.07028	0.0384262	0.0663206	1.17835			C2_00520W_A	1614.21	-1.25317	0.106548	-11.7615	6.16e-32	2.57e-30	29.5901		C4_00230W_A	1276.89	0.39751	0.113403	3.5053	0.000456094	0.00120773	2.91803		C2_00520W_A	1614.21	-1.25317	0.106548	-11.7615	6.16e-32	2.57e-30
CR_08260C_A	13.3028	-0.303276	0.578445	-0.524295	0.600073	0.682816	0.165696			C2_02050C_A	1277.56	-1.25294	0.122213	-10.2521	1.16e-24	2.41e-23	22.618		C1_01270W_A	754.565	0.397574	0.126938	3.13202	0.00173607	0.00411995	2.38511		C2_02050C_A	1277.56	-1.25294	0.122213	-10.2521	1.16e-24	2.41e-23
C3_03690W_A	41.5573	-0.301275	0.352387	-0.854954	0.392577	0.485884	0.313467			C2_07920W_A	776.927	-1.25256	0.130464	-9.60081	7.93e-22	1.29e-20	19.8894		C6_00740W_A	1594.43	0.397902	0.108939	3.65253	0.00025967	0.000718939	3.14331		C2_07920W_A	776.927	-1.25256	0.130464	-9.60081	7.93e-22	1.29e-20
C3_00180C_A	217.754	-0.300802	0.165594	-1.81651	0.0692928	0.111094	0.954311			C2_09520C_A	6993.83	-1.25141	0.098779	-12.6688	8.81e-37	6.11e-35	34.214		C1_05680C_A	3298.08	0.398468	0.143709	2.77274	0.00555869	0.0118671	1.92566		C2_09520C_A	6993.83	-1.25141	0.098779	-12.6688	8.81e-37	6.11e-35
C5_01060C_A	590.213	-0.300498	0.15308	-1.96301	0.0496454	0.0831639	1.08007			C2_01910W_A	227.573	-1.24766	0.170195	-7.3308	2.29e-13	1.71e-12	11.767		CR_02170W_A	1776.74	0.399147	0.118547	3.367	0.000759917	0.00192057	2.71657		C2_01910W_A	227.573	-1.24766	0.170195	-7.3308	2.29e-13	1.71e-12
C6_03070C_A	102.836	-0.29974	0.231615	-1.29413	0.19562	0.27288	0.564028			C2_05650W_A	1489.62	-1.24756	0.102395	-12.1838	3.79e-34	1.95e-32	31.71		C4_06190C_A	563.455	0.399196	0.139391	2.86386	0.00418517	0.00917429	2.03743		C2_05650W_A	1489.62	-1.24756	0.102395	-12.1838	3.79e-34	1.95e-32
CR_06450W_A	498.449	-0.297923	0.144919	-2.05579	0.0398028	0.0683636	1.16518			C2_00710W_A	2021.41	-1.24541	0.119081	-10.4584	1.34e-25	2.95e-24	23.5302		C1_11400C_A	3396	0.399219	0.117334	3.40241	0.000667956	0.00171395	2.766		C2_00710W_A	2021.41	-1.24541	0.119081	-10.4584	1.34e-25	2.95e-24
C3_02080W_A	386.741	-0.297493	0.139498	-2.1326	0.0329577	0.0580285	1.23636			C2_00070C_A	5629.49	-1.24501	0.120709	-10.3142	6.08e-25	1.28e-23	22.8928		C4_05890W_A	496.097	0.399234	0.130468	3.06001	0.00221326	0.0051135	2.29128		C2_00070C_A	5629.49	-1.24501	0.120709	-10.3142	6.08e-25	1.28e-23
CR_04750W_A	578.286	-0.296501	0.146662	-2.02166	0.0432116	0.0735646	1.13333			C2_10550C_A	8464.06	-1.24398	0.135783	-9.16155	5.12e-20	6.97e-19	18.1568		C4_04510W_A	1257.13	0.39987	0.108098	3.69915	0.00021632	0.000604956	3.21828		C2_10550C_A	8464.06	-1.24398	0.135783	-9.16155	5.12e-20	6.97e-19
C3_01330W_A	502.628	-0.295579	0.156681	-1.88651	0.0592266	0.0968734	1.0138			C2_10090C_A	1257.92	-1.24144	0.176895	-7.01796	2.25e-12	1.55e-11	10.8097		C1_14350W_A	692.851	0.400334	0.155809	2.56938	0.010188	0.0204161	1.69003		C2_10090C_A	1257.92	-1.24144	0.176895	-7.01796	2.25e-12	1.55e-11
C7_01570C_A	198.104	-0.294506	0.242805	-1.21293	0.225157	0.306962	0.512915			C2_02830C_A	6253.49	-1.24123	0.115271	-10.7679	4.88e-27	1.22e-25	24.9136		C4_02280W_A	3063.95	0.40054	0.107382	3.73005	0.000191445	0.000541323	3.26654		C2_02830C_A	6253.49	-1.24123	0.115271	-10.7679	4.88e-27	1.22e-25
C7_00010C_A	1196.98	-0.293642	0.14463	-2.0303	0.0423265	0.072212	1.14139			C1_13210C_A	310.018	-1.23976	0.171892	-7.21242	5.5e-13	3.97e-12	11.4012		C4_00660W_A	3473.84	0.400754	0.111654	3.58926	0.000331615	0.000901693	3.04494		C1_13210C_A	310.018	-1.23976	0.171892	-7.21242	5.5e-13	3.97e-12
CR_08440W_A	305.039	-0.293412	0.161528	-1.81648	0.0692964	0.111094	0.954311			C2_04780W_A	2285.57	-1.23879	0.11836	-10.4663	1.23e-25	2.74e-24	23.5622		C1_03430W_A	511.651	0.401036	0.144714	2.77123	0.00558444	0.0119141	1.92394		C2_04780W_A	2285.57	-1.23879	0.11836	-10.4663	1.23e-25	2.74e-24
C3_03430C_A	169.179	-0.293236	0.182847	-1.60373	0.108774	0.164658	0.783418			C2_02350C_A	1654.12	-1.23814	0.115613	-10.7093	9.21e-27	2.24e-25	24.6498		C3_00240C_A	3647.56	0.401194	0.101538	3.95118	7.78e-05	0.000234221	3.63037		C2_02350C_A	1654.12	-1.23814	0.115613	-10.7093	9.21e-27	2.24e-25
C3_05540C_A	98.2743	-0.293156	0.260577	-1.12502	0.260578	0.346948	0.459735			C1_10430W_A	51.5884	-1.2373	0.310582	-3.98379	6.78e-05	0.000206416	3.68526		CR_08600C_A	1584.46	0.401213	0.108386	3.7017	0.000214156	0.000599431	3.22226		C1_10430W_A	51.5884	-1.2373	0.310582	-3.98379	6.78e-05	0.000206416
C3_06750W_A	1470.18	-0.293074	0.13936	-2.103	0.0354657	0.0617792	1.20916			C2_00470W_A	1916.32	-1.23328	0.122862	-10.0379	1.04e-23	1.96e-22	21.7077		C4_06450W_A	188.425	0.401469	0.177596	2.26057	0.0237861	0.0435384	1.36113		C2_00470W_A	1916.32	-1.23328	0.122862	-10.0379	1.04e-23	1.96e-22
C4_00990W_A	23.7622	-0.292248	0.427778	-0.683176	0.494495	0.587409	0.231059			C2_00870W_A	745.151	-1.23166	0.12695	-9.70196	2.96e-22	5e-21	20.301		C6_00440C_A	1004.39	0.402788	0.127067	3.16988	0.00152499	0.00365437	2.43719		C2_00870W_A	745.151	-1.23166	0.12695	-9.70196	2.96e-22	5e-21
CR_01460C_A	6.4681	-0.292114	0.80816	-0.361456	0.717759	0.782664	0.106425			C2_08510W_A	222.229	-1.23151	0.190489	-6.46498	1.01e-10	6.07e-10	9.21681		C4_02060C_A	2974.47	0.402998	0.103415	3.89689	9.74e-05	0.000288552	3.53978		C2_08510W_A	222.229	-1.23151	0.190489	-6.46498	1.01e-10	6.07e-10
C2_08820C_A	15.0058	-0.290187	0.563458	-0.515011	0.606545	0.687788	0.162546			C2_09040W_A	2851.68	-1.23106	0.103139	-11.9359	7.69e-33	3.48e-31	30.4584		C3_00540C_A	332.422	0.403552	0.1537	2.62559	0.00864995	0.0176063	1.75433		C2_09040W_A	2851.68	-1.23106	0.103139	-11.9359	7.69e-33	3.48e-31
CR_06110C_A	295.388	-0.289883	0.174517	-1.66106	0.0967018	0.14882	0.827338			C2_00640W_A	539.985	-1.23087	0.155568	-7.91214	2.53e-15	2.26e-14	13.6459		C1_12530C_A	349.484	0.403989	0.146156	2.76409	0.00570812	0.0121536	1.9153		C2_00640W_A	539.985	-1.23087	0.155568	-7.91214	2.53e-15	2.26e-14
C2_03600W_A	264.295	-0.289098	0.15744	-1.83624	0.0663215	0.106889	0.971069			C2_03160C_A	10060.6	-1.23079	0.11565	-10.6424	1.89e-26	4.47e-25	24.3497		C6_02220W_A	3806.67	0.404493	0.0955461	4.23348	2.3e-05	7.61e-05	4.11862		C2_03160C_A	10060.6	-1.23079	0.11565	-10.6424	1.89e-26	4.47e-25
C7_01720W_A	653.463	-0.287781	0.143028	-2.01206	0.0442133	0.0750419	1.1247			C2_01800W_A	39.1644	-1.22987	0.362869	-3.38929	0.000700735	0.00178871	2.74746		C3_06710W_A	518.772	0.404977	0.138264	2.92901	0.00340041	0.00762166	2.11795		C2_01800W_A	39.1644	-1.22987	0.362869	-3.38929	0.000700735	0.00178871
C2_09120C_A	40.7801	-0.287187	0.343906	-0.835072	0.403677	0.497211	0.303459			C5_03430W_A	42.4522	-1.22812	0.387853	-3.16647	0.00154302	0.0036934	2.43257		C1_04420C_A	2699.84	0.405015	0.115016	3.52137	0.000429327	0.00114493	2.94122		C5_03430W_A	42.4522	-1.22812	0.387853	-3.16647	0.00154302	0.0036934
C5_00330C_A	626.727	-0.286939	0.176309	-1.62748	0.103636	0.158232	0.800707			C2_04870C_A	4801.63	-1.22805	0.109414	-11.2239	3.11e-29	9.59e-28	27.0182		C1_11910W_A	349.83	0.405352	0.140442	2.88626	0.00389845	0.00859897	2.06555		C2_04870C_A	4801.63	-1.22805	0.109414	-11.2239	3.11e-29	9.59e-28
C5_03840W_A	264.409	-0.286742	0.155463	-1.84444	0.0651189	0.10535	0.977367			C2_08460C_A	133.18	-1.22789	0.211802	-5.79733	6.74e-09	3.46e-08	7.46092		C6_00240C_A	460.506	0.4059	0.151542	2.67847	0.00739596	0.0153577	1.81367		C2_08460C_A	133.18	-1.22789	0.211802	-5.79733	6.74e-09	3.46e-08
CR_06630W_A	321.887	-0.285021	0.162483	-1.75416	0.0794035	0.125035	0.90297			C2_09160W_A	947.592	-1.22751	0.152883	-8.02909	9.82e-16	9.01e-15	14.0453		CR_10540C_A	1387.49	0.406131	0.119753	3.39142	0.000695327	0.00177562	2.75065		C2_09160W_A	947.592	-1.22751	0.152883	-8.02909	9.82e-16	9.01e-15
C3_07290W_A	1019.21	-0.283492	0.142995	-1.98253	0.0474195	0.0798334	1.09782			C2_00490W_A	1316	-1.22704	0.110238	-11.1308	8.88e-29	2.6e-27	26.585		C1_02830W_A	561.035	0.407416	0.1403	2.90389	0.00368558	0.00820032	2.08617		C2_00490W_A	1316	-1.22704	0.110238	-11.1308	8.88e-29	2.6e-27
CR_01160W_A	17.9184	-0.283256	0.517096	-0.547781	0.583842	0.669723	0.174105			C2_04730W_A	1233.87	-1.22701	0.154271	-7.9536	1.81e-15	1.64e-14	13.7852		C1_12130C_A	451.781	0.407484	0.13702	2.97391	0.00294033	0.00665354	2.17695		C2_04730W_A	1233.87	-1.22701	0.154271	-7.9536	1.81e-15	1.64e-14
C5_02320C_A	586.286	-0.283171	0.130303	-2.17318	0.0297667	0.0532384	1.27378			C1_14120C_A	316.061	-1.22659	0.180266	-6.80433	1.02e-11	6.62e-11	10.1791		C1_10760W_A	368.946	0.40778	0.141114	2.88973	0.00385571	0.00852533	2.06929		C1_14120C_A	316.061	-1.22659	0.180266	-6.80433	1.02e-11	6.62e-11
C3_05640W_A	4.6926	-0.283134	0.956009	-0.296162	0.767106	0.824077	0.0840322			C2_10280C_A	4874.11	-1.22644	0.105918	-11.5791	5.26e-31	1.94e-29	28.7122		C3_03730C_A	1526.01	0.408434	0.117416	3.47852	0.000504188	0.00132083	2.87915		C2_10280C_A	4874.11	-1.22644	0.105918	-11.5791	5.26e-31	1.94e-29
CR_04540C_A	304.913	-0.282744	0.1543	-1.83242	0.0668883	0.107666	0.967921			C2_03990W_A	2780.19	-1.22551	0.117438	-10.4354	1.71e-25	3.72e-24	23.4295		C5_01920C_A	295.462	0.408454	0.152071	2.68594	0.00723258	0.015038	1.82281		C2_03990W_A	2780.19	-1.22551	0.117438	-10.4354	1.71e-25	3.72e-24
C7_01370W_A	372.707	-0.281562	0.155646	-1.80898	0.0704534	0.112722	0.947992			C2_09610W_A	523.515	-1.22502	0.143597	-8.53097	1.45e-17	1.57e-16	15.8041		C4_02550C_A	3322.38	0.408457	0.12518	3.26295	0.0011026	0.00270726	2.56747		C2_09610W_A	523.515	-1.22502	0.143597	-8.53097	1.45e-17	1.57e-16
C3_05180W_A	485.03	-0.281101	0.1362	-2.06388	0.0390292	0.0672158	1.17253			C2_10700C_A	1597.81	-1.22483	0.109405	-11.1953	4.3e-29	1.3e-27	26.8861		C1_13400C_A	1347.53	0.408652	0.109834	3.72065	0.000198712	0.000559887	3.2519		C2_10700C_A	1597.81	-1.22483	0.109405	-11.1953	4.3e-29	1.3e-27
C3_00280C_A	566.53	-0.279873	0.129468	-2.16172	0.0306397	0.0544887	1.26369			C2_02920W_A	1306.84	-1.22365	0.111431	-10.9813	4.7e-28	1.28e-26	25.8928		C1_09800C_A	1153.41	0.408877	0.136742	2.99014	0.0027885	0.00633695	2.19812		C2_02920W_A	1306.84	-1.22365	0.111431	-10.9813	4.7e-28	1.28e-26
C1_04280C_A	312.323	-0.279511	0.143815	-1.94354	0.0519508	0.0865937	1.06251			C2_10340W_A	976.333	-1.22334	0.130055	-9.4063	5.14e-21	7.71e-20	19.1129		CR_00480W_A	1616.31	0.409124	0.106504	3.8414	0.000122335	0.000356497	3.44794		C2_10340W_A	976.333	-1.22334	0.130055	-9.4063	5.14e-21	7.71e-20
CR_05210W_A	539.563	-0.278968	0.131195	-2.12636	0.0334733	0.0588227	1.23046			C2_10100W_A	492.361	-1.22266	0.151114	-8.09096	5.92e-16	5.57e-15	14.2541		C4_07200C_A	605.916	0.409273	0.131074	3.12245	0.00179354	0.0042345	2.3732		C2_10100W_A	492.361	-1.22266	0.151114	-8.09096	5.92e-16	5.57e-15
C4_02080W_A	211.46	-0.278458	0.186867	-1.49015	0.136186	0.199938	0.699105			C4_05070C_A	85.891	-1.22262	0.256383	-4.76872	1.85e-06	7.12e-06	5.14752		C1_12340C_A	4244.44	0.409483	0.103641	3.95098	7.78e-05	0.000234302	3.63022		C4_05070C_A	85.891	-1.22262	0.256383	-4.76872	1.85e-06	7.12e-06
C7_01070C_A	651.473	-0.278455	0.136853	-2.0347	0.041881	0.0716052	1.14506			C2_01210C_A	1540.36	-1.22116	0.105844	-11.5374	8.55e-31	3.08e-29	28.5114		CR_01260W_A	966.996	0.409493	0.137054	2.98783	0.00280967	0.00638279	2.19499		C2_01210C_A	1540.36	-1.22116	0.105844	-11.5374	8.55e-31	3.08e-29
C1_12000C_A	33.7541	-0.277453	0.364059	-0.76211	0.445995	0.538316	0.268963			C2_01920C_A	1402.07	-1.22061	0.103822	-11.7567	6.52e-32	2.7e-30	29.5686		C6_02060W_A	1527.64	0.40974	0.117478	3.48779	0.000487038	0.00128011	2.89275		C2_01920C_A	1402.07	-1.22061	0.103822	-11.7567	6.52e-32	2.7e-30
C3_00410C_A	133.794	-0.277242	0.209089	-1.32595	0.184855	0.260077	0.584897			C2_08600W_A	437.134	-1.21966	0.151232	-8.06483	7.33e-16	6.82e-15	14.1662		C6_01960W_A	507.253	0.410151	0.13902	2.9503	0.00317463	0.00716088	2.14503		C2_08600W_A	437.134	-1.21966	0.151232	-8.06483	7.33e-16	6.82e-15
CR_02960W_A	150.759	-0.277069	0.198388	-1.3966	0.162533	0.233073	0.632508			C2_03890W_A	486.764	-1.21933	0.152298	-8.00624	1.18e-15	1.08e-14	13.9666		C4_03400W_A	1744.32	0.410896	0.109733	3.74451	0.000180743	0.000512428	3.29037		C2_03890W_A	486.764	-1.21933	0.152298	-8.00624	1.18e-15	1.08e-14
CR_06980W_A	109.424	-0.276852	0.220653	-1.25469	0.209591	0.28914	0.538892			C2_00860C_A	43.2468	-1.21898	0.360139	-3.38474	0.000712444	0.00181715	2.74061		C4_02700W_A	442.542	0.410924	0.13299	3.08988	0.00200238	0.00467041	2.33064		C2_00860C_A	43.2468	-1.21898	0.360139	-3.38474	0.000712444	0.00181715
CR_04620C_A	3.218	-0.276736	1.24318	-0.222604	0.823843	0.867766	0.0615974			C2_04170C_A	8275.18	-1.21812	0.0997234	-12.215	2.59e-34	1.37e-32	31.8633		C6_00990W_A	170.626	0.411275	0.179654	2.28926	0.0220641	0.0407858	1.38949		C2_04170C_A	8275.18	-1.21812	0.0997234	-12.215	2.59e-34	1.37e-32
C7_00840C_A	455.235	-0.276512	0.156428	-1.76767	0.0771165	0.121854	0.914159			C2_05820W_A	378.528	-1.21791	0.160343	-7.59566	3.06e-14	2.46e-13	12.6091		C4_00020W_A	3469.74	0.411283	0.0993602	4.13931	3.48e-05	0.000111497	3.95274		C2_05820W_A	378.528	-1.21791	0.160343	-7.59566	3.06e-14	2.46e-13
C5_01510W_A	377.103	-0.275938	0.139742	-1.97462	0.0483116	0.0811213	1.09087			C2_03320W_A	795.858	-1.21756	0.155897	-7.81	5.72e-15	4.94e-14	13.3063		C1_11130W_A	274.89	0.411849	0.162974	2.52708	0.0115015	0.0227287	1.64342		C2_03320W_A	795.858	-1.21756	0.155897	-7.81	5.72e-15	4.94e-14
C5_05070W_A	296.883	-0.275716	0.177467	-1.55362	0.120275	0.179975	0.744787			C2_01850W_A	6532.73	-1.2174	0.10754	-11.3204	1.04e-29	3.32e-28	27.4789		CR_03280W_A	4542.06	0.413679	0.104937	3.94218	8.07e-05	0.000242612	3.61509		C2_01850W_A	6532.73	-1.2174	0.10754	-11.3204	1.04e-29	3.32e-28
C3_04610W_A	378.295	-0.274997	0.141373	-1.94519	0.0517527	0.0863312	1.06383			C2_04530W_A	298.918	-1.21692	0.151945	-8.00896	1.16e-15	1.06e-14	13.9747		C1_00130C_A	1370.36	0.414017	0.132656	3.12098	0.00180252	0.00425233	2.37137		C2_04530W_A	298.918	-1.21692	0.151945	-8.00896	1.16e-15	1.06e-14
C3_07900C_A	432.489	-0.274661	0.144893	-1.89561	0.0580121	0.0950576	1.02201			C2_02310W_A	6464.14	-1.21615	0.106079	-11.4646	1.99e-30	6.93e-29	28.1593		C1_06200W_A	712.564	0.41434	0.137887	3.00492	0.00265649	0.00606071	2.21748		C2_02310W_A	6464.14	-1.21615	0.106079	-11.4646	1.99e-30	6.93e-29
CR_08900C_A	884.99	-0.274141	0.154051	-1.77956	0.0751488	0.119218	0.92366			C2_08760C_A	10632.2	-1.21477	0.112155	-10.8312	2.45e-27	6.25e-26	25.2041		C4_05960W_A	1851.76	0.414684	0.108405	3.82532	0.000130602	0.000379377	3.42093		C2_08760C_A	10632.2	-1.21477	0.112155	-10.8312	2.45e-27	6.25e-26
CR_07810W_A	390.482	-0.274078	0.15292	-1.7923	0.0730854	0.116437	0.933911			C2_00730C_A	1043.35	-1.21419	0.138147	-8.78907	1.51e-18	1.77e-17	16.752		C1_07550W_A	1099.91	0.414779	0.11735	3.53454	0.000408492	0.00109165	2.96192		C2_00730C_A	1043.35	-1.21419	0.138147	-8.78907	1.51e-18	1.77e-17
CR_10040W_A	553.06	-0.273985	0.16582	-1.65231	0.0984719	0.151144	0.82061			C2_06360C_A	1925.82	-1.21317	0.158614	-7.64858	2.03e-14	1.67e-13	12.7773		C1_08480C_A	607.732	0.414858	0.13498	3.07348	0.00211577	0.00491318	2.30864		C2_06360C_A	1925.82	-1.21317	0.158614	-7.64858	2.03e-14	1.67e-13
CR_02510W_A	931.739	-0.27339	0.164421	-1.66274	0.0963638	0.148408	0.828543			C2_08930W_A	4238.96	-1.21084	0.108045	-11.2068	3.78e-29	1.16e-27	26.9355		C6_04540C_A	1706.29	0.415182	0.119272	3.48097	0.000499594	0.00130933	2.88295		C2_08930W_A	4238.96	-1.21084	0.108045	-11.2068	3.78e-29	1.16e-27
CR_01530C_A	8.2243	-0.273371	0.733205	-0.372843	0.709265	0.776034	0.110119			C2_06120C_A	368.919	-1.21061	0.206953	-5.84968	4.93e-09	2.55e-08	7.59346		C5_00760W_A	596.73	0.415331	0.137255	3.02597	0.00247833	0.00569499	2.24451		C2_06120C_A	368.919	-1.21061	0.206953	-5.84968	4.93e-09	2.55e-08
C4_05160C_A	562.835	-0.27315	0.136703	-1.99813	0.0457028	0.0772491	1.11211			C2_07520C_A	992.752	-1.21002	0.121385	-9.96843	2.1e-23	3.85e-22	21.4145		C1_01770W_A	362.731	0.415973	0.155277	2.67891	0.00738614	0.0153423	1.81411		C2_07520C_A	992.752	-1.21002	0.121385	-9.96843	2.1e-23	3.85e-22
CR_05160C_A	302.84	-0.272932	0.14675	-1.85984	0.062908	0.102213	0.990492			C2_03390C_A	2757.3	-1.20975	0.119619	-10.1133	4.82e-24	9.44e-23	22.025		C4_03280W_A	3191.01	0.416226	0.124208	3.35105	0.000805053	0.00202661	2.69323		C2_03390C_A	2757.3	-1.20975	0.119619	-10.1133	4.82e-24	9.44e-23
C5_03400C_A	935.475	-0.272836	0.153422	-1.77834	0.0753488	0.119475	0.922721			C7_02150C_A	189.117	-1.20658	0.1968	-6.131	8.73e-10	4.82e-09	8.31695		C4_02410C_A	10136.2	0.416307	0.130409	3.19231	0.00141141	0.00340392	2.46802		C7_02150C_A	189.117	-1.20658	0.1968	-6.131	8.73e-10	4.82e-09
CR_09530C_A	818.754	-0.272385	0.14765	-1.8448	0.0650662	0.105291	0.977608			C2_10360C_A	2878.82	-1.20654	0.117673	-10.2533	1.14e-24	2.39e-23	22.6216		C1_09520C_A	906.902	0.416435	0.118627	3.51045	0.000447348	0.00118703	2.92554		C2_10360C_A	2878.82	-1.20654	0.117673	-10.2533	1.14e-24	2.39e-23
CR_03960C_A	323.703	-0.272187	0.150278	-1.81122	0.0701061	0.112252	0.949804			C2_00370W_A	1123.65	-1.20592	0.11122	-10.8427	2.16e-27	5.56e-26	25.2549		CR_10070C_A	2680.86	0.4169	0.105453	3.95341	7.7e-05	0.000232269	3.63401		C2_00370W_A	1123.65	-1.20592	0.11122	-10.8427	2.16e-27	5.56e-26
C1_12330W_A	7.46653	-0.271984	0.762429	-0.356734	0.721291	0.784803	0.105239			C2_09830C_A	2591.41	-1.20582	0.145946	-8.2621	1.43e-16	1.41e-15	14.8508		C1_03440C_A	1948.58	0.416936	0.107963	3.86185	0.000112531	0.000329888	3.48163		C2_09830C_A	2591.41	-1.20582	0.145946	-8.2621	1.43e-16	1.41e-15
C3_07980C_A	194.92	-0.271981	0.197464	-1.37737	0.168398	0.240315	0.619219			C2_06860W_A	1503.44	-1.20522	0.146462	-8.22891	1.89e-16	1.84e-15	14.7352		C5_02860C_A	5024.27	0.417263	0.127806	3.26482	0.00109533	0.00269149	2.57001		C2_06860W_A	1503.44	-1.20522	0.146462	-8.22891	1.89e-16	1.84e-15
C5_04040C_A	5.3384	-0.271737	0.909924	-0.298637	0.765217	0.822602	0.0848105			C2_09730C_A	647.373	-1.20414	0.127659	-9.43252	4e-21	6.1e-20	19.2147		C1_06400C_A	1840.68	0.417346	0.115841	3.60274	0.000314876	0.000859474	3.06577		C2_09730C_A	647.373	-1.20414	0.127659	-9.43252	4e-21	6.1e-20
CR_00500C_A	2.80421	-0.271432	1.33752	-0.202937	0.839185	0.877867	0.0565711			C2_07950W_A	1199	-1.20036	0.115211	-10.4188	2.03e-25	4.4e-24	23.3565		C7_03640C_A	751.499	0.417934	0.115706	3.61202	0.000303818	0.000830959	3.08042		C2_07950W_A	1199	-1.20036	0.115211	-10.4188	2.03e-25	4.4e-24
CR_10470C_A	1402.87	-0.271067	0.126134	-2.14904	0.0316314	0.0559869	1.25191			C2_04410W_A	435.548	-1.19996	0.169178	-7.09284	1.31e-12	9.26e-12	11.0334		C7_00800C_A	315.098	0.418191	0.157944	2.64771	0.00810385	0.0166113	1.7796		C2_04410W_A	435.548	-1.19996	0.169178	-7.09284	1.31e-12	9.26e-12
C7_02380C_A	15352.3	-0.270801	0.124003	-2.18383	0.0289749	0.0519918	1.28407			C2_01220W_A	3430.87	-1.19824	0.134488	-8.90967	5.12e-19	6.25e-18	17.2041		C1_09680W_A	9858.15	0.418441	0.0988889	4.23142	2.32e-05	7.66e-05	4.11577		C2_01220W_A	3430.87	-1.19824	0.134488	-8.90967	5.12e-19	6.25e-18
C5_00780C_A	441.858	-0.270432	0.141058	-1.91716	0.0552173	0.0911336	1.04032			C2_04960C_A	837.025	-1.19806	0.120101	-9.97549	1.95e-23	3.6e-22	21.4437		C6_03540W_A	494.233	0.41908	0.139192	3.0108	0.00260561	0.00595956	2.22479		C2_04960C_A	837.025	-1.19806	0.120101	-9.97549	1.95e-23	3.6e-22
CR_02600W_A	69.493	-0.270198	0.2779	-0.972284	0.330909	0.421331	0.375376			C2_10750C_A	2158.11	-1.19505	0.108223	-11.0424	2.38e-28	6.67e-27	26.1759		C4_01840C_A	3921.26	0.419081	0.112369	3.72952	0.000191848	0.000542223	3.26582		C2_10750C_A	2158.11	-1.19505	0.108223	-11.0424	2.38e-28	6.67e-27
C2_08170W_A	52.144	-0.269957	0.305541	-0.883538	0.376946	0.470371	0.327559			C2_04400W_A	2432.7	-1.195	0.0999968	-11.9504	6.46e-33	2.94e-31	30.5317		C4_06130W_A	2343.59	0.419277	0.164561	2.54785	0.0108389	0.0215527	1.6665		C2_04400W_A	2432.7	-1.195	0.0999968	-11.9504	6.46e-33	2.94e-31
C5_01310W_A	205.872	-0.269572	0.167437	-1.60999	0.1074	0.162926	0.788009			C2_02010C_A	309.006	-1.19212	0.156637	-7.61073	2.73e-14	2.21e-13	12.6556		C4_01790W_A	509.195	0.419465	0.138472	3.02924	0.00245167	0.0056398	2.24874		C2_02010C_A	309.006	-1.19212	0.156637	-7.61073	2.73e-14	2.21e-13
C1_01980W_A	845.905	-0.269272	0.134643	-1.99989	0.0455118	0.0770487	1.11323			C2_05030C_A	1622.11	-1.19201	0.112895	-10.5586	4.64e-26	1.08e-24	23.9666		C7_02790C_A	1787.68	0.419627	0.105869	3.96365	7.38e-05	0.000223042	3.65161		C2_05030C_A	1622.11	-1.19201	0.112895	-10.5586	4.64e-26	1.08e-24
CR_04040C_A	386.679	-0.268497	0.139326	-1.92711	0.0539659	0.0893456	1.04893			C2_02110C_A	277.347	-1.19173	0.190616	-6.25201	4.05e-10	2.31e-09	8.63639		C4_03120C_A	1440.08	0.420304	0.102633	4.09522	4.22e-05	0.000132926	3.87639		C2_02110C_A	277.347	-1.19173	0.190616	-6.25201	4.05e-10	2.31e-09
C3_04990W_A	1163.02	-0.268206	0.123759	-2.16715	0.030223	0.0538678	1.26867			C2_01890W_A	1367.92	-1.19144	0.15447	-7.71309	1.23e-14	1.03e-13	12.9872		C1_02230W_A	1475.32	0.420712	0.117343	3.58531	0.000336682	0.00091457	3.03878		C2_01890W_A	1367.92	-1.19144	0.15447	-7.71309	1.23e-14	1.03e-13
CR_03660C_A	901.089	-0.268063	0.124754	-2.14873	0.0316555	0.0560139	1.2517			C2_08670C_A	1919.43	-1.1905	0.136028	-8.75189	2.1e-18	2.43e-17	16.6144		C4_01440W_A	1757.3	0.4209	0.110419	3.81185	0.000137931	0.000399754	3.39821		C2_08670C_A	1919.43	-1.1905	0.136028	-8.75189	2.1e-18	2.43e-17
CR_07860C_A	619.14	-0.267999	0.133309	-2.01037	0.0443925	0.0752938	1.12324			C2_06140C_A	27.1278	-1.19045	0.417665	-2.85026	0.00436836	0.00953328	2.02076		C1_04480C_A	990.659	0.422083	0.125189	3.37156	0.000747438	0.0018973	2.72186		C2_06140C_A	27.1278	-1.19045	0.417665	-2.85026	0.00436836	0.00953328
C1_02140C_A	3.25347	-0.267888	1.16133	-0.230673	0.817569	0.862598	0.0641914			C2_06340W_A	69.6773	-1.19041	0.26686	-4.46078	8.17e-06	2.85e-05	4.54516		C4_06030W_A	7064	0.422124	0.119458	3.53365	0.00040987	0.00109442	2.96082		C2_06340W_A	69.6773	-1.19041	0.26686	-4.46078	8.17e-06	2.85e-05
C7_02360W_A	9.95491	-0.267196	0.733264	-0.364393	0.715565	0.780939	0.107383			C2_04600C_A	41519.6	-1.18911	0.106121	-11.2053	3.84e-29	1.17e-27	26.9318		CR_10480W_A	641.069	0.423484	0.137714	3.0751	0.00210435	0.00488844	2.31083		C2_04600C_A	41519.6	-1.18911	0.106121	-11.2053	3.84e-29	1.17e-27
C5_00680W_A	810.355	-0.266971	0.12458	-2.14296	0.0321162	0.0566877	1.24651			C2_01590W_A	13029.4	-1.18512	0.112006	-10.5809	3.65e-26	8.5e-25	24.0706		C1_05500W_A	1691.09	0.423623	0.142237	2.97828	0.00289867	0.00656394	2.18284		C2_01590W_A	13029.4	-1.18512	0.112006	-10.5809	3.65e-26	8.5e-25
C5_05090W_A	341.919	-0.266647	0.143357	-1.86002	0.0628823	0.102198	0.990558			C2_09230C_A	2614.82	-1.18207	0.102406	-11.543	8.01e-31	2.9e-29	28.5376		C3_02270W_A	242.366	0.423706	0.174907	2.42246	0.015416	0.0295933	1.52881		C2_09230C_A	2614.82	-1.18207	0.102406	-11.543	8.01e-31	2.9e-29
CR_08680C_A	820.767	-0.266542	0.12153	-2.19322	0.0282912	0.0508652	1.29358			C2_08750W_A	62.9335	-1.1811	0.278972	-4.23376	2.3e-05	7.6e-05	4.11919		C1_02810W_A	797.629	0.423761	0.119127	3.55721	0.000374809	0.00100882	2.99619		C2_08750W_A	62.9335	-1.1811	0.278972	-4.23376	2.3e-05	7.6e-05
CR_10810C_A	815.569	-0.266524	0.125789	-2.11883	0.0341051	0.0597683	1.22353			C2_06670C_A	957.641	-1.17963	0.128972	-9.14643	5.88e-20	7.95e-19	18.0996		C6_02600W_A	2139.9	0.423808	0.122478	3.46029	0.000539602	0.00140667	2.85181		C2_06670C_A	957.641	-1.17963	0.128972	-9.14643	5.88e-20	7.95e-19
C1_04350C_A	150.141	-0.266386	0.199166	-1.33751	0.181056	0.255408	0.592765			C2_10470C_A	1530.45	-1.17939	0.115711	-10.1926	2.14e-24	4.32e-23	22.3645		C4_04000W_A	396.521	0.423991	0.160291	2.64513	0.00816595	0.0167171	1.77684		C2_10470C_A	1530.45	-1.17939	0.115711	-10.1926	2.14e-24	4.32e-23
C6_02620C_A	12.5239	-0.265789	0.594118	-0.447368	0.654609	0.72906	0.137237			C2_02440W_A	1007.37	-1.17916	0.110072	-10.7126	8.89e-27	2.17e-25	24.6635		C1_13020C_A	1217.71	0.42402	0.127403	3.32816	0.000874207	0.00218861	2.65983		C2_02440W_A	1007.37	-1.17916	0.110072	-10.7126	8.89e-27	2.17e-25
CR_01720W_A	328.092	-0.265608	0.157289	-1.68866	0.0912846	0.141302	0.849852			C2_09890W_A	639.23	-1.179	0.176561	-6.67757	2.43e-11	1.54e-10	9.81248		CR_05010W_A	278.379	0.424289	0.156972	2.70296	0.00687249	0.014322	1.844		C2_09890W_A	639.23	-1.179	0.176561	-6.67757	2.43e-11	1.54e-10
C3_04480C_A	11.4179	-0.264267	0.643755	-0.410508	0.681433	0.752052	0.123752			C2_07000W_A	1792.42	-1.1786	0.118068	-9.98242	1.82e-23	3.37e-22	21.4724		C4_01420W_A	582.445	0.424301	0.13002	3.26336	0.00110098	0.00270434	2.56794		C2_07000W_A	1792.42	-1.1786	0.118068	-9.98242	1.82e-23	3.37e-22
C3_03560W_A	980.017	-0.262179	0.127709	-2.05295	0.0400779	0.0688175	1.1623			C2_01720C_A	937.271	-1.17856	0.120722	-9.76264	1.63e-22	2.8e-21	20.5528		C1_12410C_A	1804.45	0.424554	0.146491	2.89816	0.00375364	0.00833432	2.07913		C2_01720C_A	937.271	-1.17856	0.120722	-9.76264	1.63e-22	2.8e-21
C3_04120C_A	507.204	-0.261749	0.132925	-1.96915	0.0489355	0.0820393	1.08598			C2_10220C_A	829.434	-1.17746	0.116441	-10.1121	4.88e-24	9.53e-23	22.0209		C6_00550W_A	3271.99	0.425722	0.114677	3.71235	0.000205341	0.000577035	3.2388		C2_10220C_A	829.434	-1.17746	0.116441	-10.1121	4.88e-24	9.53e-23
C4_02050W_A	2531.72	-0.261579	0.120507	-2.17066	0.0299568	0.0535129	1.27154			C2_04990W_A	383.229	-1.17723	0.169984	-6.9255	4.34e-12	2.92e-11	10.5346		C1_00470C_A	1006.26	0.425897	0.118395	3.59725	0.000321595	0.000875942	3.05752		C2_04990W_A	383.229	-1.17723	0.169984	-6.9255	4.34e-12	2.92e-11
C3_04360W_A	591.869	-0.261385	0.120188	-2.17481	0.0296447	0.0530593	1.27524			C2_07100W_A	2758.88	-1.17699	0.107457	-10.9531	6.42e-28	1.73e-26	25.762		C7_02940C_A	1660.35	0.426127	0.11217	3.79893	0.000145322	0.000419842	3.37691		C2_07100W_A	2758.88	-1.17699	0.107457	-10.9531	6.42e-28	1.73e-26
C1_09300C_A	6.43625	-0.261363	0.924016	-0.282855	0.777288	0.832877	0.0794191			C2_06520C_A	631.67	-1.17591	0.130278	-9.02616	1.78e-19	2.33e-18	17.6326		C1_03290W_A	943.429	0.42714	0.128533	3.32321	0.00088989	0.00222612	2.65245		C2_06520C_A	631.67	-1.17591	0.130278	-9.02616	1.78e-19	2.33e-18
C2_03790C_A	2331.18	-0.260808	0.147366	-1.7698	0.0767602	0.121382	0.915847			C2_00530W_A	47.4639	-1.17504	0.330807	-3.55205	0.000382239	0.00102665	2.98858		C1_11940C_A	326.034	0.427486	0.148914	2.87069	0.00409581	0.00900005	2.04576		C2_00530W_A	47.4639	-1.17504	0.330807	-3.55205	0.000382239	0.00102665
C5_03920C_A	960.351	-0.260572	0.124887	-2.08646	0.0369368	0.063937	1.19425			CR_02880W_A	480.858	-1.17494	0.168121	-6.98869	2.77e-12	1.89e-11	10.7235		C6_04450W_A	973.993	0.428235	0.131729	3.25088	0.00115046	0.00281612	2.55035		CR_02880W_A	480.858	-1.17494	0.168121	-6.98869	2.77e-12	1.89e-11
C7_03720C_A	1496.95	-0.259996	0.124253	-2.09248	0.0363958	0.0631633	1.19954			C2_04950C_A	21571.6	-1.17478	0.102471	-11.4645	1.99e-30	6.93e-29	28.1593		C4_03020W_A	1683.21	0.42914	0.104743	4.09707	4.18e-05	0.000131998	3.87943		C2_04950C_A	21571.6	-1.17478	0.102471	-11.4645	1.99e-30	6.93e-29
C7_04190C_A	2343.83	-0.259981	0.136072	-1.91062	0.0560532	0.0922507	1.03503			CR_00470W_A	3281.75	-1.17424	0.117821	-9.96631	2.14e-23	3.92e-22	21.4067		C1_05330C_A	433.515	0.429542	0.149414	2.87484	0.00404227	0.00889468	2.05087		CR_00470W_A	3281.75	-1.17424	0.117821	-9.96631	2.14e-23	3.92e-22
C3_00580W_A	788.333	-0.259442	0.121998	-2.12661	0.0334521	0.0588016	1.23061			C2_04830W_A	488.537	-1.17405	0.145838	-8.05037	8.25e-16	7.63e-15	14.1175		C1_13330C_A	2020.47	0.429782	0.103253	4.16241	3.15e-05	0.000101251	3.9946		C2_04830W_A	488.537	-1.17405	0.145838	-8.05037	8.25e-16	7.63e-15
CR_05290W_A	396.185	-0.258962	0.160507	-1.6134	0.106658	0.161934	0.790663			C2_04880C_A	591.877	-1.17094	0.127927	-9.15316	5.53e-20	7.5e-19	18.1249		C1_13700W_A	28655	0.430098	0.0978771	4.39427	1.11e-05	3.81e-05	4.41908		C2_04880C_A	591.877	-1.17094	0.127927	-9.15316	5.53e-20	7.5e-19
C7_01280C_A	364.649	-0.257729	0.145604	-1.77007	0.0767157	0.121371	0.915884			C2_01820C_A	805.793	-1.17039	0.132197	-8.85338	8.49e-19	1.02e-17	16.9914		C6_00200C_A	3618.63	0.430543	0.122862	3.5043	0.000457816	0.00121179	2.91657		C2_01820C_A	805.793	-1.17039	0.132197	-8.85338	8.49e-19	1.02e-17
C2_07070W_A	463.384	-0.257546	0.128534	-2.00373	0.0450994	0.0764115	1.11684			C2_10800W_A	310.729	-1.16997	0.169166	-6.91609	4.64e-12	3.11e-11	10.5072		C7_04330C_A	372.566	0.430902	0.154059	2.797	0.005158	0.0110896	1.95508		C2_10800W_A	310.729	-1.16997	0.169166	-6.91609	4.64e-12	3.11e-11
C3_03740W_A	201.89	-0.257495	0.179577	-1.43389	0.151602	0.21934	0.658881			C2_08990C_A	1013.1	-1.16925	0.121343	-9.63588	5.64e-22	9.35e-21	20.0292		C6_03900W_A	1972.92	0.431807	0.105577	4.08997	4.31e-05	0.000135702	3.86741		C2_08990C_A	1013.1	-1.16925	0.121343	-9.63588	5.64e-22	9.35e-21
C1_05230W_A	726.683	-0.257133	0.12928	-1.98896	0.0467058	0.0787358	1.10383			CR_04610C_A	41.6939	-1.16666	0.371575	-3.13978	0.00169075	0.00402737	2.39498		C1_14230C_A	1251.75	0.432403	0.126524	3.41757	0.000631833	0.00162913	2.78805		CR_04610C_A	41.6939	-1.16666	0.371575	-3.13978	0.00169075	0.00402737
C1_11390W_A	19.8339	-0.256787	0.52671	-0.48753	0.625883	0.704637	0.152035			C2_10060C_A	398.458	-1.16561	0.155361	-7.50258	6.26e-14	4.91e-13	12.3089		C1_00540C_A	1498.03	0.432912	0.117746	3.67665	0.00023632	0.000657716	3.18196		C2_10060C_A	398.458	-1.16561	0.155361	-7.50258	6.26e-14	4.91e-13
C5_00910C_A	49.686	-0.256712	0.32402	-0.792274	0.428201	0.52088	0.283262			C2_00320W_A	1360.94	-1.16558	0.125333	-9.29987	1.41e-20	2.04e-19	18.6904		C6_01830W_A	1000.03	0.433309	0.123548	3.5072	0.000452842	0.00120012	2.92078		C2_00320W_A	1360.94	-1.16558	0.125333	-9.29987	1.41e-20	2.04e-19
CR_09470W_A	304.417	-0.256567	0.152403	-1.68348	0.0922826	0.14257	0.845972			C2_02810C_A	1052.64	-1.1648	0.114113	-10.2074	1.84e-24	3.73e-23	22.4283		C3_03040W_A	3700.97	0.433437	0.114381	3.78941	0.000151006	0.000434491	3.36202		C2_02810C_A	1052.64	-1.1648	0.114113	-10.2074	1.84e-24	3.73e-23
CR_06470W_A	708.169	-0.256384	0.132642	-1.9329	0.0532482	0.0883174	1.05395			C2_00090W_A	594.302	-1.16458	0.141014	-8.25864	1.47e-16	1.45e-15	14.8386		C1_02260C_A	2282.03	0.433563	0.110052	3.93963	8.16e-05	0.000244976	3.61088		C2_00090W_A	594.302	-1.16458	0.141014	-8.25864	1.47e-16	1.45e-15
C1_04510W_A	390.561	-0.256319	0.144533	-1.77343	0.0761572	0.120607	0.918626			C2_08550C_A	1419.74	-1.16278	0.160747	-7.2336	4.7e-13	3.42e-12	11.466		C3_02310W_A	983.491	0.43377	0.157149	2.76025	0.00577576	0.0122853	1.91061		C2_08550C_A	1419.74	-1.16278	0.160747	-7.2336	4.7e-13	3.42e-12
C7_02810W_A	708.881	-0.256276	0.138287	-1.85322	0.0638507	0.103613	0.984584			C2_05120C_A	88.679	-1.16043	0.274898	-4.22132	2.43e-05	7.97e-05	4.09854		C1_07560W_A	320.688	0.433857	0.148997	2.91185	0.00359292	0.00800533	2.09662		C2_05120C_A	88.679	-1.16043	0.274898	-4.22132	2.43e-05	7.97e-05
C3_00760W_A	1456.17	-0.256108	0.140472	-1.82319	0.068274	0.109648	0.960001			C2_02730W_A	2882.91	-1.15764	0.11997	-9.64941	4.94e-22	8.26e-21	20.083		C1_08520C_A	1890.01	0.434295	0.112179	3.87143	0.000108197	0.000318352	3.49709		C2_02730W_A	2882.91	-1.15764	0.11997	-9.64941	4.94e-22	8.26e-21
C5_01950C_A	332.916	-0.256103	0.159648	-1.60418	0.108675	0.164586	0.783606			C2_03060W_A	7322.89	-1.15525	0.105001	-11.0023	3.73e-28	1.02e-26	25.9914		C1_08860C_A	652.681	0.434299	0.122493	3.54551	0.000391854	0.00104922	2.97913		C2_03060W_A	7322.89	-1.15525	0.105001	-11.0023	3.73e-28	1.02e-26
C7_02110W_A	999.78	-0.255486	0.12693	-2.01281	0.0441348	0.0749364	1.12531			C2_07130C_A	3763.42	-1.15493	0.110394	-10.4619	1.29e-25	2.86e-24	23.5436		C2_00180C_A	384.166	0.434475	0.14969	2.9025	0.00370202	0.00822828	2.08469		C2_07130C_A	3763.42	-1.15493	0.110394	-10.4619	1.29e-25	2.86e-24
C3_03670W_A	501.957	-0.255079	0.135012	-1.8893	0.0588515	0.0963093	1.01633			C2_06200C_A	1511.87	-1.15488	0.123817	-9.32732	1.09e-20	1.59e-19	18.7986		C7_01290W_A	259.652	0.43481	0.155081	2.80375	0.00505113	0.0108855	1.96315		C2_06200C_A	1511.87	-1.15488	0.123817	-9.32732	1.09e-20	1.59e-19
CR_09480W_A	537.316	-0.255047	0.131893	-1.93375	0.0531442	0.0881683	1.05469			C2_07560W_A	1746.93	-1.15359	0.124443	-9.27006	1.86e-20	2.68e-19	18.5719		C1_12950W_A	528.848	0.434907	0.132992	3.27017	0.00107482	0.00264516	2.57755		C2_07560W_A	1746.93	-1.15359	0.124443	-9.27006	1.86e-20	2.68e-19
C3_06520C_A	216.32	-0.254813	0.193671	-1.3157	0.188274	0.264189	0.578086			C2_01310W_A	723.76	-1.15342	0.132966	-8.67452	4.15e-18	4.68e-17	16.3298		CR_00310C_A	1419.83	0.435423	0.118307	3.68046	0.000232811	0.000648234	3.18827		C2_01310W_A	723.76	-1.15342	0.132966	-8.67452	4.15e-18	4.68e-17
C7_03390C_A	3300.29	-0.254697	0.117599	-2.16582	0.0303252	0.0540347	1.26733			C6_04610C_A	1271.61	-1.15288	0.150396	-7.66562	1.78e-14	1.47e-13	12.8327		C4_00380W_A	1563.95	0.435612	0.105792	4.11762	3.83e-05	0.000121611	3.91503		C6_04610C_A	1271.61	-1.15288	0.150396	-7.66562	1.78e-14	1.47e-13
CR_10520C_A	158.639	-0.254659	0.197918	-1.28669	0.198203	0.276056	0.559002			C2_05610C_A	65425	-1.15248	0.0933381	-12.3474	5.03e-35	2.94e-33	32.5317		C1_12520W_A	454.685	0.435629	0.13571	3.21	0.00132735	0.00321335	2.49304		C2_05610C_A	65425	-1.15248	0.0933381	-12.3474	5.03e-35	2.94e-33
C5_04160W_A	258.182	-0.254513	0.184107	-1.38242	0.166843	0.238309	0.622859			C2_00850W_A	2684.78	-1.14704	0.112807	-10.1682	2.75e-24	5.45e-23	22.2636		C1_07110W_A	1486.61	0.436073	0.123207	3.53935	0.000401106	0.00107273	2.96951		C2_00850W_A	2684.78	-1.14704	0.112807	-10.1682	2.75e-24	5.45e-23
C3_05670C_A	114.897	-0.254389	0.216694	-1.17396	0.240411	0.323951	0.489521			C2_03240C_A	3539.75	-1.14665	0.109877	-10.4357	1.7e-25	3.72e-24	23.4295		C7_01760C_A	1368.38	0.436075	0.137085	3.18106	0.0014674	0.00352562	2.45276		C2_03240C_A	3539.75	-1.14665	0.109877	-10.4357	1.7e-25	3.72e-24
C1_00940W_A	1488.16	-0.253819	0.122852	-2.06606	0.0388228	0.0669146	1.17448			C2_02020W_A	2401.17	-1.14472	0.106052	-10.794	3.68e-27	9.19e-26	25.0367		C1_09120W_A	915.317	0.436257	0.126531	3.44783	0.000565109	0.00146538	2.83405		C2_02020W_A	2401.17	-1.14472	0.106052	-10.794	3.68e-27	9.19e-26
CR_05220C_A	1589.4	-0.253781	0.131062	-1.93635	0.0528251	0.0877757	1.05663			C2_10530C_A	1545.09	-1.14383	0.112292	-10.1862	2.28e-24	4.57e-23	22.3401		C4_02960W_A	1167.65	0.436626	0.109129	4.00102	6.31e-05	0.000192973	3.7145		C2_10530C_A	1545.09	-1.14383	0.112292	-10.1862	2.28e-24	4.57e-23
C5_04810W_A	4896.79	-0.253618	0.129629	-1.95649	0.0504073	0.0842853	1.07425			C2_07310W_A	6546.4	-1.14225	0.111588	-10.2363	1.36e-24	2.81e-23	22.5513		CR_01470W_A	10354.3	0.436956	0.132029	3.30954	0.000934492	0.00232675	2.63325		C2_07310W_A	6546.4	-1.14225	0.111588	-10.2363	1.36e-24	2.81e-23
C7_01220W_A	1602.32	-0.253287	0.118045	-2.14569	0.0318979	0.0563804	1.24887			C2_01610C_A	46082.3	-1.14141	0.0972274	-11.7396	7.98e-32	3.2e-30	29.4949		C1_01940C_A	1092.88	0.437239	0.119589	3.65619	0.000255992	0.000709372	3.14913		C2_01610C_A	46082.3	-1.14141	0.0972274	-11.7396	7.98e-32	3.2e-30
C3_01820W_A	324.368	-0.25327	0.154097	-1.64358	0.100263	0.153634	0.813513			C2_10120W_A	681.102	-1.13995	0.137604	-8.28428	1.19e-16	1.18e-15	14.9281		C1_04540C_A	873.151	0.437456	0.12171	3.59424	0.00032534	0.000885505	3.05281		C2_10120W_A	681.102	-1.13995	0.137604	-8.28428	1.19e-16	1.18e-15
CR_01130W_A	716.365	-0.253174	0.138638	-1.82616	0.0678263	0.109011	0.962531			C2_01760C_A	130.88	-1.13913	0.205629	-5.53976	3.03e-08	1.45e-07	6.83863		C4_03290W_A	2103.74	0.437607	0.104309	4.19529	2.73e-05	8.87e-05	4.05208		C2_01760C_A	130.88	-1.13913	0.205629	-5.53976	3.03e-08	1.45e-07
CR_10410C_A	1580.08	-0.253084	0.121059	-2.09059	0.0365653	0.0633831	1.19803			C2_05050C_A	1156.48	-1.13896	0.124564	-9.14359	6.04e-20	8.15e-19	18.0888		C1_12120W_A	322.772	0.438108	0.155756	2.81279	0.00491144	0.010624	1.97371		C2_05050C_A	1156.48	-1.13896	0.124564	-9.14359	6.04e-20	8.15e-19
C1_05480C_A	83.4941	-0.252953	0.25195	-1.00398	0.315386	0.405533	0.391974			C2_10110W_A	8358.11	-1.13859	0.0985147	-11.5575	6.76e-31	2.47e-29	28.6073		C6_04510C_A	585.709	0.438457	0.131954	3.32281	0.000891162	0.00222843	2.652		C2_10110W_A	8358.11	-1.13859	0.0985147	-11.5575	6.76e-31	2.47e-29
C3_01770C_A	360.038	-0.252882	0.149663	-1.68967	0.0910902	0.141035	0.850673			C2_04150C_A	1306.62	-1.13642	0.12388	-9.17355	4.58e-20	6.27e-19	18.2027		C7_04270C_A	913.995	0.438487	0.118305	3.70642	0.000210208	0.000589414	3.22958		C2_04150C_A	1306.62	-1.13642	0.12388	-9.17355	4.58e-20	6.27e-19
CR_10740W_A	712.747	-0.25283	0.119107	-2.12271	0.0337786	0.0592285	1.22747			C2_06000W_A	1127.69	-1.13568	0.145565	-7.80188	6.1e-15	5.26e-14	13.279		C1_01260C_A	238.06	0.439503	0.16199	2.71315	0.00666479	0.013961	1.85508		C2_06000W_A	1127.69	-1.13568	0.145565	-7.80188	6.1e-15	5.26e-14
C3_02720W_A	295.938	-0.252423	0.146992	-1.71726	0.0859322	0.134058	0.872709			C5_00310C_A	1782.2	-1.13456	0.143102	-7.92831	2.22e-15	2e-14	13.699		C7_00240W_A	412.698	0.439528	0.14853	2.95919	0.00308453	0.00696503	2.15708		C5_00310C_A	1782.2	-1.13456	0.143102	-7.92831	2.22e-15	2e-14
C5_03410C_A	1530.03	-0.252012	0.11482	-2.19485	0.0281742	0.050669	1.29526			C2_05760C_A	6136.28	-1.13438	0.116573	-9.73113	2.22e-22	3.81e-21	20.4191		C4_00400W_A	2028.87	0.439711	0.103822	4.23526	2.28e-05	7.55e-05	4.12205		C2_05760C_A	6136.28	-1.13438	0.116573	-9.73113	2.22e-22	3.81e-21
C6_02830W_A	505.947	-0.251727	0.191738	-1.31287	0.189226	0.265313	0.576241			C3_01100W_A	446.821	-1.13353	0.140156	-8.08764	6.08e-16	5.72e-15	14.2426		C1_00890W_A	532.482	0.441202	0.153687	2.87078	0.0040946	0.00900005	2.04576		C3_01100W_A	446.821	-1.13353	0.140156	-8.08764	6.08e-16	5.72e-15
C2_06880C_A	819.724	-0.251347	0.126128	-1.99279	0.0462846	0.0781083	1.1073			C2_05470W_A	3536.01	-1.13195	0.096298	-11.7547	6.68e-32	2.75e-30	29.5607		C1_05270C_A	3058.78	0.441656	0.116797	3.78141	0.000155941	0.000446828	3.34986		C2_05470W_A	3536.01	-1.13195	0.096298	-11.7547	6.68e-32	2.75e-30
C3_01140W_A	320.817	-0.251197	0.1625	-1.54582	0.122147	0.182306	0.739198			C2_04350C_A	2292.3	-1.13121	0.125705	-8.99894	2.28e-19	2.94e-18	17.5317		C1_05540C_A	621.69	0.441846	0.138749	3.1845	0.00145003	0.00348915	2.45728		C2_04350C_A	2292.3	-1.13121	0.125705	-8.99894	2.28e-19	2.94e-18
C2_02590W_A	2864.42	-0.25089	0.142129	-1.76523	0.0775257	0.12241	0.912183			C2_04640C_A	1364.91	-1.12996	0.160524	-7.03922	1.93e-12	1.34e-11	10.8729		C1_03220C_A	15502.5	0.442063	0.10782	4.10003	4.13e-05	0.000130454	3.88454		C2_04640C_A	1364.91	-1.12996	0.160524	-7.03922	1.93e-12	1.34e-11
C4_04010W_A	396.202	-0.250616	0.143714	-1.74386	0.0811842	0.127587	0.894195			C2_08420W_A	387.929	-1.12802	0.150631	-7.48867	6.96e-14	5.43e-13	12.2652		C4_01650C_A	883.612	0.44208	0.129622	3.41053	0.000648357	0.00166702	2.77806		C2_08420W_A	387.929	-1.12802	0.150631	-7.48867	6.96e-14	5.43e-13
CR_09990W_A	984.438	-0.250604	0.115769	-2.1647	0.0304109	0.0541573	1.26634			CR_06100C_A	80.0827	-1.12789	0.294227	-3.83339	0.000126391	0.000367646	3.43457		C1_04990C_A	553.336	0.442537	0.129313	3.42223	0.000621108	0.00160277	2.79513		CR_06100C_A	80.0827	-1.12789	0.294227	-3.83339	0.000126391	0.000367646
C6_02840C_A	809.204	-0.250423	0.119683	-2.09238	0.0364047	0.0631633	1.19954			C2_04360W_A	1269.32	-1.12764	0.126303	-8.92808	4.33e-19	5.35e-18	17.2716		C6_00770C_A	671.409	0.44259	0.13139	3.36851	0.000755744	0.00191305	2.71827		C2_04360W_A	1269.32	-1.12764	0.126303	-8.92808	4.33e-19	5.35e-18
CR_06220C_A	67.4711	-0.249574	0.294381	-0.847794	0.396553	0.489855	0.309933			C2_09420W_A	404.746	-1.1274	0.161096	-6.9983	2.59e-12	1.77e-11	10.752		CR_00190W_A	969.222	0.442735	0.113371	3.90519	9.42e-05	0.000279735	3.55325		C2_09420W_A	404.746	-1.1274	0.161096	-6.9983	2.59e-12	1.77e-11
C7_00460W_A	111.32	-0.24864	0.232911	-1.06753	0.285731	0.374115	0.426995			C2_05020W_A	897.118	-1.12639	0.126994	-8.86962	7.34e-19	8.83e-18	17.054		C6_01930W_A	3110.33	0.443036	0.114238	3.87819	0.000105236	0.000310211	3.50834		C2_05020W_A	897.118	-1.12639	0.126994	-8.86962	7.34e-19	8.83e-18
CR_06060W_A	438.053	-0.247537	0.131157	-1.88734	0.0591149	0.0967156	1.0145			C2_07660W_A	1816.26	-1.12622	0.115907	-9.71659	2.56e-22	4.35e-21	20.3615		C4_02260C_A	1487.09	0.443459	0.13396	3.3104	0.000931643	0.00232146	2.63424		C2_07660W_A	1816.26	-1.12622	0.115907	-9.71659	2.56e-22	4.35e-21
C5_00840W_A	464.396	-0.247403	0.136646	-1.81053	0.0702131	0.112366	0.949366			C2_09970C_A	3407.59	-1.12583	0.111557	-10.0919	6e-24	1.16e-22	21.9355		C1_11170W_A	2996.38	0.443615	0.101877	4.35444	1.33e-05	4.54e-05	4.34294		C2_09970C_A	3407.59	-1.12583	0.111557	-10.0919	6e-24	1.16e-22
C1_06610C_A	46.6807	-0.246713	0.31356	-0.786814	0.431391	0.523661	0.280949			C2_06230W_A	2448.53	-1.12565	0.107598	-10.4617	1.3e-25	2.86e-24	23.5436		C3_07160W_A	227.842	0.443706	0.180951	2.45207	0.0142035	0.0274892	1.56084		C2_06230W_A	2448.53	-1.12565	0.107598	-10.4617	1.3e-25	2.86e-24
C5_01970C_A	1362.28	-0.246222	0.114963	-2.14175	0.0322138	0.0568285	1.24543			C2_03270W_A	37855.5	-1.12477	0.1017	-11.0597	1.97e-28	5.56e-27	26.2549		C1_04960C_A	750.179	0.444079	0.118454	3.74897	0.000177561	0.000503854	3.2977		C2_03270W_A	37855.5	-1.12477	0.1017	-11.0597	1.97e-28	5.56e-27
CR_01280C_A	621.53	-0.245813	0.133558	-1.8405	0.065695	0.106147	0.974092			C2_09470C_A	592.623	-1.12321	0.128461	-8.74353	2.26e-18	2.61e-17	16.5834		C7_03940C_A	1460.1	0.444186	0.132892	3.34246	0.000830407	0.00208632	2.68062		C2_09470C_A	592.623	-1.12321	0.128461	-8.74353	2.26e-18	2.61e-17
C7_03790W_A	3401.24	-0.245728	0.126697	-1.9395	0.0524408	0.0872736	1.05912			C2_08630C_A	1627	-1.12264	0.118223	-9.49598	2.18e-21	3.42e-20	19.466		C1_07260C_A	510.481	0.444263	0.141664	3.13603	0.00171253	0.00407165	2.39023		C2_08630C_A	1627	-1.12264	0.118223	-9.49598	2.18e-21	3.42e-20
CR_08960C_A	447.873	-0.245472	0.144029	-1.70433	0.0883194	0.137178	0.862716			C2_06740W_A	905.585	-1.12198	0.15812	-7.09573	1.29e-12	9.08e-12	11.0419		C1_09320C_A	694.623	0.446449	0.13396	3.33271	0.000860058	0.00215487	2.66658		C2_06740W_A	905.585	-1.12198	0.15812	-7.09573	1.29e-12	9.08e-12
C7_02860C_A	2421.82	-0.245135	0.126272	-1.94132	0.0522192	0.0869502	1.06073			C2_07380W_A	37165	-1.12183	0.114279	-9.81659	9.55e-23	1.67e-21	20.7773		C1_11280W_A	652.64	0.447356	0.168442	2.65585	0.00791089	0.0162453	1.78927		C2_07380W_A	37165	-1.12183	0.114279	-9.81659	9.55e-23	1.67e-21
C4_01030W_A	6.39651	-0.244004	0.814054	-0.299739	0.764376	0.821837	0.0852145			C2_07940C_A	1126.7	-1.1214	0.115317	-9.72452	2.37e-22	4.04e-21	20.3936		C3_03720W_A	1054.9	0.448442	0.119867	3.74116	0.000183175	0.00051886	3.28495		C2_07940C_A	1126.7	-1.1214	0.115317	-9.72452	2.37e-22	4.04e-21
C5_00610C_A	337.691	-0.243231	0.153684	-1.58267	0.113496	0.170874	0.767324			C2_09790W_A	757.605	-1.1208	0.134363	-8.34159	7.33e-17	7.37e-16	15.1325		C1_06970C_A	1130.97	0.448452	0.133023	3.37124	0.000748305	0.00189748	2.72182		C2_09790W_A	757.605	-1.1208	0.134363	-8.34159	7.33e-17	7.37e-16
C5_05140W_A	773.21	-0.242908	0.116068	-2.09281	0.0363663	0.0631411	1.19969			C2_01250W_A	370.953	-1.11855	0.139568	-8.01435	1.11e-15	1.01e-14	13.9957		C1_11120C_A	2182.27	0.448537	0.108792	4.12289	3.74e-05	0.000118978	3.92453		C2_01250W_A	370.953	-1.11855	0.139568	-8.01435	1.11e-15	1.01e-14
C3_01110C_A	74.134	-0.242863	0.268168	-0.905637	0.365128	0.457594	0.33952			C2_05510C_A	816.787	-1.11744	0.129087	-8.65647	4.87e-18	5.46e-17	16.2628		C1_03260W_A	432.322	0.448624	0.144905	3.09598	0.00196163	0.00459371	2.33784		C2_05510C_A	816.787	-1.11744	0.129087	-8.65647	4.87e-18	5.46e-17
CR_00590W_A	358.147	-0.242763	0.143656	-1.6899	0.0910478	0.141004	0.85077			C2_05290C_A	4391.37	-1.11565	0.119858	-9.30807	1.3e-20	1.9e-19	18.7212		C6_03920W_A	1926.88	0.448697	0.112657	3.98288	6.81e-05	0.000206918	3.6842		C2_05290C_A	4391.37	-1.11565	0.119858	-9.30807	1.3e-20	1.9e-19
C1_02400C_A	765.221	-0.242543	0.139761	-1.73541	0.082669	0.129633	0.887285			C2_00280C_A	281.033	-1.11543	0.157346	-7.08902	1.35e-12	9.5e-12	11.0223		C4_01780C_A	1029.16	0.448858	0.130615	3.43649	0.000589298	0.00152562	2.81655		C2_00280C_A	281.033	-1.11543	0.157346	-7.08902	1.35e-12	9.5e-12
C7_01480W_A	567.827	-0.242383	0.140419	-1.72614	0.084322	0.131836	0.879967			C2_08680W_A	948.193	-1.11487	0.147317	-7.56781	3.8e-14	3.03e-13	12.5186		CR_00740C_A	428.451	0.448941	0.167284	2.6837	0.00728116	0.0151341	1.82004		C2_08680W_A	948.193	-1.11487	0.147317	-7.56781	3.8e-14	3.03e-13
C5_05460C_A	334.244	-0.241372	0.149392	-1.6157	0.10616	0.16139	0.792123			C2_05920C_A	9275.54	-1.11458	0.101114	-11.0231	2.96e-28	8.2e-27	26.0862		C1_11110C_A	743.612	0.449648	0.142132	3.16358	0.00155839	0.0037274	2.42859		C2_05920C_A	9275.54	-1.11458	0.101114	-11.0231	2.96e-28	8.2e-27
CR_10660W_A	1476.01	-0.240977	0.112947	-2.13354	0.0328807	0.0579408	1.23702			C2_01900C_A	785.004	-1.11416	0.140132	-7.95079	1.85e-15	1.67e-14	13.7773		C4_02970C_A	2274.46	0.449762	0.105939	4.24547	2.18e-05	7.24e-05	4.14026		C2_01900C_A	785.004	-1.11416	0.140132	-7.95079	1.85e-15	1.67e-14
C5_01440C_A	259.304	-0.240887	0.166116	-1.45011	0.147027	0.213593	0.670414			C2_09930W_A	1150.07	-1.11278	0.131988	-8.43095	3.43e-17	3.56e-16	15.4486		C3_07540C_A	1310.96	0.45032	0.10592	4.2515	2.12e-05	7.05e-05	4.15181		C2_09930W_A	1150.07	-1.11278	0.131988	-8.43095	3.43e-17	3.56e-16
C7_01530W_A	2.4709	-0.240356	1.27196	-0.188965	0.850121	0.886243	0.0524473			C2_08190W_A	2090.01	-1.10981	0.108341	-10.2437	1.26e-24	2.61e-23	22.5834		C6_01280W_A	833.195	0.450385	0.125689	3.58334	0.000339228	0.000920823	3.03582		C2_08190W_A	2090.01	-1.10981	0.108341	-10.2437	1.26e-24	2.61e-23
CR_07070C_A	522.23	-0.23943	0.152484	-1.5702	0.116368	0.174539	0.758107			C2_08940C_A	448.842	-1.10857	0.151309	-7.32655	2.36e-13	1.76e-12	11.7545		C6_01760W_A	2238.45	0.450434	0.118334	3.80648	0.000140961	0.000407797	3.38956		C2_08940C_A	448.842	-1.10857	0.151309	-7.32655	2.36e-13	1.76e-12
C3_02910W_A	221.268	-0.239399	0.166243	-1.44005	0.149853	0.217238	0.663065			C2_06290C_A	11402.6	-1.10763	0.115955	-9.55223	1.27e-21	2.03e-20	19.6925		C1_04400C_A	11677.5	0.450992	0.111209	4.05536	5.01e-05	0.000156296	3.80605		C2_06290C_A	11402.6	-1.10763	0.115955	-9.55223	1.27e-21	2.03e-20
C3_04820C_A	2337.41	-0.238491	0.117356	-2.0322	0.0421338	0.0719987	1.14268			C1_00050C_A	23.6024	-1.10739	0.445029	-2.48836	0.0128334	0.0251229	1.59993		C4_06240W_A	413.061	0.452118	0.138147	3.27272	0.00106519	0.00262521	2.58084		C1_00050C_A	23.6024	-1.10739	0.445029	-2.48836	0.0128334	0.0251229
C2_08120W_A	1245.39	-0.238355	0.162235	-1.4692	0.141779	0.206958	0.684118			C2_10760C_A	1449.56	-1.10338	0.115223	-9.57603	1.01e-21	1.62e-20	19.7905		C4_06930C_A	531.907	0.452345	0.125877	3.59356	0.000326187	0.000887312	3.05192		C2_10760C_A	1449.56	-1.10338	0.115223	-9.57603	1.01e-21	1.62e-20
C5_02180C_A	1105.51	-0.238348	0.125515	-1.89897	0.0575688	0.0944282	1.0249			C2_10200W_A	994.658	-1.10146	0.126158	-8.73077	2.53e-18	2.9e-17	16.5376		CR_06620W_A	682.692	0.453182	0.125426	3.61313	0.000302521	0.000827878	3.08203		C2_10200W_A	994.658	-1.10146	0.126158	-8.73077	2.53e-18	2.9e-17
C3_02980C_A	255.193	-0.238287	0.160814	-1.48175	0.138407	0.202546	0.693477			C2_03930C_A	1173.3	-1.10066	0.116601	-9.43955	3.74e-21	5.73e-20	19.2418		C6_04260C_A	507.923	0.453535	0.137865	3.2897	0.00100293	0.00248357	2.60492		C2_03930C_A	1173.3	-1.10066	0.116601	-9.43955	3.74e-21	5.73e-20
C1_10270C_A	1420.26	-0.23811	0.115106	-2.06861	0.0385823	0.066554	1.17683			C2_06910W_A	1563.82	-1.09997	0.122685	-8.9658	3.08e-19	3.88e-18	17.4112		C7_02050C_A	642.417	0.453794	0.150738	3.01048	0.00260834	0.00596366	2.22449		C2_06910W_A	1563.82	-1.09997	0.122685	-8.9658	3.08e-19	3.88e-18
C1_06140C_A	33.6586	-0.237832	0.424383	-0.560418	0.575195	0.662028	0.179123			C2_03610W_A	145.461	-1.09992	0.203941	-5.39332	6.92e-08	3.19e-07	6.49621		C7_02800W_A	2072.78	0.454445	0.119798	3.79341	0.00014859	0.000427924	3.36863		C2_03610W_A	145.461	-1.09992	0.203941	-5.39332	6.92e-08	3.19e-07
C7_00780W_A	1300.83	-0.237787	0.15568	-1.5274	0.126661	0.188008	0.725825			C2_06490W_A	995.446	-1.09889	0.118596	-9.26577	1.94e-20	2.78e-19	18.556		C1_08300W_A	1537.27	0.455238	0.108117	4.21061	2.55e-05	8.33e-05	4.07935		C2_06490W_A	995.446	-1.09889	0.118596	-9.26577	1.94e-20	2.78e-19
C3_03840C_A	992.386	-0.237158	0.110312	-2.14988	0.0315644	0.0558838	1.25271			C2_04860W_A	786.822	-1.09883	0.183647	-5.98339	2.19e-09	1.17e-08	7.93181		C1_06670W_A	842.114	0.456067	0.130529	3.49399	0.000475856	0.00125278	2.90213		C2_04860W_A	786.822	-1.09883	0.183647	-5.98339	2.19e-09	1.17e-08
CR_03430W_A	377.219	-0.236513	0.15561	-1.51991	0.128533	0.190501	0.720103			C2_05550W_A	796.095	-1.09883	0.133573	-8.2264	1.93e-16	1.87e-15	14.7282		C3_01500C_A	921.593	0.456666	0.120904	3.77709	0.000158669	0.000453879	3.34306		C2_05550W_A	796.095	-1.09883	0.133573	-8.2264	1.93e-16	1.87e-15
CR_03100W_A	795.913	-0.235709	0.127083	-1.85476	0.0636303	0.103308	0.985865			C2_01570W_A	169.004	-1.0984	0.200726	-5.47215	4.45e-08	2.09e-07	6.67985		C1_03550C_A	2217.22	0.45719	0.115087	3.97255	7.11e-05	0.00021559	3.66637		C2_01570W_A	169.004	-1.0984	0.200726	-5.47215	4.45e-08	2.09e-07
C5_00130C_A	2342.32	-0.233963	0.112112	-2.08687	0.0368999	0.0639095	1.19443			C2_03770C_A	974.167	-1.09824	0.111415	-9.85715	6.38e-23	1.13e-21	20.9469		C1_08330C_A	1926.06	0.457517	0.135713	3.3712	0.000748404	0.00189748	2.72182		C2_03770C_A	974.167	-1.09824	0.111415	-9.85715	6.38e-23	1.13e-21
C5_00030W_A	2946.59	-0.233936	0.107369	-2.17881	0.029346	0.0525986	1.27903			C2_01400C_A	823.467	-1.09766	0.141368	-7.76456	8.19e-15	6.98e-14	13.1561		C1_01010W_A	3320.48	0.457576	0.116593	3.92457	8.69e-05	0.000259477	3.5859		C2_01400C_A	823.467	-1.09766	0.141368	-7.76456	8.19e-15	6.98e-14
C3_01120W_A	550.83	-0.233733	0.129637	-1.80298	0.0713906	0.114071	0.942825			C2_09100C_A	1080.9	-1.09712	0.125837	-8.71859	2.82e-18	3.22e-17	16.4921		C4_01250W_A	339.737	0.457781	0.148104	3.09094	0.00199524	0.00465703	2.33189		C2_09100C_A	1080.9	-1.09712	0.125837	-8.71859	2.82e-18	3.22e-17
C3_06980W_A	430.016	-0.233549	0.148408	-1.5737	0.115558	0.173445	0.760837			C2_08280W_A	652.563	-1.09654	0.140155	-7.82379	5.13e-15	4.45e-14	13.3516		C1_06500W_A	502.942	0.458188	0.13796	3.32117	0.000896395	0.00223888	2.64997		C2_08280W_A	652.563	-1.09654	0.140155	-7.82379	5.13e-15	4.45e-14
C5_02730C_A	1010.09	-0.232942	0.117875	-1.97617	0.0481351	0.0809101	1.092			C2_01170C_A	1684.16	-1.09346	0.112765	-9.69682	3.11e-22	5.25e-21	20.2798		C1_09170W_A	1018.4	0.458251	0.163518	2.80246	0.00507147	0.010922	1.9617		C2_01170C_A	1684.16	-1.09346	0.112765	-9.69682	3.11e-22	5.25e-21
C3_05520C_A	3107.53	-0.232887	0.110339	-2.11064	0.0348029	0.0608073	1.21604			C2_04030C_A	4787.68	-1.09258	0.106937	-10.217	1.66e-24	3.4e-23	22.4685		C4_05190C_A	1070.01	0.458323	0.111458	4.11207	3.92e-05	0.000124384	3.90524		C2_04030C_A	4787.68	-1.09258	0.106937	-10.217	1.66e-24	3.4e-23
C1_04390C_A	3808.08	-0.232604	0.11026	-2.1096	0.034893	0.060898	1.2154			C2_09390W_A	2526.17	-1.09222	0.123703	-8.82935	1.05e-18	1.25e-17	16.9031		C1_08820C_A	244.003	0.458766	0.16677	2.7509	0.00594323	0.0126205	1.89892		C2_09390W_A	2526.17	-1.09222	0.123703	-8.82935	1.05e-18	1.25e-17
C7_01490W_A	751.509	-0.232496	0.149501	-1.55515	0.119911	0.179497	0.745943			C2_04560W_A	563.792	-1.09128	0.155578	-7.01439	2.31e-12	1.59e-11	10.7986		C1_05260C_A	953.217	0.4589	0.14326	3.20327	0.00135877	0.00328442	2.48354		C2_04560W_A	563.792	-1.09128	0.155578	-7.01439	2.31e-12	1.59e-11
C7_00410C_A	599.184	-0.231371	0.124973	-1.85137	0.0641161	0.103965	0.983115			C2_08200W_A	1468.72	-1.09128	0.11772	-9.27009	1.86e-20	2.68e-19	18.5719		C6_00590W_A	796.033	0.459002	0.137155	3.34658	0.000818151	0.00205634	2.68691		C2_08200W_A	1468.72	-1.09128	0.11772	-9.27009	1.86e-20	2.68e-19
CR_02590C_A	325.206	-0.230742	0.171539	-1.34513	0.178583	0.252535	0.597679			C2_06280C_A	233.635	-1.08913	0.192624	-5.65416	1.57e-08	7.71e-08	7.11295		C4_05630W_A	2531.58	0.45931	0.1125	4.08277	4.45e-05	0.000139841	3.85437		C2_06280C_A	233.635	-1.08913	0.192624	-5.65416	1.57e-08	7.71e-08
CR_04450C_A	1825.9	-0.230724	0.106105	-2.17448	0.029669	0.053088	1.275			C2_06080C_A	1328.73	-1.08853	0.119766	-9.08881	1e-19	1.33e-18	17.8761		C3_04330C_A	784.713	0.459458	0.129301	3.5534	0.000380291	0.00102185	2.99061		C2_06080C_A	1328.73	-1.08853	0.119766	-9.08881	1e-19	1.33e-18
CR_09620C_A	640.227	-0.230508	0.132259	-1.74285	0.0813592	0.127767	0.893581			C2_04710C_A	1696.83	-1.0882	0.139512	-7.80007	6.19e-15	5.33e-14	13.2733		C6_03140C_A	1835.36	0.45955	0.111709	4.11382	3.89e-05	0.00012357	3.90809		C2_04710C_A	1696.83	-1.0882	0.139512	-7.80007	6.19e-15	5.33e-14
C4_01590C_A	25.2866	-0.230245	0.439416	-0.52398	0.600293	0.682944	0.165615			C2_07800W_A	1433.07	-1.08807	0.119243	-9.1248	7.19e-20	9.65e-19	18.0155		C1_00820W_A	176.345	0.459636	0.185131	2.48276	0.0130367	0.0254532	1.59426		C2_07800W_A	1433.07	-1.08807	0.119243	-9.1248	7.19e-20	9.65e-19
C7_01270C_A	632.667	-0.229835	0.135848	-1.69185	0.0906743	0.140459	0.852449			C2_10840W_A	634.209	-1.088	0.153639	-7.08156	1.43e-12	9.97e-12	11.0013		C6_04340W_A	724.003	0.460273	0.129316	3.55929	0.000371856	0.00100129	2.99944		C2_10840W_A	634.209	-1.088	0.153639	-7.08156	1.43e-12	9.97e-12
C3_07170C_A	1539.62	-0.229183	0.117383	-1.95244	0.0508854	0.0849956	1.0706			C2_02390W_A	337	-1.08778	0.166807	-6.5212	6.97e-11	4.25e-10	9.37161		C6_02180W_A	909.277	0.460417	0.127084	3.62292	0.000291291	0.000800234	3.09678		C2_02390W_A	337	-1.08778	0.166807	-6.5212	6.97e-11	4.25e-10
C3_00290W_A	6318.74	-0.228985	0.106262	-2.15491	0.0311686	0.0553058	1.25723			C2_03070C_A	641.476	-1.08749	0.147036	-7.39608	1.4e-13	1.07e-12	11.9706		C1_04730C_A	3208.94	0.461807	0.105707	4.36877	1.25e-05	4.26e-05	4.37059		C2_03070C_A	641.476	-1.08749	0.147036	-7.39608	1.4e-13	1.07e-12
CR_01650W_A	1545.98	-0.228819	0.132391	-1.72836	0.0839241	0.131375	0.881489			C2_01260W_A	937.586	-1.08748	0.113148	-9.61113	7.18e-22	1.17e-20	19.9318		C4_06070C_A	506.744	0.461874	0.13959	3.30878	0.000937036	0.00233126	2.63241		C2_01260W_A	937.586	-1.08748	0.113148	-9.61113	7.18e-22	1.17e-20
C5_01930W_A	467.545	-0.228558	0.138125	-1.65472	0.097982	0.150536	0.822358			C2_06150C_A	4031.54	-1.08676	0.12087	-8.99117	2.45e-19	3.14e-18	17.5031		C1_13690C_A	1626.39	0.462005	0.118403	3.90196	9.54e-05	0.000283096	3.54807		C2_06150C_A	4031.54	-1.08676	0.12087	-8.99117	2.45e-19	3.14e-18
CR_07000C_A	1353.2	-0.227449	0.119625	-1.90135	0.0572558	0.0939873	1.02693			C2_03280W_A	5408	-1.08579	0.101699	-10.6765	1.31e-26	3.14e-25	24.5031		C1_04790W_A	875.438	0.462098	0.132457	3.48865	0.000485468	0.0012765	2.89398		C2_03280W_A	5408	-1.08579	0.101699	-10.6765	1.31e-26	3.14e-25
C5_02400W_A	2063.1	-0.227401	0.112953	-2.01323	0.0440907	0.0748815	1.12563			C2_09910C_A	604.048	-1.08532	0.147793	-7.34348	2.08e-13	1.57e-12	11.8041		C1_03280W_A	4293.12	0.46287	0.124608	3.71461	0.000203519	0.000572167	3.24248		C2_09910C_A	604.048	-1.08532	0.147793	-7.34348	2.08e-13	1.57e-12
C3_07140C_A	300.276	-0.227249	0.156543	-1.45167	0.146593	0.213059	0.671499			C4_05250W_A	178.593	-1.08516	0.213972	-5.07151	3.95e-07	1.66e-06	5.77989		C1_05930C_A	877.716	0.464102	0.1206	3.84828	0.000118952	0.000347275	3.45933		C4_05250W_A	178.593	-1.08516	0.213972	-5.07151	3.95e-07	1.66e-06
C7_04150W_A	392.448	-0.226874	0.156494	-1.44973	0.147134	0.2137	0.670196			C2_05850C_A	1128.89	-1.08494	0.122977	-8.82229	1.12e-18	1.33e-17	16.8761		C1_13800C_A	144.01	0.46418	0.202059	2.29725	0.0216045	0.0400478	1.39742		C2_05850C_A	1128.89	-1.08494	0.122977	-8.82229	1.12e-18	1.33e-17
CR_00670C_A	311.658	-0.22636	0.153414	-1.47549	0.140082	0.204668	0.68895			C2_02490C_A	1631.22	-1.08346	0.129056	-8.3953	4.65e-17	4.75e-16	15.3233		C6_03160C_A	1660.7	0.464182	0.118668	3.91159	9.17e-05	0.000273057	3.56375		C2_02490C_A	1631.22	-1.08346	0.129056	-8.3953	4.65e-17	4.75e-16
CR_00260W_A	2481.55	-0.226288	0.103836	-2.17929	0.02931	0.0525487	1.27944			C2_06620W_A	326.077	-1.08322	0.152925	-7.08335	1.41e-12	9.87e-12	11.0057		C6_03940C_A	4112.67	0.465	0.10146	4.5831	4.58e-06	1.66e-05	4.77989		C2_06620W_A	326.077	-1.08322	0.152925	-7.08335	1.41e-12	9.87e-12
C7_03660C_A	6726.62	-0.226218	0.108426	-2.08637	0.0369449	0.063937	1.19425			C2_06440C_A	921.227	-1.08067	0.144407	-7.48352	7.24e-14	5.62e-13	12.2503		C4_00800W_A	367.927	0.465119	0.145151	3.20438	0.00135352	0.00327297	2.48506		C2_06440C_A	921.227	-1.08067	0.144407	-7.48352	7.24e-14	5.62e-13
C1_13250W_A	1213.25	-0.226206	0.123125	-1.83721	0.066179	0.106713	0.971783			C2_04550C_A	10112.2	-1.08034	0.102686	-10.5208	6.93e-26	1.58e-24	23.8013		C6_02920C_A	413.16	0.465416	0.135438	3.43638	0.000589549	0.00152565	2.81654		C2_04550C_A	10112.2	-1.08034	0.102686	-10.5208	6.93e-26	1.58e-24
C3_02930W_A	90.1347	-0.225979	0.235714	-0.958698	0.337711	0.428367	0.368184			C6_03850C_A	1191.48	-1.07868	0.176773	-6.10207	1.05e-09	5.75e-09	8.24033		C3_04070C_A	539.68	0.465497	0.163939	2.83946	0.004519	0.00983846	2.00707		C6_03850C_A	1191.48	-1.07868	0.176773	-6.10207	1.05e-09	5.75e-09
C5_05170W_A	1104.65	-0.225904	0.111302	-2.02966	0.0423915	0.0723035	1.14084			CR_01330W_A	334.974	-1.07801	0.165702	-6.50571	7.73e-11	4.68e-10	9.32975		C4_05790W_A	941.4	0.465937	0.112514	4.14113	3.46e-05	0.000110783	3.95553		CR_01330W_A	334.974	-1.07801	0.165702	-6.50571	7.73e-11	4.68e-10
C1_07430W_A	5.58243	-0.225481	0.892886	-0.252531	0.800631	0.850637	0.0702557			C2_03310C_A	558.945	-1.07786	0.138271	-7.79525	6.43e-15	5.53e-14	13.2573		C1_11870W_A	3809.24	0.466528	0.120001	3.88768	0.000101206	0.000298747	3.5247		C2_03310C_A	558.945	-1.07786	0.138271	-7.79525	6.43e-15	5.53e-14
C5_02000C_A	5663.68	-0.225338	0.127745	-1.76397	0.0777367	0.122682	0.911218			C2_01000W_A	92790.7	-1.077	0.109505	-9.8352	7.94e-23	1.4e-21	20.8539		C1_06780W_A	1298.17	0.466908	0.141637	3.29651	0.000978958	0.00242893	2.61459		C2_01000W_A	92790.7	-1.077	0.109505	-9.8352	7.94e-23	1.4e-21
C7_03550C_A	5.67302	-0.224954	0.93401	-0.240847	0.809674	0.856819	0.0671107			C2_10140W_A	394.422	-1.07447	0.142132	-7.55966	4.04e-14	3.21e-13	12.4935		C4_06760W_A	5305.55	0.467444	0.105655	4.42425	9.68e-06	3.36e-05	4.47366		C2_10140W_A	394.422	-1.07447	0.142132	-7.55966	4.04e-14	3.21e-13
C3_01940C_A	577.749	-0.224953	0.130942	-1.71796	0.085803	0.133904	0.873205			C2_05370C_A	696.287	-1.07142	0.126875	-8.44471	3.05e-17	3.18e-16	15.4976		C6_03020W_A	521.534	0.467644	0.13702	3.41296	0.000642612	0.00165358	2.78158		C2_05370C_A	696.287	-1.07142	0.126875	-8.44471	3.05e-17	3.18e-16
CR_06750C_A	3598.83	-0.224853	0.112518	-1.99838	0.0456758	0.0772239	1.11225			C2_03900C_A	2139.19	-1.07098	0.100218	-10.6865	1.18e-26	2.84e-25	24.5467		C2_06070W_A	347.253	0.467889	0.156342	2.99272	0.00276503	0.00628811	2.20148		C2_03900C_A	2139.19	-1.07098	0.100218	-10.6865	1.18e-26	2.84e-25
C7_02370W_A	575.534	-0.224606	0.147138	-1.5265	0.126885	0.188277	0.725203			C2_01340W_A	2445.24	-1.07059	0.103651	-10.3288	5.22e-25	1.11e-23	22.9547		C2_08100W_A	990.701	0.468391	0.149664	3.12962	0.00175034	0.00414762	2.3822		C2_01340W_A	2445.24	-1.07059	0.103651	-10.3288	5.22e-25	1.11e-23
C3_05830W_A	2118.1	-0.224543	0.117599	-1.9094	0.0562105	0.0924617	1.03404			C2_08320C_A	208.546	-1.06933	0.198642	-5.38318	7.32e-08	3.37e-07	6.47237		C1_10730W_A	909.332	0.468751	0.125433	3.73707	0.000186179	0.000527136	3.27808		C2_08320C_A	208.546	-1.06933	0.198642	-5.38318	7.32e-08	3.37e-07
CR_04910W_A	251.814	-0.224351	0.167062	-1.34292	0.179297	0.253319	0.596332			C2_07740W_A	4410.07	-1.06859	0.107395	-9.95005	2.52e-23	4.61e-22	21.3363		C1_10990C_A	1180.09	0.469378	0.108608	4.32178	1.55e-05	5.22e-05	4.28233		C2_07740W_A	4410.07	-1.06859	0.107395	-9.95005	2.52e-23	4.61e-22
CR_00870C_A	140.796	-0.224248	0.201161	-1.11477	0.264948	0.351836	0.45366			C7_02760W_A	258.163	-1.06803	0.161707	-6.60473	3.98e-11	2.46e-10	9.60906		C5_01080C_A	1451.95	0.469549	0.134088	3.50179	0.000462138	0.0012212	2.91321		C7_02760W_A	258.163	-1.06803	0.161707	-6.60473	3.98e-11	2.46e-10
C3_06260C_A	559.879	-0.224122	0.132822	-1.68739	0.0915289	0.141611	0.848902			C2_05540C_A	872.239	-1.06746	0.136486	-7.82108	5.24e-15	4.55e-14	13.342		C3_02920W_A	606.987	0.470054	0.160804	2.92315	0.00346511	0.00775032	2.11068		C2_05540C_A	872.239	-1.06746	0.136486	-7.82108	5.24e-15	4.55e-14
CR_09770C_A	1016.96	-0.224048	0.111205	-2.01474	0.0439318	0.074683	1.12678			C2_07090C_A	1058.28	-1.06699	0.131017	-8.14392	3.83e-16	3.62e-15	14.4413		C4_06420W_A	1041.69	0.470936	0.114665	4.10705	4.01e-05	0.000126742	3.89708		C2_07090C_A	1058.28	-1.06699	0.131017	-8.14392	3.83e-16	3.62e-15
CR_04810W_A	32748.3	-0.223721	0.103967	-2.15185	0.0314093	0.0556726	1.25436			CR_07680C_A	51.8645	-1.06623	0.320936	-3.32224	0.000892978	0.00223209	2.65129		C4_01870C_A	1767.05	0.471379	0.109324	4.31177	1.62e-05	5.45e-05	4.2636		CR_07680C_A	51.8645	-1.06623	0.320936	-3.32224	0.000892978	0.00223209
CR_04920W_A	927.617	-0.223396	0.11602	-1.9255	0.0541668	0.0896549	1.04743			C5_03440W_A	1088.68	-1.06527	0.128542	-8.28737	1.16e-16	1.15e-15	14.9393		C6_01820C_A	811.647	0.47173	0.133239	3.54049	0.00039938	0.00106864	2.97117		C5_03440W_A	1088.68	-1.06527	0.128542	-8.28737	1.16e-16	1.15e-15
C7_03580C_A	153.691	-0.222555	0.20026	-1.11133	0.266426	0.353406	0.451726			C5_03650C_A	44.6869	-1.06485	0.352668	-3.0194	0.00253274	0.00580329	2.23633		C1_11030W_A	12170.3	0.472468	0.107123	4.4105	1.03e-05	3.56e-05	4.44855		C5_03650C_A	44.6869	-1.06485	0.352668	-3.0194	0.00253274	0.00580329
C7_03500W_A	458.294	-0.222436	0.143449	-1.55063	0.12099	0.180906	0.742547			C2_07890W_A	3646.55	-1.06321	0.12052	-8.82186	1.13e-18	1.33e-17	16.8761		C1_13680C_A	7230.27	0.472473	0.132084	3.57707	0.000347473	0.000940803	3.0265		C2_07890W_A	3646.55	-1.06321	0.12052	-8.82186	1.13e-18	1.33e-17
C5_00690C_A	390.675	-0.222303	0.148986	-1.49211	0.13567	0.199364	0.700354			C2_04210W_A	251.126	-1.06288	0.163427	-6.50374	7.83e-11	4.73e-10	9.32514		C5_01960C_A	2979.06	0.473078	0.11223	4.21524	2.5e-05	8.17e-05	4.08778		C2_04210W_A	251.126	-1.06288	0.163427	-6.50374	7.83e-11	4.73e-10
C2_03970W_A	376.704	-0.221965	0.156009	-1.42277	0.154803	0.223515	0.650693			C2_08270C_A	1140.97	-1.06266	0.11798	-9.00711	2.12e-19	2.73e-18	17.5638		C1_12900W_A	430.027	0.473207	0.146342	3.23357	0.00122254	0.00297768	2.52612		C2_08270C_A	1140.97	-1.06266	0.11798	-9.00711	2.12e-19	2.73e-18
C7_03590C_A	798.015	-0.221485	0.161573	-1.3708	0.170436	0.242572	0.615158			C2_08650W_A	4187.8	-1.06234	0.105422	-10.077	6.98e-24	1.34e-22	21.8729		C1_08630W_A	1566	0.473292	0.122135	3.87515	0.000106561	0.000313828	3.50331		C2_08650W_A	4187.8	-1.06234	0.105422	-10.077	6.98e-24	1.34e-22
C3_04390W_A	4062.39	-0.221175	0.110764	-1.99681	0.0458456	0.0774289	1.1111			C2_07860W_A	813.476	-1.06228	0.12114	-8.76899	1.8e-18	2.11e-17	16.6757		C1_14440C_A	4264.03	0.474504	0.11321	4.19135	2.77e-05	9.02e-05	4.04479		C2_07860W_A	813.476	-1.06228	0.12114	-8.76899	1.8e-18	2.11e-17
C5_05010W_A	65.4874	-0.220958	0.278164	-0.794344	0.426995	0.519894	0.284085			C2_07820C_A	883.279	-1.06042	0.129466	-8.1907	2.6e-16	2.48e-15	14.6055		C4_05570C_A	769.133	0.474816	0.122565	3.874	0.000107061	0.000315157	3.50147		C2_07820C_A	883.279	-1.06042	0.129466	-8.1907	2.6e-16	2.48e-15
CR_01670W_A	518.617	-0.220946	0.129846	-1.7016	0.0888307	0.137804	0.860737			C2_08060W_A	178.04	-1.06026	0.185017	-5.73059	1e-08	5.05e-08	7.29671		C4_00780C_A	1806.47	0.474827	0.116661	4.07016	4.7e-05	0.000147053	3.83253		C2_08060W_A	178.04	-1.06026	0.185017	-5.73059	1e-08	5.05e-08
C5_05320C_A	3523.89	-0.220829	0.105545	-2.09226	0.0364148	0.0631633	1.19954			C2_09810C_A	259.516	-1.0601	0.176201	-6.01646	1.78e-09	9.65e-09	8.01547		C1_10660W_A	3524.49	0.47621	0.108897	4.37302	1.23e-05	4.18e-05	4.37882		C2_09810C_A	259.516	-1.0601	0.176201	-6.01646	1.78e-09	9.65e-09
CR_04110W_A	946.754	-0.22013	0.151258	-1.45533	0.145578	0.211729	0.67422			C2_01700C_A	940.117	-1.05991	0.129255	-8.20015	2.4e-16	2.32e-15	14.6345		C6_00600C_A	4132.03	0.477086	0.10286	4.63822	3.51e-06	1.3e-05	4.88606		C2_01700C_A	940.117	-1.05991	0.129255	-8.20015	2.4e-16	2.32e-15
C7_03330C_A	6088.8	-0.21975	0.112198	-1.95859	0.0501609	0.0838952	1.07626			C2_03550C_A	1467.07	-1.05847	0.117459	-9.01136	2.04e-19	2.64e-18	17.5784		C1_04560W_A	387.436	0.47744	0.144791	3.29744	0.000975699	0.00242178	2.61586		C2_03550C_A	1467.07	-1.05847	0.117459	-9.01136	2.04e-19	2.64e-18
CR_08490W_A	3425.33	-0.219587	0.114113	-1.92429	0.0543184	0.0898592	1.04644			C2_04260W_A	704.613	-1.05804	0.126458	-8.36672	5.92e-17	6.03e-16	15.2197		C6_00320C_A	636.028	0.477444	0.127201	3.75345	0.000174417	0.000496698	3.30391		C2_04260W_A	704.613	-1.05804	0.126458	-8.36672	5.92e-17	6.03e-16
C3_06590W_A	3656.74	-0.219534	0.109676	-2.00166	0.0453211	0.0767462	1.11494			C2_08500W_A	2960.17	-1.05676	0.097058	-10.8879	1.32e-27	3.49e-26	25.4572		CR_09610C_A	354.365	0.478017	0.152693	3.13057	0.00174467	0.00413574	2.38345		C2_08500W_A	2960.17	-1.05676	0.097058	-10.8879	1.32e-27	3.49e-26
C1_10690W_A	874.534	-0.21868	0.11649	-1.87725	0.0604841	0.0986269	1.006			C2_10850C_A	2002.97	-1.05576	0.122414	-8.6245	6.44e-18	7.13e-17	16.1469		C1_12370W_A	503.53	0.47862	0.152824	3.13184	0.00173712	0.0041209	2.38501		C2_10850C_A	2002.97	-1.05576	0.122414	-8.6245	6.44e-18	7.13e-17
C6_02390W_A	40.861	-0.218617	0.354682	-0.616375	0.537647	0.629063	0.201306			C7_01010W_A	148.627	-1.05554	0.268381	-3.93298	8.39e-05	0.000251147	3.60007		C1_09660W_A	2533.12	0.47873	0.116381	4.11349	3.9e-05	0.000123683	3.90769		C7_01010W_A	148.627	-1.05554	0.268381	-3.93298	8.39e-05	0.000251147
C7_00690W_A	1968.19	-0.217971	0.155434	-1.40234	0.160814	0.231136	0.636132			C2_02040W_A	924.377	-1.05503	0.128772	-8.19302	2.55e-16	2.44e-15	14.6126		C4_05260W_A	883.524	0.479276	0.154425	3.10361	0.00191177	0.00448846	2.3479		C2_02040W_A	924.377	-1.05503	0.128772	-8.19302	2.55e-16	2.44e-15
C7_00230W_A	619.911	-0.217743	0.145957	-1.49182	0.135746	0.199429	0.700212			C2_09370C_A	549.014	-1.05501	0.13324	-7.91816	2.41e-15	2.16e-14	13.6655		C4_05400C_A	630.535	0.479956	0.13433	3.57296	0.000352975	0.000954485	3.02023		C2_09370C_A	549.014	-1.05501	0.13324	-7.91816	2.41e-15	2.16e-14
C1_12760W_A	1357.33	-0.217401	0.110783	-1.9624	0.0497156	0.0832377	1.07968			C2_07590W_A	3087.82	-1.05472	0.0975738	-10.8095	3.1e-27	7.82e-26	25.1068		C1_01780C_A	726.154	0.48014	0.118522	4.05106	5.1e-05	0.000159041	3.79849		C2_07590W_A	3087.82	-1.05472	0.0975738	-10.8095	3.1e-27	7.82e-26
C1_08830C_A	36.0325	-0.216636	0.363232	-0.596413	0.5509	0.640457	0.19351			C2_00350W_A	793.328	-1.05449	0.128029	-8.23637	1.78e-16	1.73e-15	14.762		C4_06710W_A	918.153	0.480265	0.118695	4.04623	5.2e-05	0.000162042	3.79037		C2_00350W_A	793.328	-1.05449	0.128029	-8.23637	1.78e-16	1.73e-15
C1_10200C_A	1583.84	-0.216603	0.106987	-2.02457	0.042911	0.073092	1.13613			C2_03560C_A	4111.3	-1.05416	0.109345	-9.64073	5.38e-22	8.94e-21	20.0487		C1_00520W_A	624.615	0.480789	0.128849	3.73141	0.000190413	0.000538645	3.2687		C2_03560C_A	4111.3	-1.05416	0.109345	-9.64073	5.38e-22	8.94e-21
CR_08520C_A	504.054	-0.216473	0.135326	-1.59964	0.109677	0.16581	0.780389			C2_03980C_A	1602.31	-1.05161	0.112799	-9.32287	1.13e-20	1.66e-19	18.7799		C1_12860C_A	193.622	0.480916	0.215377	2.2329	0.0255552	0.0464965	1.33258		C2_03980C_A	1602.31	-1.05161	0.112799	-9.32287	1.13e-20	1.66e-19
CR_09790W_A	2849.2	-0.216229	0.100899	-2.14302	0.0321114	0.0566877	1.24651			C2_09770C_A	586.188	-1.05023	0.133046	-7.8937	2.93e-15	2.6e-14	13.585		CR_04800W_A	201.446	0.480965	0.190719	2.52185	0.0116738	0.0230335	1.63764		C2_09770C_A	586.188	-1.05023	0.133046	-7.8937	2.93e-15	2.6e-14
CR_09550C_A	2823.87	-0.215918	0.0992708	-2.17504	0.0296271	0.0530426	1.27537			C3_05280C_A	3654.08	-1.04996	0.109527	-9.58633	9.13e-22	1.47e-20	19.8327		C1_12170C_A	579.655	0.481049	0.130978	3.67273	0.000239969	0.000667289	3.17569		C3_05280C_A	3654.08	-1.04996	0.109527	-9.58633	9.13e-22	1.47e-20
C5_04610W_A	913.86	-0.215826	0.120221	-1.79525	0.0726139	0.115801	0.936288			C2_00440W_A	620.2	-1.04794	0.145481	-7.20327	5.88e-13	4.24e-12	11.3726		C5_00140C_A	211.266	0.481351	0.190178	2.53106	0.0113718	0.0224932	1.64795		C2_00440W_A	620.2	-1.04794	0.145481	-7.20327	5.88e-13	4.24e-12
C2_09750W_A	2031.91	-0.215694	0.113072	-1.90758	0.0564455	0.0928005	1.03245			C2_03260W_A	727.562	-1.04737	0.135464	-7.73173	1.06e-14	8.93e-14	13.0491		C4_01190W_A	1675.59	0.481382	0.10599	4.54177	5.58e-06	2e-05	4.69897		C2_03260W_A	727.562	-1.04737	0.135464	-7.73173	1.06e-14	8.93e-14
CR_03050C_A	486.373	-0.215347	0.134806	-1.59745	0.110165	0.166329	0.779032			C2_09460C_A	1380.8	-1.04416	0.106358	-9.81744	9.47e-23	1.66e-21	20.7799		C1_01130W_A	1269.68	0.481606	0.123372	3.90369	9.47e-05	0.000281217	3.55096		C2_09460C_A	1380.8	-1.04416	0.106358	-9.81744	9.47e-23	1.66e-21
C2_00340C_A	4878.29	-0.215024	0.118718	-1.81122	0.0701071	0.112252	0.949804			C2_02270C_A	2636.36	-1.04344	0.115621	-9.02464	1.8e-19	2.36e-18	17.6271		C1_07190W_A	1573.25	0.48173	0.113818	4.23246	2.31e-05	7.64e-05	4.11691		C2_02270C_A	2636.36	-1.04344	0.115621	-9.02464	1.8e-19	2.36e-18
CR_05730C_A	1017.74	-0.214903	0.110896	-1.93789	0.0526368	0.0875341	1.05782			C2_00720C_A	719.304	-1.04341	0.139264	-7.49234	6.77e-14	5.28e-13	12.2774		C4_00620C_A	688.077	0.481766	0.143108	3.36646	0.0007614	0.00192355	2.7159		C2_00720C_A	719.304	-1.04341	0.139264	-7.49234	6.77e-14	5.28e-13
CR_00380W_A	170.98	-0.214532	0.183571	-1.16866	0.242542	0.326615	0.485964			C2_07330W_A	2599.86	-1.04266	0.136915	-7.61539	2.63e-14	2.14e-13	12.6696		C3_05710W_A	9369.02	0.481825	0.100796	4.78018	1.75e-06	6.75e-06	5.1707		C2_07330W_A	2599.86	-1.04266	0.136915	-7.61539	2.63e-14	2.14e-13
CR_04680C_A	116.982	-0.214232	0.236613	-0.905411	0.365248	0.457654	0.339463			C2_07980W_A	642.458	-1.04076	0.126894	-8.20179	2.37e-16	2.29e-15	14.6402		C6_01650C_A	1006.33	0.482069	0.147303	3.27264	0.00106548	0.00262521	2.58084		C2_07980W_A	642.458	-1.04076	0.126894	-8.20179	2.37e-16	2.29e-15
CR_09570W_A	237.381	-0.213954	0.164848	-1.29789	0.194327	0.271547	0.566156			C2_02370C_A	4813.15	-1.04042	0.102896	-10.1113	4.92e-24	9.57e-23	22.0191		C1_00360W_A	454.51	0.482628	0.145214	3.32357	0.000888743	0.00222412	2.65284		C2_02370C_A	4813.15	-1.04042	0.102896	-10.1113	4.92e-24	9.57e-23
C3_06500W_A	5039.7	-0.213792	0.0998704	-2.1407	0.0322983	0.0569619	1.24442			C2_02940W_A	744.769	-1.03972	0.162175	-6.41109	1.44e-10	8.53e-10	9.06905		C1_05460W_A	1228.23	0.483095	0.120361	4.01371	5.98e-05	0.000184108	3.73493		C2_02940W_A	744.769	-1.03972	0.162175	-6.41109	1.44e-10	8.53e-10
C7_00470C_A	1425.69	-0.21313	0.139054	-1.53272	0.125345	0.186338	0.729699			C2_06820C_A	6105.07	-1.03903	0.110466	-9.40595	5.16e-21	7.72e-20	19.1124		C4_02500C_A	477.682	0.484666	0.167352	2.89609	0.00377841	0.00838346	2.07658		C2_06820C_A	6105.07	-1.03903	0.110466	-9.40595	5.16e-21	7.72e-20
C3_06900W_A	498.04	-0.213081	0.132064	-1.61347	0.106643	0.161934	0.790663			C2_00650W_A	796.734	-1.03845	0.129816	-7.99939	1.25e-15	1.14e-14	13.9431		C4_05210W_A	675.588	0.484935	0.124727	3.88797	0.000101084	0.000298526	3.52502		C2_00650W_A	796.734	-1.03845	0.129816	-7.99939	1.25e-15	1.14e-14
C3_07060W_A	5012.7	-0.213001	0.100148	-2.12686	0.0334314	0.0587813	1.23076			C2_01500W_A	177.579	-1.03758	0.198502	-5.22707	1.72e-07	7.57e-07	6.1209		C1_09670C_A	808.524	0.485556	0.128796	3.76995	0.000163279	0.000466439	3.33121		C2_01500W_A	177.579	-1.03758	0.198502	-5.22707	1.72e-07	7.57e-07
C5_00820W_A	3374.1	-0.212854	0.0991671	-2.14642	0.0318398	0.0563089	1.24942			C3_01290W_A	47.898	-1.03687	0.413062	-2.51021	0.0120659	0.023741	1.6245		C1_06530C_A	1808.21	0.485703	0.108998	4.45608	8.35e-06	2.91e-05	4.53611		C3_01290W_A	47.898	-1.03687	0.413062	-2.51021	0.0120659	0.023741
C5_05270C_A	1249.25	-0.212771	0.119251	-1.78423	0.074387	0.118362	0.926786			C2_05360C_A	150.925	-1.03546	0.241351	-4.29026	1.78e-05	5.99e-05	4.22257		CR_08870W_A	614.491	0.485971	0.130446	3.72545	0.000194965	0.000550301	3.2594		C2_05360C_A	150.925	-1.03546	0.241351	-4.29026	1.78e-05	5.99e-05
C7_03670W_A	7991.89	-0.212228	0.107415	-1.97579	0.0481789	0.0809411	1.09183			C2_06090W_A	441.577	-1.03362	0.166121	-6.22208	4.91e-10	2.78e-09	8.55596		C1_13310W_A	379.332	0.486413	0.187017	2.6009	0.00929784	0.018811	1.72559		C2_06090W_A	441.577	-1.03362	0.166121	-6.22208	4.91e-10	2.78e-09
C7_03020C_A	412.249	-0.212027	0.15816	-1.34058	0.180055	0.254165	0.594884			C2_03330C_A	3845	-1.03304	0.108912	-9.48513	2.42e-21	3.76e-20	19.4248		C4_04380C_A	180.271	0.486416	0.178024	2.73231	0.00628923	0.0132844	1.87666		C2_03330C_A	3845	-1.03304	0.108912	-9.48513	2.42e-21	3.76e-20
C3_01170W_A	1271.18	-0.211882	0.107536	-1.97033	0.0488002	0.081877	1.08684			C2_04340C_A	224.195	-1.0324	0.175994	-5.86608	4.46e-09	2.32e-08	7.63451		C4_01880W_A	1428.1	0.486608	0.111257	4.37373	1.22e-05	4.17e-05	4.37986		C2_04340C_A	224.195	-1.0324	0.175994	-5.86608	4.46e-09	2.32e-08
C3_04500C_A	41286.9	-0.211751	0.100355	-2.11003	0.034856	0.0608668	1.21562			C2_00610C_A	5317.54	-1.03233	0.107243	-9.62605	6.21e-22	1.03e-20	19.9872		C7_03860W_A	2643.13	0.486898	0.124622	3.907	9.34e-05	0.000277909	3.5561		C2_00610C_A	5317.54	-1.03233	0.107243	-9.62605	6.21e-22	1.03e-20
CR_01380W_A	687.854	-0.211522	0.118763	-1.78104	0.0749058	0.11901	0.924417			C2_10640C_A	1222.55	-1.02707	0.120766	-8.50458	1.82e-17	1.95e-16	15.71		C1_04830W_A	4324.62	0.488002	0.108348	4.50403	6.67e-06	2.36e-05	4.62709		C2_10640C_A	1222.55	-1.02707	0.120766	-8.50458	1.82e-17	1.95e-16
C1_06320W_A	353.089	-0.211417	0.161164	-1.31181	0.189583	0.265733	0.575554			C2_04300C_A	556.972	-1.0262	0.145536	-7.05119	1.77e-12	1.23e-11	10.9101		C1_11540C_A	3124.77	0.48805	0.122092	3.9974	6.4e-05	0.00019584	3.7081		C2_04300C_A	556.972	-1.0262	0.145536	-7.05119	1.77e-12	1.23e-11
C3_00780W_A	546.988	-0.211405	0.130078	-1.62522	0.104116	0.158775	0.799219			C2_03250W_A	981.802	-1.02501	0.12023	-8.52537	1.52e-17	1.64e-16	15.7852		C1_09180W_A	166.027	0.48811	0.212737	2.29443	0.0217658	0.040303	1.39466		C2_03250W_A	981.802	-1.02501	0.12023	-8.52537	1.52e-17	1.64e-16
C4_01300W_A	2413.76	-0.21119	0.113466	-1.86126	0.0627079	0.10194	0.991654			CR_03290C_A	38.4996	-1.02473	0.380105	-2.69591	0.00701962	0.0146143	1.83522		C7_03250C_A	10815.6	0.488405	0.114834	4.25315	2.11e-05	7.01e-05	4.15428		CR_03290C_A	38.4996	-1.02473	0.380105	-2.69591	0.00701962	0.0146143
CR_05830C_A	426.931	-0.211074	0.142106	-1.48533	0.137456	0.201446	0.69584			C2_04820W_A	2321.98	-1.02289	0.111945	-9.13742	6.4e-20	8.61e-19	18.065		C1_12200W_A	752.038	0.48902	0.116664	4.19168	2.77e-05	9.01e-05	4.04528		C2_04820W_A	2321.98	-1.02289	0.111945	-9.13742	6.4e-20	8.61e-19
C5_04740C_A	967.513	-0.210347	0.110696	-1.90021	0.0574049	0.0942079	1.02591			C2_09620W_A	994.704	-1.02287	0.124709	-8.20204	2.36e-16	2.29e-15	14.6402		C6_01790C_A	462.211	0.489888	0.146368	3.34697	0.000816996	0.00205424	2.68735		C2_09620W_A	994.704	-1.02287	0.124709	-8.20204	2.36e-16	2.29e-15
CR_10640W_A	355.63	-0.210149	0.149167	-1.40882	0.158889	0.228741	0.640656			C2_08920W_A	846.177	-1.02274	0.121417	-8.42333	3.66e-17	3.78e-16	15.4225		C1_02290C_A	1543.83	0.48997	0.108289	4.52466	6.05e-06	2.15e-05	4.66756		C2_08920W_A	846.177	-1.02274	0.121417	-8.42333	3.66e-17	3.78e-16
C3_01690W_A	757.504	-0.21008	0.122158	-1.71975	0.0854784	0.133448	0.874689			C2_03420C_A	798.018	-1.02213	0.141499	-7.22356	5.06e-13	3.67e-12	11.4353		C4_00030C_A	682.179	0.490149	0.121478	4.03488	5.46e-05	0.000169414	3.77105		C2_03420C_A	798.018	-1.02213	0.141499	-7.22356	5.06e-13	3.67e-12
C1_10320W_A	670.793	-0.209765	0.153861	-1.36334	0.172775	0.245572	0.60982			C3_03250W_A	403.355	-1.02211	0.150554	-6.78902	1.13e-11	7.33e-11	10.1349		C1_10210C_A	1379.55	0.490179	0.121972	4.0188	5.85e-05	0.000180525	3.74346		C3_03250W_A	403.355	-1.02211	0.150554	-6.78902	1.13e-11	7.33e-11
C3_05930W_A	840.789	-0.209707	0.119026	-1.76185	0.0780947	0.123187	0.909437			C2_06780C_A	531.203	-1.02134	0.149586	-6.82775	8.63e-12	5.67e-11	10.2464		C1_05740C_A	232.33	0.49025	0.174608	2.80772	0.00498938	0.0107799	1.96738		C2_06780C_A	531.203	-1.02134	0.149586	-6.82775	8.63e-12	5.67e-11
C1_06690W_A	380.061	-0.209677	0.204492	-1.02536	0.305195	0.394496	0.403957			C2_02320C_A	6683.32	-1.01783	0.114047	-8.92468	4.47e-19	5.49e-18	17.2604		C1_03210C_A	3591	0.490418	0.111076	4.41517	1.01e-05	3.49e-05	4.45717		C2_02320C_A	6683.32	-1.01783	0.114047	-8.92468	4.47e-19	5.49e-18
CR_08320W_A	338.747	-0.209559	0.150575	-1.39173	0.164004	0.23457	0.629727			C3_05990C_A	199.91	-1.01731	0.186897	-5.44317	5.23e-08	2.44e-07	6.61261		C1_05470W_A	1053.55	0.49079	0.122419	4.0091	6.09e-05	0.000187282	3.7275		C3_05990C_A	199.91	-1.01731	0.186897	-5.44317	5.23e-08	2.44e-07
CR_10300W_A	4997.54	-0.208789	0.107357	-1.94481	0.0517977	0.0863837	1.06357			C2_09900C_A	3895.76	-1.01678	0.115688	-8.78904	1.51e-18	1.77e-17	16.752		C6_01920C_A	1168.68	0.491035	0.123068	3.98994	6.61e-05	0.00020133	3.69609		C2_09900C_A	3895.76	-1.01678	0.115688	-8.78904	1.51e-18	1.77e-17
C3_07480W_A	972.957	-0.207831	0.10844	-1.91655	0.0552948	0.0912143	1.03994			C2_08310W_A	1217.79	-1.0163	0.11628	-8.74013	2.33e-18	2.68e-17	16.5719		C4_00760W_A	1358.85	0.491056	0.117786	4.16905	3.06e-05	9.87e-05	4.00568		C2_08310W_A	1217.79	-1.0163	0.11628	-8.74013	2.33e-18	2.68e-17
C5_00770C_A	914.045	-0.207756	0.116492	-1.78343	0.0745156	0.118537	0.926144			C2_10580W_A	672.351	-1.01542	0.140604	-7.22186	5.13e-13	3.71e-12	11.4306		C1_13970C_A	673.807	0.491599	0.124848	3.93757	8.23e-05	0.000246852	3.60756		C2_10580W_A	672.351	-1.01542	0.140604	-7.22186	5.13e-13	3.71e-12
C1_05220C_A	138.143	-0.207425	0.243981	-0.850167	0.395233	0.488697	0.31096			C3_04100W_A	129.956	-1.01474	0.216162	-4.69436	2.67e-06	1.01e-05	4.99568		C1_13770C_A	252.225	0.491924	0.158282	3.10789	0.0018843	0.00442888	2.35371		C3_04100W_A	129.956	-1.01474	0.216162	-4.69436	2.67e-06	1.01e-05
CR_02950C_A	2632.04	-0.207204	0.112159	-1.84741	0.0646872	0.104784	0.979705			C2_08780W_A	4950.96	-1.01445	0.101629	-9.98195	1.83e-23	3.38e-22	21.4711		C1_14000C_A	944.968	0.492084	0.124191	3.96232	7.42e-05	0.000224189	3.64939		C2_08780W_A	4950.96	-1.01445	0.101629	-9.98195	1.83e-23	3.38e-22
C2_00010W_A	1163.15	-0.206627	0.124717	-1.65676	0.0975673	0.149972	0.823991			C7_04060W_A	153.188	-1.01344	0.294193	-3.44481	0.000571454	0.00148123	2.82938		C5_03750W_A	179.754	0.493544	0.215528	2.28993	0.0220253	0.0407362	1.39002		C7_04060W_A	153.188	-1.01344	0.294193	-3.44481	0.000571454	0.00148123
C1_06740C_A	1048.62	-0.206587	0.118065	-1.74977	0.0801574	0.126097	0.899295			C2_00590W_A	1221.17	-1.01311	0.112956	-8.96908	2.99e-19	3.79e-18	17.4214		C7_04180W_A	327.425	0.49411	0.158444	3.11851	0.00181768	0.00427869	2.36869		C2_00590W_A	1221.17	-1.01311	0.112956	-8.96908	2.99e-19	3.79e-18
C3_02710W_A	1222.98	-0.206525	0.107411	-1.92275	0.0545117	0.0901322	1.04512			C2_07470W_A	1944.87	-1.01304	0.113186	-8.95023	3.55e-19	4.43e-18	17.3536		C4_02320C_A	6317.58	0.494304	0.117023	4.22398	2.4e-05	7.9e-05	4.10237		C2_07470W_A	1944.87	-1.01304	0.113186	-8.95023	3.55e-19	4.43e-18
CR_03910C_A	720.997	-0.206175	0.144488	-1.42694	0.153599	0.221927	0.653791			C2_10450W_A	329.336	-1.01241	0.165646	-6.11185	9.85e-10	5.42e-09	8.266		C6_00090W_A	806.432	0.494624	0.14262	3.46812	0.00052412	0.00136967	2.86338		C2_10450W_A	329.336	-1.01241	0.165646	-6.11185	9.85e-10	5.42e-09
C7_01050W_A	87.0647	-0.206169	0.243582	-0.846406	0.397326	0.49062	0.309254			C2_10860C_A	5314.75	-1.0114	0.109606	-9.22755	2.77e-20	3.93e-19	18.4056		C4_03900C_A	405.169	0.495018	0.157787	3.13725	0.00170542	0.00405777	2.39171		C2_10860C_A	5314.75	-1.0114	0.109606	-9.22755	2.77e-20	3.93e-19
CR_00850C_A	697.343	-0.206121	0.120222	-1.71451	0.0864356	0.134645	0.870808			C2_01370C_A	1720.19	-1.00911	0.116742	-8.64392	5.43e-18	6.05e-17	16.2182		C5_01100C_A	1367.44	0.495502	0.10793	4.59096	4.41e-06	1.61e-05	4.79317		C2_01370C_A	1720.19	-1.00911	0.116742	-8.64392	5.43e-18	6.05e-17
CR_01140C_A	798.701	-0.206085	0.113121	-1.82181	0.0684845	0.109903	0.958992			C2_03490C_A	350.199	-1.00899	0.4344	-2.32273	0.0201938	0.0377538	1.42304		C1_13960W_A	1225.73	0.49575	0.119533	4.14738	3.36e-05	0.000107913	3.96693		C2_03490C_A	350.199	-1.00899	0.4344	-2.32273	0.0201938	0.0377538
C7_04100C_A	347.597	-0.205609	0.150884	-1.36269	0.17298	0.24581	0.609401			C1_11990W_A	490.693	-1.00803	0.201015	-5.01469	5.31e-07	2.2e-06	5.65758		CR_06570C_A	158.934	0.496445	0.201502	2.46372	0.0137502	0.0266928	1.57361		C1_11990W_A	490.693	-1.00803	0.201015	-5.01469	5.31e-07	2.2e-06
C1_01170C_A	848.359	-0.205307	0.120576	-1.70272	0.0886197	0.137577	0.861453			C2_09870W_A	654.026	-1.00697	0.13183	-7.63841	2.2e-14	1.8e-13	12.7447		C6_01740C_A	666.504	0.496858	0.14554	3.41389	0.000640425	0.00164862	2.78288		C2_09870W_A	654.026	-1.00697	0.13183	-7.63841	2.2e-14	1.8e-13
CR_10010C_A	2723.03	-0.205277	0.100565	-2.04125	0.041226	0.0705988	1.1512			C2_00120C_A	2145.11	-1.00662	0.114978	-8.75483	2.04e-18	2.38e-17	16.6234		C1_11800C_A	193.125	0.497116	0.20501	2.42484	0.0153152	0.0294176	1.53139		C2_00120C_A	2145.11	-1.00662	0.114978	-8.75483	2.04e-18	2.38e-17
C3_05080W_A	80.5941	-0.205169	0.244984	-0.837479	0.402324	0.496119	0.304414			C2_02260W_A	1828.67	-1.00642	0.102895	-9.78103	1.36e-22	2.36e-21	20.6271		C1_01760W_A	436.299	0.498013	0.146377	3.40226	0.000668307	0.00171417	2.76595		C2_02260W_A	1828.67	-1.00642	0.102895	-9.78103	1.36e-22	2.36e-21
C3_05530W_A	2133.04	-0.204932	0.113414	-1.80694	0.070771	0.113173	0.946256			C2_01480W_A	5754.2	-1.00585	0.103384	-9.7292	2.26e-22	3.87e-21	20.4123		C1_10480W_A	1269.01	0.498439	0.118959	4.19	2.79e-05	9.06e-05	4.04287		C2_01480W_A	5754.2	-1.00585	0.103384	-9.7292	2.26e-22	3.87e-21
CR_06780W_A	824.455	-0.204279	0.116848	-1.74825	0.0804213	0.12645	0.898082			C2_05580W_A	2214.31	-1.00512	0.119864	-8.38551	5.05e-17	5.15e-16	15.2882		C1_01080W_A	382.071	0.498473	0.140196	3.55553	0.000377213	0.00101443	2.99378		C2_05580W_A	2214.31	-1.00512	0.119864	-8.38551	5.05e-17	5.15e-16
CR_01300W_A	2374.57	-0.203732	0.13879	-1.46792	0.142127	0.207419	0.683151			C3_03420C_A	9515.23	-1.00422	0.106479	-9.43114	4.06e-21	6.16e-20	19.2104		C4_02130W_A	750.579	0.498585	0.124068	4.01865	5.85e-05	0.000180553	3.7434		C3_03420C_A	9515.23	-1.00422	0.106479	-9.43114	4.06e-21	6.16e-20
C4_00750C_A	441.66	-0.203341	0.145464	-1.39788	0.162148	0.232698	0.633207			C2_10160W_A	587.822	-1.00353	0.153887	-6.5212	6.97e-11	4.25e-10	9.37161		C1_08180C_A	2591.68	0.498716	0.110521	4.51242	6.41e-06	2.27e-05	4.64397		C2_10160W_A	587.822	-1.00353	0.153887	-6.5212	6.97e-11	4.25e-10
C5_04100W_A	1470.55	-0.203126	0.102757	-1.97675	0.0480698	0.080843	1.09236			C2_08020C_A	1274.47	-1.00326	0.116557	-8.60746	7.47e-18	8.23e-17	16.0846		C4_04240C_A	2488.81	0.499588	0.112691	4.43326	9.28e-06	3.23e-05	4.4908		C2_08020C_A	1274.47	-1.00326	0.116557	-8.60746	7.47e-18	8.23e-17
C3_07460W_A	1005.71	-0.202203	0.112581	-1.79607	0.0724837	0.115622	0.936959			C2_08900W_A	2851.08	-1.00143	0.104039	-9.62557	6.24e-22	1.03e-20	19.9872		CR_07150W_A	2328.22	0.499702	0.136415	3.66311	0.000249175	0.000690781	3.16066		C2_08900W_A	2851.08	-1.00143	0.104039	-9.62557	6.24e-22	1.03e-20
CR_03110W_A	965.333	-0.201484	0.133438	-1.50994	0.131059	0.193703	0.712863			C2_01200C_A	3327.28	-1.00109	0.122364	-8.18126	2.81e-16	2.68e-15	14.5719		C7_02090C_A	256.584	0.500142	0.16405	3.04871	0.00229825	0.00530409	2.27539		C2_01200C_A	3327.28	-1.00109	0.122364	-8.18126	2.81e-16	2.68e-15
C3_01390C_A	1290.86	-0.201116	0.113804	-1.76721	0.0771924	0.121944	0.913839			C2_03910C_A	833.11	-0.999142	0.114248	-8.74535	2.22e-18	2.57e-17	16.5901		C3_00200C_A	2378.54	0.501455	0.109324	4.58686	4.5e-06	1.63e-05	4.78781
C3_06770W_A	202.637	-0.200959	0.177191	-1.13413	0.256738	0.342837	0.464912			C2_01440C_A	877.617	-0.998661	0.159676	-6.25429	3.99e-10	2.28e-09	8.64207		C1_01190C_A	910.16	0.50184	0.124728	4.02348	5.73e-05	0.000177056	3.75189
CR_02560C_A	1304.64	-0.200902	0.127018	-1.58168	0.113723	0.171135	0.766661			C2_06190W_A	2912.99	-0.997888	0.111277	-8.96757	3.03e-19	3.83e-18	17.4168		C1_08940C_A	683.477	0.502066	0.151849	3.30636	0.000945173	0.00234967	2.62899
C3_03200C_A	301.596	-0.200462	0.154176	-1.30021	0.193528	0.270608	0.567659			C2_07020C_A	395.298	-0.997528	0.15606	-6.39196	1.64e-10	9.62e-10	9.01682		C6_00710W_A	384.286	0.502713	0.144918	3.46895	0.000522499	0.00136599	2.86455
C2_07630C_A	1143.59	-0.200168	0.394575	-0.5073	0.611945	0.692495	0.159583			C3_04910C_A	3270.43	-0.996211	0.136998	-7.27171	3.55e-13	2.61e-12	11.5834		C1_12700W_A	250.963	0.502952	0.180404	2.78792	0.00530476	0.0113936	1.94334
C3_04750W_A	281.557	-0.199905	0.159988	-1.24951	0.21148	0.291494	0.535371			C2_10670W_A	5996.54	-0.995629	0.136224	-7.30876	2.7e-13	2e-12	11.699		CR_04590C_A	1661.16	0.503843	0.149636	3.36712	0.000759564	0.00192043	2.7166
C7_00520W_A	3901.18	-0.199829	0.112389	-1.77801	0.0754021	0.11953	0.922522			C2_03500W_A	1675.04	-0.995307	0.113422	-8.77525	1.71e-18	2e-17	16.699		C1_09210C_A	1776.81	0.503956	0.12565	4.01078	6.05e-05	0.000186316	3.72975
C3_00630W_A	804.206	-0.199829	0.119262	-1.67555	0.0938258	0.144779	0.839296			C2_02210C_A	433.624	-0.995069	0.132746	-7.49602	6.58e-14	5.16e-13	12.2874		C4_04920W_A	1173.14	0.5041	0.11425	4.41225	1.02e-05	3.54e-05	4.451
CR_07360W_A	1038.98	-0.199642	0.128381	-1.55508	0.119927	0.179497	0.745943			C3_02600C_A	1532.29	-0.994601	0.10519	-9.45528	3.22e-21	4.96e-20	19.3045		C4_05920C_A	247.7	0.504497	0.164205	3.07237	0.00212367	0.00492794	2.30733
C5_02830W_A	830.204	-0.199534	0.112067	-1.78049	0.0749956	0.119063	0.924221			C2_09600C_A	991.755	-0.994549	0.12895	-7.71267	1.23e-14	1.03e-13	12.9872		C1_05490C_A	2330.29	0.504582	0.12072	4.17977	2.92e-05	9.45e-05	4.02457
C3_01660W_A	312.752	-0.199284	0.151404	-1.31624	0.188094	0.263994	0.578405			C2_03170W_A	404.015	-0.993302	0.143096	-6.94152	3.88e-12	2.62e-11	10.5817		C1_04860W_A	1214.7	0.504879	0.113214	4.4595	8.22e-06	2.87e-05	4.54212
C3_02940C_A	5231.9	-0.198428	0.111485	-1.77987	0.0750972	0.119165	0.92385			C2_02510W_A	3853.71	-0.992576	0.121601	-8.16257	3.28e-16	3.12e-15	14.5058		C1_11560C_A	625.279	0.505222	0.129281	3.90793	9.31e-05	0.000277096	3.55737
C7_00490C_A	1248.63	-0.197688	0.136288	-1.45052	0.146914	0.213477	0.670648			C2_05190W_A	1183.71	-0.992291	0.12329	-8.04845	8.39e-16	7.73e-15	14.1118		C1_12920C_A	687.438	0.505229	0.125341	4.03084	5.56e-05	0.000172103	3.76421
C7_01680C_A	422.126	-0.197631	0.175083	-1.12879	0.258988	0.345297	0.461808			C2_09360W_A	837.268	-0.991369	0.139502	-7.10646	1.19e-12	8.41e-12	11.0752		C7_03930C_A	4573.09	0.505807	0.0941627	5.37163	7.8e-08	3.58e-07	6.44612
C3_05590C_A	2489.41	-0.197498	0.103158	-1.91453	0.0555526	0.0915213	1.03848			C2_01560W_A	1155.89	-0.991117	0.107486	-9.22093	2.95e-20	4.16e-19	18.3809		C4_01820C_A	2633.37	0.506208	0.100244	5.04978	4.42e-07	1.84e-06	5.73518
CR_00410W_A	471.161	-0.197246	0.131723	-1.49743	0.134282	0.19778	0.703817			C2_00160C_A	2243.19	-0.990103	0.119827	-8.26275	1.42e-16	1.41e-15	14.8508		C4_04600C_A	528.456	0.506516	0.126881	3.99205	6.55e-05	0.000199834	3.69933
C7_02210W_A	15.289	-0.196706	0.530584	-0.370735	0.710835	0.77724	0.109445			C2_07680W_A	3634.96	-0.989394	0.125159	-7.90507	2.68e-15	2.38e-14	13.6234		C1_07590C_A	1034.31	0.506549	0.120018	4.2206	2.44e-05	7.99e-05	4.09745
C3_05770C_A	868.797	-0.196354	0.132885	-1.47762	0.139508	0.203958	0.69046			CR_04220C_A	30.9066	-0.98927	0.388945	-2.54347	0.0109758	0.0217639	1.66226		C1_11810W_A	644.281	0.506776	0.144659	3.50325	0.000459617	0.00121582	2.91513
CR_01960C_A	560.879	-0.195826	0.130928	-1.49568	0.134737	0.198255	0.702776			C2_04240C_A	1237.71	-0.988268	0.10972	-9.0072	2.11e-19	2.73e-18	17.5638		C1_05610W_A	604.976	0.507219	0.132938	3.81547	0.000135926	0.000394302	3.40417
C5_00650C_A	2125.99	-0.195375	0.118098	-1.65435	0.0980568	0.150579	0.822236			C2_09950W_A	4776.37	-0.988186	0.099942	-9.8876	4.71e-23	8.44e-22	21.0737		C1_03240W_A	1210.04	0.507327	0.125939	4.02836	5.62e-05	0.000173845	3.75984
C1_03490W_A	1562.62	-0.195145	0.129657	-1.50508	0.132304	0.195408	0.709058			C2_03140C_A	1564.25	-0.984509	0.113064	-8.70757	3.1e-18	3.54e-17	16.451		C1_14590C_A	613.79	0.507593	0.146906	3.45524	0.000549813	0.00143095	2.84438
C7_02480W_A	1050.46	-0.194602	0.115779	-1.68081	0.0927989	0.143263	0.843865			C2_04380C_A	1633.52	-0.98248	0.111228	-8.833	1.02e-18	1.22e-17	16.9136		C4_05880W_A	298.725	0.507909	0.192623	2.6368	0.00836922	0.0170949	1.76713
CR_02580W_A	1363.39	-0.194172	0.109071	-1.78024	0.0750362	0.119098	0.924094			C2_01970C_A	2064.57	-0.982016	0.121587	-8.07666	6.66e-16	6.23e-15	14.2055		C1_10310W_A	148.199	0.507928	0.199498	2.54603	0.0108955	0.021645	1.66464
CR_07840C_A	258.821	-0.19416	0.20871	-0.930285	0.352223	0.444214	0.352408			C2_07400C_A	6939.93	-0.981602	0.120914	-8.11817	4.73e-16	4.46e-15	14.3507		C6_02130C_A	289.303	0.508952	0.150815	3.37468	0.000739019	0.00187967	2.72592
C2_05570C_A	417.524	-0.193549	0.15151	-1.27747	0.201438	0.279646	0.553391			C2_01020W_A	6578.15	-0.980621	0.120586	-8.13216	4.22e-16	3.99e-15	14.399		C1_07820W_A	425.612	0.509196	0.147345	3.45581	0.00054865	0.00142909	2.84494
C3_02690C_A	824.461	-0.193068	0.122144	-1.58065	0.113957	0.171365	0.766077			C2_04680W_A	2073.04	-0.980237	0.115852	-8.46112	2.65e-17	2.79e-16	15.5544		C1_11310C_A	1587.07	0.510244	0.121964	4.18355	2.87e-05	9.31e-05	4.03105
C1_10030W_A	2502.69	-0.19303	0.104672	-1.84415	0.065161	0.105391	0.977197			C2_09640W_A	6016.02	-0.977882	0.0937161	-10.4345	1.72e-25	3.74e-24	23.4271		C5_04150C_A	248.789	0.510395	0.167062	3.05513	0.00224963	0.00519566	2.28436
C7_03570W_A	187.759	-0.192938	0.198202	-0.973445	0.330332	0.420933	0.375787			C2_01300C_A	1694.67	-0.977216	0.118937	-8.21622	2.1e-16	2.04e-15	14.6904		C1_03640C_A	724.438	0.510677	0.128722	3.96728	7.27e-05	0.000219882	3.65781
C5_02530W_A	2264.9	-0.192722	0.104838	-1.83828	0.0660212	0.106539	0.972491			C6_03030W_A	75.3498	-0.977169	0.28993	-3.37037	0.000750686	0.00190251	2.72067		C7_02490W_A	847.125	0.511228	0.131023	3.90183	9.55e-05	0.000283119	3.54803
C5_00300C_A	1415.4	-0.192218	0.10982	-1.7503	0.0800657	0.125984	0.899685			C5_01820W_A	3686.21	-0.97699	0.105703	-9.2428	2.4e-20	3.43e-19	18.4647		C4_00470C_A	1273.02	0.51141	0.110929	4.61025	4.02e-06	1.48e-05	4.82974
C3_04510W_A	700.928	-0.191889	0.159772	-1.20101	0.229747	0.312466	0.505197			C2_00140W_A	2334.01	-0.974548	0.137848	-7.06972	1.55e-12	1.08e-11	10.9666		C1_12270W_A	181.837	0.51171	0.191323	2.67459	0.00748217	0.0155216	1.80906
C1_00510W_A	1150.03	-0.191832	0.124458	-1.54133	0.123236	0.183739	0.735799			C2_00540W_A	1088.63	-0.974508	0.165654	-5.88278	4.03e-09	2.11e-08	7.67572		C1_03950C_A	133.378	0.511878	0.20766	2.46498	0.0137021	0.0266076	1.57499
CR_02610C_A	1775.89	-0.191732	0.10423	-1.83951	0.0658408	0.106329	0.973349			C2_01620W_A	9567.37	-0.973823	0.0972165	-10.0171	1.28e-23	2.41e-22	21.618		C1_03510C_A	2892.08	0.512182	0.120771	4.24093	2.23e-05	7.37e-05	4.13253
C1_07960W_A	418.162	-0.191289	0.161926	-1.18134	0.237468	0.320662	0.493952			C2_10590W_A	3380.95	-0.97144	0.115659	-8.39917	4.5e-17	4.62e-16	15.3354		C1_04610W_A	58212.2	0.512583	0.11069	4.6308	3.64e-06	1.34e-05	4.8729
CR_08340W_A	5556.28	-0.191214	0.121931	-1.56821	0.116833	0.175112	0.756685			C2_07670C_A	1048.23	-0.970991	0.129575	-7.49366	6.7e-14	5.24e-13	12.2807		C4_06600W_A	2324.63	0.513079	0.0996357	5.14955	2.61e-07	1.12e-06	5.95078
CR_06520C_A	528.98	-0.191059	0.12548	-1.52262	0.127854	0.189625	0.722104			C6_02210W_A	493.299	-0.969549	0.138447	-7.00301	2.51e-12	1.72e-11	10.7645		C1_07100C_A	167.003	0.513522	0.20466	2.50915	0.0121022	0.0237978	1.62346
CR_02620C_A	2927.11	-0.190835	0.10073	-1.89451	0.0581571	0.0952463	1.02115			C2_04320W_A	499.935	-0.969059	0.131701	-7.35802	1.87e-13	1.41e-12	11.8508		C4_03620C_A	230.278	0.513532	0.167632	3.06344	0.00218808	0.00506266	2.29562
C3_06950W_A	321.637	-0.190682	0.173459	-1.09929	0.271641	0.358812	0.445133			C2_04270W_A	1208.54	-0.966581	0.113059	-8.54936	1.24e-17	1.34e-16	15.8729		C4_00150C_A	1750.43	0.513973	0.112262	4.57834	4.69e-06	1.7e-05	4.76955
CR_09830W_A	414.166	-0.190529	0.14212	-1.34062	0.180043	0.254165	0.594884			C2_02280W_A	2499.66	-0.966312	0.113534	-8.5112	1.72e-17	1.85e-16	15.7328		C4_04290W_A	942.974	0.514036	0.112439	4.5717	4.84e-06	1.75e-05	4.75696
C2_01150W_A	621.385	-0.189988	0.122675	-1.5487	0.121454	0.181526	0.741062			C2_03030W_A	527.001	-0.965592	0.135774	-7.11177	1.15e-12	8.11e-12	11.091		C1_02610W_A	1017.76	0.514718	0.127912	4.024	5.72e-05	0.000176754	3.75263
C3_01570W_A	256.84	-0.189953	0.154041	-1.23314	0.217525	0.298663	0.524818			C2_09250W_A	519.907	-0.965295	0.143176	-6.74201	1.56e-11	1.01e-10	9.99568		C1_02120C_A	20235.3	0.514962	0.133532	3.85646	0.000115043	0.000336479	3.47304
C7_02640W_A	4657.43	-0.189877	0.112107	-1.69372	0.0903193	0.139977	0.853942			C2_08560W_A	1636.93	-0.965011	0.109442	-8.81756	1.17e-18	1.38e-17	16.8601		C1_14250C_A	988.332	0.515145	0.121863	4.22725	2.37e-05	7.79e-05	4.10846
C7_01210C_A	972.355	-0.189857	0.139486	-1.36111	0.173478	0.246407	0.608346			C1_03680W_A	1714.67	-0.964276	0.137269	-7.02474	2.14e-12	1.48e-11	10.8297		C1_07900W_A	1392.77	0.515283	0.115212	4.47246	7.73e-06	2.71e-05	4.56703
C7_03010W_A	2422.86	-0.189201	0.113135	-1.67234	0.0944572	0.145647	0.836698			C2_02720W_A	4495.79	-0.963989	0.0948798	-10.1601	2.99e-24	5.9e-23	22.2291		C1_09030C_A	8001.19	0.515312	0.108274	4.75932	1.94e-06	7.43e-06	5.12901
CR_04840C_A	474.559	-0.189153	0.147583	-1.28167	0.199959	0.278076	0.555836			C2_05530C_A	1929.14	-0.96395	0.121971	-7.90314	2.72e-15	2.42e-14	13.6162		C4_06940C_A	571.045	0.515953	0.13938	3.70178	0.00021409	0.000599431	3.22226
C3_07220C_A	1843.36	-0.188922	0.102638	-1.84066	0.0656716	0.106136	0.974137			C2_01860C_A	770.999	-0.963796	0.133595	-7.2143	5.42e-13	3.92e-12	11.4067		C1_12580W_A	941.315	0.516015	0.132348	3.89891	9.66e-05	0.00028642	3.543
CR_02340W_A	4.50934	-0.188868	0.989399	-0.190892	0.84861	0.885102	0.0530065			C2_08810C_A	16513.6	-0.963403	0.104826	-9.19048	3.91e-20	5.41e-19	18.2668		CR_08550W_A	1314.48	0.516289	0.12082	4.27321	1.93e-05	6.43e-05	4.19179
CR_06900C_A	450.824	-0.187989	0.150667	-1.24771	0.212139	0.292275	0.534209			C2_05170W_A	1343.28	-0.963288	0.117908	-8.16983	3.09e-16	2.94e-15	14.5317		C4_05820W_A	979.627	0.517035	0.129902	3.9802	6.89e-05	0.000209165	3.67951
C3_03300C_A	801.528	-0.187855	0.124784	-1.50545	0.132209	0.195313	0.709268			C2_04160W_A	1254.65	-0.963287	0.115943	-8.30826	9.71e-17	9.68e-16	15.0141		C4_03130W_A	977.022	0.517112	0.116775	4.42827	9.5e-06	3.3e-05	4.48149
C5_00590W_A	56998.7	-0.187238	0.095841	-1.95363	0.050745	0.0847832	1.07169			C2_08380C_A	582.559	-0.963019	0.149503	-6.44148	1.18e-10	7.05e-10	9.15181		C1_05070C_A	706.322	0.518375	0.126093	4.11104	3.94e-05	0.000124816	3.90373
C3_07910W_A	265.096	-0.187072	0.186509	-1.00302	0.315853	0.40597	0.391507			C2_08450W_A	1302.83	-0.962942	0.135311	-7.11651	1.11e-12	7.85e-12	11.1051		C3_00310C_A	222.972	0.518732	0.16634	3.1185	0.00181772	0.00427869	2.36869
C3_07940W_A	788.871	-0.186714	0.11755	-1.58837	0.112202	0.169125	0.771793			C2_09690C_A	527.535	-0.961693	0.136584	-7.04105	1.91e-12	1.32e-11	10.8794		C4_05030C_A	2441.29	0.518811	0.105934	4.89749	9.71e-07	3.84e-06	5.41567
C3_01880W_A	426.491	-0.186307	0.135371	-1.37627	0.168737	0.240745	0.618443			C2_02520W_A	687.168	-0.961627	0.120097	-8.00712	1.17e-15	1.07e-14	13.9706		C1_00690W_A	692.947	0.519231	0.135197	3.84056	0.000122755	0.000357559	3.44665
C3_01030W_A	1573.67	-0.186041	0.112728	-1.65036	0.0988697	0.151718	0.818964			C2_08790W_A	836.963	-0.9611	0.12236	-7.85466	4.01e-15	3.51e-14	13.4547		C4_04820C_A	2845.56	0.519757	0.113539	4.57778	4.7e-06	1.7e-05	4.76955
C5_04950C_A	1110.31	-0.185829	0.106833	-1.73943	0.0819586	0.128645	0.890606			C2_04130W_A	1199.14	-0.960814	0.109811	-8.74971	2.14e-18	2.48e-17	16.6055		C1_08260C_A	1409.8	0.519826	0.111008	4.6828	2.83e-06	1.06e-05	4.97469
C7_00210C_A	586.538	-0.185574	0.138364	-1.3412	0.179855	0.253995	0.595175			C2_00100C_A	3102.88	-0.9605	0.104238	-9.21453	3.13e-20	4.39e-19	18.3575		C4_01680W_A	655.208	0.520219	0.13288	3.91494	9.04e-05	0.000269421	3.56957
C3_00770C_A	3387.69	-0.185228	0.0956891	-1.93573	0.052901	0.0878561	1.05623			C2_05730C_A	1125.72	-0.958417	0.123243	-7.77663	7.45e-15	6.35e-14	13.1972		C6_01100W_A	1162.67	0.520322	0.141658	3.67309	0.000239636	0.000666653	3.1761
C6_01220C_A	2083.64	-0.185034	0.109684	-1.68697	0.0916087	0.1417	0.848629			C2_07700C_A	82.7021	-0.957639	0.266057	-3.59937	0.000318985	0.000869575	3.06069		C2_01040W_A	112.354	0.520935	0.222355	2.3428	0.0191395	0.0359725	1.44403
CR_09880W_A	5926.27	-0.184882	0.117893	-1.56822	0.11683	0.175112	0.756685			C2_09350W_A	965.884	-0.957607	0.14705	-6.51213	7.41e-11	4.49e-10	9.34775		C1_00730C_A	2194.24	0.521998	0.1002	5.20956	1.89e-07	8.28e-07	6.08197
C1_00810W_A	193.517	-0.18454	0.173535	-1.06341	0.287594	0.376167	0.42462			C6_02330W_A	6374.23	-0.957398	0.119052	-8.04185	8.85e-16	8.15e-15	14.0888		C6_03300C_A	1312.28	0.522403	0.141274	3.69781	0.00021747	0.000606596	3.2171
C7_00440C_A	4843.64	-0.183839	0.105467	-1.74309	0.0813176	0.127733	0.893696			C3_00720W_A	9505.72	-0.957365	0.112118	-8.53893	1.35e-17	1.47e-16	15.8327		C6_02150C_A	346.819	0.522577	0.149495	3.49561	0.000472977	0.00124674	2.90422
C4_07260W_A	82.4952	-0.183757	0.285785	-0.64299	0.52023	0.611827	0.213371			C2_06600W_A	1153.28	-0.956426	0.113438	-8.43128	3.42e-17	3.55e-16	15.4498		C6_00660C_A	1175.06	0.522617	0.137663	3.79637	0.000146832	0.00042401	3.37262
C3_02830W_A	657.545	-0.183648	0.122901	-1.49428	0.135101	0.198711	0.701777			C2_02500W_A	900.231	-0.955498	0.140923	-6.78029	1.2e-11	7.76e-11	10.1101		C4_00140C_A	2851.3	0.522733	0.122113	4.28074	1.86e-05	6.24e-05	4.20482
C6_01110W_A	5576.96	-0.183315	0.107264	-1.70901	0.0874495	0.136059	0.866274			C2_03380W_A	4844.79	-0.955292	0.109911	-8.69147	3.58e-18	4.06e-17	16.3915		C6_03780C_A	654.095	0.523271	0.135555	3.8602	0.000113292	0.000331813	3.47911
C3_00610W_A	497.988	-0.183262	0.149063	-1.22943	0.218912	0.300245	0.522524			C5_02070C_A	1263.93	-0.954694	0.121609	-7.8505	4.14e-15	3.63e-14	13.4401		C1_09380W_A	899.053	0.523983	0.12856	4.07577	4.59e-05	0.000143831	3.84215
C4_00970C_A	3115.39	-0.183135	0.177745	-1.03032	0.30286	0.392512	0.406147			C5_02430W_A	88.2438	-0.95375	0.251263	-3.79583	0.000147153	0.000424624	3.372		C4_05780C_A	753.131	0.524544	0.161669	3.24455	0.00117635	0.00287286	2.54169
CR_04770C_A	479.205	-0.183047	0.134894	-1.35698	0.174789	0.248104	0.605367			CR_09370W_A	4596.6	-0.953339	0.122037	-7.81187	5.63e-15	4.87e-14	13.3125		C1_09990W_A	1691.41	0.525237	0.106116	4.94967	7.43e-07	3e-06	5.52288
C7_01310C_A	1.03486	-0.182845	2.23822	-0.081692	0.934892	0.951448	0.0216151			C2_06160W_A	172.983	-0.953155	0.194415	-4.90269	9.45e-07	3.75e-06	5.42597		C4_06650W_A	1708.95	0.525238	0.105111	4.99696	5.82e-07	2.39e-06	5.6216
CR_08720W_A	30.536	-0.182784	0.413773	-0.441749	0.658671	0.732507	0.135188			C5_01480W_A	402.903	-0.952757	0.142017	-6.70877	1.96e-11	1.26e-10	9.89963		C1_00830W_A	336.271	0.525313	0.149953	3.50319	0.000459722	0.00121582	2.91513
C6_04520W_A	8643.6	-0.182636	0.105536	-1.73056	0.0835306	0.130855	0.883209			C2_01360C_A	2949.99	-0.951653	0.114173	-8.33519	7.74e-17	7.77e-16	15.1096		C4_02840C_A	588.004	0.525337	0.124384	4.22351	2.41e-05	7.91e-05	4.10182
C7_02330W_A	1547.79	-0.182629	0.119225	-1.5318	0.125572	0.186632	0.729013			C2_04620W_A	3797.95	-0.94974	0.115921	-8.193	2.55e-16	2.44e-15	14.6126		C1_10120C_A	1120.4	0.525379	0.116108	4.52491	6.04e-06	2.15e-05	4.66756
C5_03800W_A	766.841	-0.182533	0.125726	-1.45183	0.14655	0.213045	0.671528			C2_05300C_A	7417.72	-0.949311	0.111887	-8.48458	2.16e-17	2.3e-16	15.6383		C1_06060C_A	2498.56	0.526125	0.112073	4.69447	2.67e-06	1.01e-05	4.99568
C3_00940W_A	812.804	-0.1825	0.120428	-1.51543	0.129663	0.191952	0.716808			C2_06430C_A	209.82	-0.947837	0.177061	-5.35317	8.64e-08	3.93e-07	6.40561		C1_11580W_A	615.09	0.5263	0.128087	4.10894	3.97e-05	0.000125768	3.90043
CR_03820C_A	266.876	-0.182492	0.168016	-1.08616	0.277407	0.364998	0.437709			C2_04590C_A	9915.56	-0.946346	0.102167	-9.26272	1.99e-20	2.86e-19	18.5436		C6_01910W_A	7866.38	0.526367	0.0999914	5.26413	1.41e-07	6.25e-07	6.20412
C3_02030W_A	1689.2	-0.182489	0.107049	-1.70471	0.0882476	0.1371	0.862963			C2_02090W_A	1147.53	-0.945146	0.117156	-8.0674	7.18e-16	6.7e-15	14.1739		C1_08500C_A	103741	0.526818	0.115602	4.55716	5.18e-06	1.86e-05	4.73049
C3_03810W_A	717.21	-0.182015	0.124585	-1.46097	0.144024	0.209851	0.678089			CR_00640W_A	25118.7	-0.944134	0.138602	-6.81181	9.64e-12	6.29e-11	10.2013		C1_01360C_A	1899.58	0.52688	0.142105	3.70767	0.000209171	0.000587022	3.23135
C1_02560W_A	27.6205	-0.182002	0.397261	-0.458142	0.64685	0.722724	0.141027			C5_00190C_A	35008.6	-0.944111	0.111546	-8.46387	2.59e-17	2.73e-16	15.5638		C4_02750W_A	127.838	0.52768	0.232396	2.27061	0.0231705	0.0425338	1.37127
CR_05780W_A	5625.19	-0.181668	0.105309	-1.72509	0.0845114	0.132067	0.879205			C2_00360C_A	4163.02	-0.94384	0.0964032	-9.79054	1.24e-22	2.15e-21	20.6676		C1_07830C_A	296.966	0.528946	0.160955	3.2863	0.00101511	0.00251082	2.60019
C3_05210C_A	1285.16	-0.181325	0.184112	-0.984858	0.324694	0.41523	0.381711			C2_10680W_A	825.907	-0.941604	0.12937	-7.2784	3.38e-13	2.49e-12	11.6038		C1_04070C_A	481.642	0.530281	0.134862	3.93201	8.42e-05	0.000251926	3.59873
C7_01890C_A	2351.83	-0.181323	0.148916	-1.21762	0.22337	0.304917	0.515818			C2_06270W_A	201.901	-0.941525	0.206184	-4.56643	4.96e-06	1.79e-05	4.74715		C1_14100W_A	1258.52	0.531119	0.12611	4.21155	2.54e-05	8.3e-05	4.08092
CR_06320C_A	310.884	-0.180855	0.152513	-1.18583	0.235688	0.319002	0.496207			C2_07610C_A	2392.48	-0.941319	0.106002	-8.88022	6.67e-19	8.05e-18	17.0942		C1_04430C_A	832.773	0.531574	0.135712	3.91691	8.97e-05	0.000267601	3.57251
C4_03340C_A	83.9379	-0.180419	0.240588	-0.749907	0.453311	0.545701	0.263045			C2_08840W_A	1146.12	-0.940375	0.123248	-7.62994	2.35e-14	1.92e-13	12.7167		C3_03860W_A	269.208	0.531633	0.174091	3.05377	0.00225984	0.00521734	2.28255
C3_01850W_A	2430.24	-0.180287	0.104229	-1.72971	0.0836813	0.131059	0.882534			C2_02800W_A	860.244	-0.940014	0.126298	-7.4428	9.86e-14	7.59e-13	12.1198		C1_04520C_A	2045.14	0.532592	0.107133	4.97131	6.65e-07	2.71e-06	5.56703
C5_01430C_A	556.514	-0.180235	0.134278	-1.34226	0.179513	0.253568	0.595906			C2_00950C_A	1552.77	-0.939795	0.10655	-8.82022	1.14e-18	1.35e-17	16.8697		C4_01560C_A	526.265	0.532604	0.154384	3.44986	0.000560887	0.0014568	2.8366
CR_01340W_A	19.8284	-0.179683	0.503742	-0.356696	0.72132	0.784803	0.105239			C2_09140C_A	2336.89	-0.939772	0.137205	-6.84939	7.42e-12	4.9e-11	10.3098		C4_01060W_A	2519.29	0.533341	0.104856	5.08641	3.65e-07	1.54e-06	5.81248
C7_03190C_A	72.2778	-0.179421	0.268134	-0.669147	0.503402	0.595438	0.225163			C2_09270C_A	3518.31	-0.938179	0.102258	-9.17466	4.53e-20	6.21e-19	18.2069		C1_11860W_A	6429.31	0.53401	0.108603	4.91709	8.78e-07	3.5e-06	5.45593
C3_02260C_A	1337.1	-0.178948	0.120226	-1.48844	0.136636	0.20046	0.697973			C2_10460C_A	1845.67	-0.937961	0.103815	-9.0349	1.64e-19	2.16e-18	17.6655		C6_04600W_A	254.93	0.534071	0.190321	2.80616	0.00501353	0.0108228	1.96566
CR_09350C_A	20.7256	-0.17884	0.58819	-0.304051	0.761089	0.818716	0.0868666			C2_04020C_A	1715.87	-0.936583	0.105269	-8.89704	5.74e-19	6.97e-18	17.1568		C1_13030C_A	3644.13	0.534112	0.0980874	5.44527	5.17e-08	2.42e-07	6.61618
C5_03570W_A	532.593	-0.178242	0.127112	-1.40224	0.160842	0.231136	0.636132			C2_06730W_A	9888.39	-0.935689	0.0945246	-9.89889	4.21e-23	7.58e-22	21.1203		C1_10890C_A	1242.79	0.534458	0.110772	4.82487	1.4e-06	5.43e-06	5.2652
C7_01330C_A	596.119	-0.177956	0.137888	-1.29058	0.196849	0.27435	0.561695			C2_03130W_A	1249.84	-0.935501	0.111099	-8.42046	3.75e-17	3.87e-16	15.4123		C1_04330W_A	2101.23	0.534502	0.109335	4.88864	1.02e-06	4.01e-06	5.39686
CR_03940W_A	1277.37	-0.177947	0.115455	-1.54127	0.123251	0.183739	0.735799			C3_03910W_A	8971.05	-0.93417	0.110813	-8.43013	3.45e-17	3.58e-16	15.4461		C3_07080W_A	295.067	0.534568	0.150646	3.54852	0.000387409	0.00103835	2.98365
CR_04710W_A	75.0225	-0.177598	0.260935	-0.680623	0.49611	0.588341	0.230371			C2_03050W_A	626.082	-0.933536	0.122686	-7.60917	2.76e-14	2.24e-13	12.6498		C1_14570C_A	590.526	0.535229	0.144586	3.70181	0.000214066	0.000599431	3.22226
C5_03690W_A	203.001	-0.177546	0.167349	-1.06093	0.288722	0.377409	0.423188			C5_00660C_A	4755.24	-0.933373	0.131694	-7.08744	1.37e-12	9.6e-12	11.0177		C7_00970C_A	1253.09	0.535463	0.152146	3.51939	0.00043254	0.00115139	2.93878
C3_06780C_A	246.681	-0.177055	0.171086	-1.03489	0.300721	0.390295	0.408607			C7_03480W_A	1253.32	-0.930959	0.134779	-6.90728	4.94e-12	3.3e-11	10.4815		C1_10490W_A	2807.19	0.535755	0.115581	4.63532	3.56e-06	1.32e-05	4.87943
C3_07210W_A	680.992	-0.176874	0.125846	-1.40547	0.15988	0.229909	0.638444			C2_01600C_A	3024.75	-0.930634	0.0968049	-9.61351	7.01e-22	1.15e-20	19.9393		C4_03410W_A	3645.75	0.535898	0.0965758	5.54899	2.87e-08	1.38e-07	6.86012
C7_00370W_A	295.269	-0.176495	0.171092	-1.03158	0.302268	0.391825	0.406908			C2_01780W_A	2177.94	-0.926338	0.109136	-8.48792	2.1e-17	2.24e-16	15.6498		C1_06660W_A	1411.63	0.536924	0.121821	4.40749	1.05e-05	3.6e-05	4.4437
C3_04920C_A	536.39	-0.176428	0.130648	-1.35041	0.176884	0.250465	0.601253			C2_08070C_A	1806.58	-0.925017	0.100454	-9.20833	3.31e-20	4.63e-19	18.3344		C1_00120C_A	1424.9	0.537082	0.159976	3.35726	0.000787178	0.00198475	2.70229
C3_00850C_A	3932.41	-0.176362	0.100214	-1.75985	0.0784326	0.123689	0.907669			C3_02870C_A	168.734	-0.923816	0.212117	-4.35523	1.33e-05	4.52e-05	4.34486		C1_09160W_A	391.12	0.537121	0.188869	2.84389	0.00445671	0.00971612	2.01251
CR_06250W_A	176.583	-0.176312	0.181086	-0.973639	0.330236	0.420927	0.375793			C2_05320W_A	1164.08	-0.923451	0.127277	-7.25542	4e-13	2.93e-12	11.5331		C1_10070C_A	1560.77	0.539188	0.108656	4.96234	6.97e-07	2.83e-06	5.54821
C3_03060W_A	192.68	-0.176032	0.181175	-0.971616	0.331242	0.421587	0.375113			C2_09310C_A	581.273	-0.923177	0.143188	-6.44731	1.14e-10	6.81e-10	9.16685		C1_11590W_A	3067.76	0.539207	0.128721	4.18897	2.8e-05	9.1e-05	4.04096
C1_01510W_A	88.9497	-0.175695	0.257633	-0.681959	0.495265	0.587666	0.230869			C2_00620C_A	443.341	-0.922775	0.157506	-5.85865	4.67e-09	2.42e-08	7.61618		C1_08470W_A	875.25	0.539498	0.13545	3.983	6.81e-05	0.000206913	3.68421
C6_00650C_A	21101.9	-0.175568	0.0990802	-1.77198	0.0763984	0.120929	0.917468			C2_07030C_A	3538.42	-0.922378	0.107235	-8.6015	7.87e-18	8.62e-17	16.0645		C1_10640C_A	1339.71	0.539659	0.134087	4.0247	5.7e-05	0.000176316	3.75371
C7_03230C_A	56.5629	-0.17554	0.351381	-0.499571	0.617377	0.697529	0.156438			C2_09560C_A	1032.61	-0.921335	0.111714	-8.24726	1.62e-16	1.58e-15	14.8013		C1_05020C_A	497.543	0.539828	0.148435	3.6368	0.00027605	0.000761317	3.11843
C7_01020C_A	1897.23	-0.175529	0.131467	-1.33516	0.181824	0.256321	0.591215			C2_00580C_A	1842.33	-0.921127	0.101796	-9.04877	1.45e-19	1.91e-18	17.719		C5_04030W_A	637.272	0.539987	0.203424	2.65449	0.00794281	0.0162969	1.78789
C5_01850C_A	890.402	-0.174361	0.119057	-1.46452	0.143053	0.208579	0.680729			C2_06220C_A	375.602	-0.920956	0.152556	-6.03684	1.57e-09	8.55e-09	8.06803		C4_00270W_A	66099.6	0.540357	0.10789	5.00842	5.49e-07	2.26e-06	5.64589
C4_05440C_A	270.281	-0.172199	0.165501	-1.04047	0.298123	0.387475	0.411756			C2_05680W_A	1437.47	-0.919728	0.120464	-7.63487	2.26e-14	1.85e-13	12.7328		C1_05120W_A	348.038	0.54045	0.142193	3.80081	0.000144225	0.00041686	3.38001
CR_06180W_A	2655.72	-0.171881	0.108818	-1.57952	0.114217	0.171697	0.765237			C2_02870W_A	869.027	-0.919543	0.125537	-7.32488	2.39e-13	1.78e-12	11.7496		C4_05350W_A	263.456	0.540915	0.156029	3.46675	0.000526785	0.00137494	2.86172
C3_00690C_A	535.696	-0.171342	0.130123	-1.31676	0.187918	0.26385	0.578644			C2_09570C_A	339.192	-0.91931	0.186208	-4.937	7.93e-07	3.19e-06	5.49621		C6_00640C_A	573.636	0.541139	0.127245	4.25274	2.11e-05	7.02e-05	4.15366
C5_02970W_A	958.403	-0.170878	0.120275	-1.42073	0.155397	0.22427	0.649228			C2_09260C_A	1446.82	-0.918008	0.115029	-7.98069	1.46e-15	1.32e-14	13.8794		C1_06080C_A	1883.46	0.541164	0.142053	3.80959	0.000139198	0.000403063	3.39463
C5_01130W_A	1187.4	-0.170877	0.119118	-1.43452	0.151423	0.21918	0.659199			C2_10010C_A	2686.23	-0.917534	0.105302	-8.71337	2.95e-18	3.37e-17	16.4724		C1_13810W_A	1212.78	0.541499	0.154613	3.50229	0.00046127	0.00121941	2.91385
C5_04020C_A	7.20049	-0.170126	0.800269	-0.212586	0.83165	0.872434	0.0592675			C2_02290C_A	181.419	-0.917505	0.185112	-4.95648	7.18e-07	2.91e-06	5.53611		C6_03890C_A	1095.93	0.542044	0.130185	4.16363	3.13e-05	0.00010086	3.99628
C4_02830C_A	3070.96	-0.169976	0.123879	-1.37211	0.170028	0.24214	0.615933			C7_02160W_A	325.42	-0.917122	0.167452	-5.47694	4.33e-08	2.04e-07	6.69037		C1_05860W_A	298.594	0.542429	0.176209	3.07832	0.00208172	0.00484468	2.31474
C3_01760W_A	2811.68	-0.169751	0.0978277	-1.73521	0.082704	0.129656	0.887209			C2_04800C_A	589.072	-0.916467	0.133264	-6.87709	6.11e-12	4.06e-11	10.3915		C4_04650W_A	527.776	0.542645	0.148064	3.66493	0.000247402	0.000686762	3.16319
C5_02650C_A	1382.47	-0.169697	0.11872	-1.4294	0.15289	0.221103	0.655406			C7_00660W_A	1471.93	-0.915736	0.127328	-7.19193	6.39e-13	4.59e-12	11.3382		C1_12430W_A	607.194	0.542826	0.134303	4.04181	5.3e-05	0.000164646	3.78345
CR_09380W_A	2610.92	-0.168947	0.103978	-1.62484	0.104197	0.158823	0.799086			CR_03790C_A	402.786	-0.914792	0.170682	-5.35962	8.34e-08	3.81e-07	6.41908		C6_02680W_A	383.337	0.542966	0.149852	3.62335	0.000290814	0.000799612	3.09712
C1_07340W_A	2378.87	-0.168834	0.11041	-1.52915	0.126228	0.187519	0.726954			C2_06260W_A	205.755	-0.914209	0.174144	-5.24971	1.52e-07	6.74e-07	6.17134		C1_00210C_A	3898.71	0.543825	0.110693	4.91292	8.97e-07	3.57e-06	5.44733
CR_08940W_A	933.001	-0.168691	0.122724	-1.37455	0.16927	0.241452	0.617169			C2_08470C_A	116.905	-0.913826	0.243657	-3.75047	0.000176507	0.000501758	3.29951		C4_02010C_A	443.603	0.54397	0.171413	3.17344	0.00150646	0.00361268	2.44217
CR_10600C_A	2339.08	-0.168612	0.108101	-1.55976	0.118817	0.17796	0.749677			C2_00700W_A	4405.43	-0.913575	0.118115	-7.73463	1.04e-14	8.74e-14	13.0585		C1_03340C_A	1771.07	0.544269	0.114267	4.76315	1.91e-06	7.31e-06	5.13608
C5_04670W_A	1439.98	-0.168349	0.106432	-1.58175	0.113708	0.171135	0.766661			C2_00970C_A	1487.97	-0.912261	0.128033	-7.12522	1.04e-12	7.39e-12	11.1314		C6_02190C_A	1419.73	0.54541	0.109178	4.99562	5.86e-07	2.4e-06	5.61979
CR_04420C_A	213.119	-0.168316	0.202543	-0.83101	0.405968	0.499262	0.301672			C2_07450C_A	2363.7	-0.912066	0.136565	-6.67865	2.41e-11	1.53e-10	9.81531		C1_13190W_A	5646.22	0.545761	0.129229	4.22319	2.41e-05	7.91e-05	4.10182
C3_05100C_A	26943.1	-0.168154	0.0916523	-1.8347	0.0665505	0.107203	0.969791			C2_10770W_A	1033.99	-0.911295	0.132632	-6.87084	6.38e-12	4.24e-11	10.3726		C4_02150C_A	153.317	0.545859	0.193629	2.81909	0.00481599	0.0104387	1.98135
C7_04030C_A	1888.96	-0.166738	0.105948	-1.57376	0.115542	0.173445	0.760837			C2_02380W_A	4192.53	-0.907936	0.102165	-8.88692	6.28e-19	7.6e-18	17.1192		C6_04040C_A	2490.76	0.546396	0.111686	4.89224	9.97e-07	3.94e-06	5.4045
C1_07690C_A	1676.85	-0.166328	0.110003	-1.51204	0.130524	0.192958	0.714538			C2_06420C_A	3440.73	-0.90723	0.0983666	-9.22295	2.89e-20	4.09e-19	18.3883		C6_03470W_A	1032.72	0.546735	0.124092	4.40587	1.05e-05	3.63e-05	4.44009
CR_03750C_A	482.579	-0.166014	0.134293	-1.23621	0.216381	0.297221	0.52692			C2_01490C_A	1151.48	-0.906009	0.12161	-7.45015	9.32e-14	7.2e-13	12.1427		C2_05950C_A	128.688	0.546883	0.205266	2.66427	0.00771556	0.015928	1.79784
CR_10730C_A	1292.85	-0.165677	0.113223	-1.46328	0.143391	0.209024	0.679804			C2_07080C_A	836.387	-0.904942	0.130549	-6.93182	4.15e-12	2.8e-11	10.5528		C6_00700C_A	546.607	0.547082	0.149771	3.65279	0.00025941	0.000718532	3.14355
C3_04270C_A	957.79	-0.165559	0.1466	-1.12933	0.258759	0.345102	0.462053			C6_03230W_A	120.429	-0.904758	0.218813	-4.13485	3.55e-05	0.000113288	3.94582		C6_04210C_A	570.887	0.54713	0.143714	3.80709	0.000140614	0.000406977	3.39043
C7_03210W_A	463.959	-0.165357	0.152884	-1.08158	0.279438	0.36723	0.435062			C2_07500C_A	714.864	-0.904733	0.127733	-7.08302	1.41e-12	9.89e-12	11.0048		C1_03690W_A	1379.27	0.54727	0.13264	4.12597	3.69e-05	0.000117513	3.92991
C3_04490W_A	1149.13	-0.165246	0.109224	-1.5129	0.130304	0.192722	0.715069			C2_09030W_A	235.399	-0.904573	0.175695	-5.14853	2.63e-07	1.13e-06	5.94692		C4_01910W_A	498.035	0.547373	0.133537	4.09905	4.15e-05	0.000130941	3.88292
CR_08850W_A	0.694499	-0.165169	2.63022	-0.0627966	0.949928	0.963369	0.0162071			C4_01550C_A	122.166	-0.902047	0.21347	-4.22564	2.38e-05	7.85e-05	4.10513		C5_04510W_A	627.196	0.547679	0.120517	4.54442	5.51e-06	1.98e-05	4.70333
CR_07320C_A	2768.51	-0.16512	0.110885	-1.48911	0.136458	0.200245	0.698438			C2_07140W_A	1707	-0.90183	0.134499	-6.70509	2.01e-11	1.29e-10	9.88941		C1_03940W_A	6861.77	0.547841	0.108107	5.06758	4.03e-07	1.69e-06	5.77211
CR_03420C_A	1631.24	-0.165075	0.113014	-1.46066	0.144108	0.209878	0.678033			CR_02700W_A	590.772	-0.901395	0.162859	-5.53483	3.12e-08	1.49e-07	6.82681		C1_01460W_A	782.052	0.54786	0.114363	4.79053	1.66e-06	6.42e-06	5.19246
C3_01370C_A	56.7671	-0.164812	0.304431	-0.541378	0.588247	0.673081	0.171933			C3_05170W_A	909.604	-0.901234	0.159988	-5.63312	1.77e-08	8.7e-08	7.06048		C1_01400C_A	1032.54	0.548168	0.12716	4.31085	1.63e-05	5.47e-05	4.26201
C1_03060C_A	1152.81	-0.164313	0.116403	-1.41159	0.158071	0.227816	0.642415			C2_01670C_A	3694.92	-0.900753	0.104808	-8.59429	8.38e-18	9.15e-17	16.0386		C7_00740W_A	1076.23	0.54864	0.115874	4.73481	2.19e-06	8.35e-06	5.07831
C7_00830C_A	1724.37	-0.163962	0.142337	-1.15193	0.24935	0.334512	0.475589			C7_01520W_A	1666.99	-0.900692	0.128651	-7.00102	2.54e-12	1.74e-11	10.7595		C4_00680W_A	395.312	0.549122	0.1398	3.92791	8.57e-05	0.000256135	3.59153
C3_05740C_A	295.438	-0.163837	0.155548	-1.05329	0.292206	0.381183	0.418867			C1_07330W_A	68.1323	-0.900154	0.338021	-2.66301	0.00774442	0.0159824	1.79636		C1_11140W_A	615.417	0.549375	0.121478	4.52242	6.11e-06	2.17e-05	4.66354
C3_03510C_A	797.608	-0.163759	0.117118	-1.39824	0.16204	0.232596	0.633399			C2_00240C_A	171.432	-0.899779	0.199922	-4.50065	6.77e-06	2.39e-05	4.6216		C7_01230C_A	636.273	0.550204	0.126028	4.36573	1.27e-05	4.32e-05	4.36452
CR_05760C_A	441.512	-0.163548	0.13818	-1.18359	0.236574	0.319929	0.494946			C7_02140W_A	32.8279	-0.897016	0.392351	-2.28626	0.0222392	0.0410605	1.38658		C4_07130W_A	2207.09	0.550797	0.114767	4.79926	1.59e-06	6.15e-06	5.21112
C3_03090W_A	416.43	-0.163337	0.137079	-1.19156	0.233436	0.316692	0.499363			C3_04350C_A	63.6657	-0.895638	0.281366	-3.18318	0.00145669	0.00350275	2.45559		CR_09040W_A	130.48	0.551483	0.203109	2.71521	0.00662341	0.0138891	1.85732
CR_01050C_A	976.372	-0.163303	0.137424	-1.18832	0.234708	0.317945	0.497647			C2_08620W_A	714.745	-0.895142	0.135103	-6.62565	3.46e-11	2.15e-10	9.66756		C4_02640C_A	1123.86	0.552902	0.179729	3.07631	0.0020958	0.00487389	2.31212
CR_09710W_A	496.517	-0.163284	0.129053	-1.26525	0.205781	0.284622	0.545732			C2_04250W_A	670.778	-0.893916	0.125503	-7.12264	1.06e-12	7.52e-12	11.1238		C2_07570W_A	354.741	0.553456	0.213082	2.59738	0.00939377	0.0189749	1.72182
C7_00820W_A	1010.91	-0.163148	0.136813	-1.19249	0.233068	0.316395	0.49977			C2_07430C_A	654.067	-0.892958	0.119584	-7.46721	8.19e-14	6.35e-13	12.1972		CR_07730W_A	213.696	0.553983	0.199142	2.78185	0.00540499	0.0115855	1.93609
CR_02160W_A	493.038	-0.163079	0.131147	-1.24348	0.213691	0.294086	0.531526			CR_07460C_A	927.135	-0.892654	0.123139	-7.24914	4.19e-13	3.06e-12	11.5143		C1_01720C_A	506.758	0.555141	0.150819	3.68086	0.000232451	0.000647513	3.18875
CR_10140W_A	7494.98	-0.162867	0.0907763	-1.79416	0.0727871	0.116048	0.935362			C2_03450W_A	1385.72	-0.892628	0.112267	-7.95096	1.85e-15	1.67e-14	13.7773		C1_04720W_A	316.075	0.555592	0.152456	3.64428	0.00026814	0.000741103	3.13012
C7_02960C_A	437.114	-0.162603	0.148011	-1.09859	0.271948	0.359089	0.444798			C2_09580W_A	1257.57	-0.891351	0.1173	-7.59887	2.99e-14	2.41e-13	12.618		CR_04760C_A	391.891	0.556036	0.135934	4.09048	4.3e-05	0.000135471	3.86815
CR_02760C_A	832.835	-0.162528	0.124549	-1.30493	0.191917	0.268709	0.570717			C2_00450C_A	1057.75	-0.890698	0.112668	-7.90554	2.67e-15	2.38e-14	13.6234		C1_05670W_A	1913.3	0.556158	0.110326	5.04105	4.63e-07	1.93e-06	5.71444
C5_00280C_A	1502.08	-0.162355	0.102557	-1.58307	0.113405	0.170777	0.76757			C5_00510W_A	49.1507	-0.890418	0.377928	-2.35605	0.0184704	0.0348381	1.45795		C1_03100W_A	3010.41	0.556418	0.113763	4.89102	1e-06	3.96e-06	5.4023
C4_04540C_A	11.6453	-0.162317	0.601292	-0.269947	0.787201	0.840569	0.0754269			C2_02990C_A	1671.71	-0.889195	0.11594	-7.66947	1.73e-14	1.43e-13	12.8447		C7_00120W_A	629.041	0.556592	0.128673	4.32564	1.52e-05	5.14e-05	4.28904
CR_06710C_A	807.751	-0.162293	0.115881	-1.40052	0.161359	0.231827	0.634837			C2_04180C_A	831.522	-0.887443	0.130799	-6.78477	1.16e-11	7.53e-11	10.1232		C1_03600W_A	1903.21	0.556611	0.105089	5.29658	1.18e-07	5.28e-07	6.27737
C1_08440C_A	405.532	-0.161975	0.143135	-1.13163	0.257792	0.3441	0.463315			C4_01600C_A	47.0378	-0.887223	0.331941	-2.67283	0.00752134	0.0155825	1.80736		C1_02660C_A	1189.71	0.556635	0.121196	4.59284	4.37e-06	1.59e-05	4.7986
C3_05300C_A	498.568	-0.161974	0.13094	-1.23701	0.216083	0.296876	0.527425			C2_01120W_A	24022.9	-0.885689	0.101133	-8.75769	1.99e-18	2.32e-17	16.6345		C4_00810C_A	603.246	0.557987	0.155856	3.58015	0.000343403	0.000930968	3.03107
CR_01420W_A	964.672	-0.16197	0.116048	-1.39572	0.1628	0.233214	0.632246			C2_08960C_A	314.489	-0.885598	0.160606	-5.51409	3.51e-08	1.67e-07	6.77728		C4_05000W_A	169.162	0.559634	0.205574	2.72229	0.00648307	0.0136397	1.8652
C4_00370W_A	962.583	-0.161844	0.118811	-1.3622	0.173136	0.245976	0.609107			CR_06480C_A	448.53	-0.882591	0.167015	-5.2845	1.26e-07	5.61e-07	6.25104		C4_04640C_A	308.486	0.559946	0.149578	3.74351	0.000181468	0.000514253	3.28882
C3_02770C_A	322.727	-0.161837	0.144968	-1.11636	0.264269	0.351202	0.454443			C2_04850C_A	2726.98	-0.882138	0.106143	-8.31085	9.5e-17	9.49e-16	15.0227		C5_01200W_A	162.262	0.560599	0.202838	2.76378	0.00571368	0.0121614	1.91502
C1_08170C_A	169.885	-0.161609	0.201772	-0.800947	0.423162	0.516326	0.287076			C2_02250C_A	635.158	-0.881597	0.127433	-6.9181	4.58e-12	3.07e-11	10.5129		C1_04600C_A	4035.85	0.560941	0.125434	4.47199	7.75e-06	2.71e-05	4.56703
C5_02210W_A	1586.36	-0.161592	0.109957	-1.46959	0.141674	0.206852	0.68434			C2_08910C_A	908.231	-0.880878	0.125536	-7.01696	2.27e-12	1.56e-11	10.8069		C4_02170C_A	323.974	0.561557	0.149656	3.75232	0.000175205	0.000498721	3.30214
CR_08450C_A	914.453	-0.161069	0.120796	-1.3334	0.182402	0.257022	0.590029			C2_00430C_A	1556.94	-0.880331	0.1057	-8.32856	8.18e-17	8.19e-16	15.0867		C6_04370W_A	379.038	0.561867	0.147473	3.80996	0.000138991	0.000402646	3.39508
CR_03130W_A	233.655	-0.160942	0.172214	-0.93455	0.35002	0.441697	0.354876			C2_03830W_A	1608.35	-0.879876	0.115701	-7.60474	2.85e-14	2.31e-13	12.6364		C6_01050W_A	1341.49	0.562643	0.116461	4.83116	1.36e-06	5.28e-06	5.27737
C1_05060W_A	1418.6	-0.160848	0.126757	-1.26895	0.204457	0.283098	0.548063			C2_05720C_A	4550	-0.879532	0.0980894	-8.96664	3.06e-19	3.85e-18	17.4145		C1_06360W_A	386.365	0.562951	0.150962	3.72908	0.000192182	0.000542928	3.26526
C1_07380C_A	265.343	-0.160718	0.186431	-0.862077	0.388645	0.481812	0.317122			C2_10080W_A	1221.44	-0.878308	0.116345	-7.54919	4.38e-14	3.47e-13	12.4597		C1_09010W_A	891.469	0.562951	0.119563	4.70841	2.5e-06	9.45e-06	5.02457
C1_10900C_A	0.697242	-0.160359	2.80263	-0.0572172	0.954372	0.967107	0.0145254			C2_05350C_A	194.313	-0.877715	0.178887	-4.90652	9.27e-07	3.68e-06	5.43415		C1_01420C_A	775.663	0.563216	0.133226	4.22753	2.36e-05	7.79e-05	4.10846
C3_05650W_A	2518.87	-0.15934	0.116393	-1.36898	0.171006	0.243315	0.613831			C2_02860W_A	1740.85	-0.877325	0.115328	-7.60723	2.8e-14	2.27e-13	12.644		C4_05940W_A	233.435	0.563275	0.16717	3.36947	0.000753135	0.00190796	2.71943
C3_02590W_A	1320.56	-0.158993	0.114159	-1.39273	0.163702	0.234296	0.630236			C2_04660C_A	1002.89	-0.876603	0.147263	-5.95265	2.64e-09	1.4e-08	7.85387		CR_01980C_A	1277.79	0.564417	0.121213	4.65641	3.22e-06	1.2e-05	4.92082
CR_06660W_A	391.674	-0.158408	0.136904	-1.15708	0.24724	0.331844	0.479066			C2_05480C_A	407.429	-0.876243	0.174278	-5.02784	4.96e-07	2.06e-06	5.68613		CR_07770C_A	472.906	0.564531	0.154814	3.64651	0.000265824	0.000735658	3.13332
C7_01600W_A	3276.6	-0.158178	0.110764	-1.42806	0.153276	0.221611	0.654409			C2_08950W_A	184.578	-0.875418	0.19626	-4.46049	8.18e-06	2.86e-05	4.54363		C4_03330W_A	1069.85	0.566326	0.110928	5.10535	3.3e-07	1.41e-06	5.85078
C6_00860W_A	121.579	-0.15776	0.281891	-0.559649	0.575719	0.662311	0.178938			C2_06800C_A	694.106	-0.875361	0.137228	-6.37887	1.78e-10	1.05e-09	8.97881		C4_02120W_A	1970.73	0.566365	0.110359	5.13202	2.87e-07	1.23e-06	5.91009
C7_01340W_A	946.85	-0.157676	0.139494	-1.13034	0.258334	0.34468	0.462584			C3_01200W_A	2704.16	-0.874476	0.110834	-7.88995	3.02e-15	2.67e-14	13.5735		C7_03820C_A	227.34	0.567109	0.212211	2.67239	0.00753137	0.0155932	1.80706
C6_03860C_A	56.6713	-0.157625	0.292797	-0.538343	0.59034	0.675113	0.170623			C2_02570W_A	130.423	-0.872228	0.209342	-4.16652	3.09e-05	9.97e-05	4.0013		C1_08410C_A	4083.13	0.567434	0.11279	5.03089	4.88e-07	2.03e-06	5.6925
C4_01700C_A	14732.8	-0.157534	0.1442	-1.09247	0.274626	0.3621	0.441172			CR_06330C_A	736.928	-0.871025	0.158868	-5.4827	4.19e-08	1.97e-07	6.70553		C4_05530W_A	370.473	0.568083	0.149936	3.78883	0.000151356	0.000435106	3.3614
C7_02990W_A	592.182	-0.157518	0.133218	-1.18241	0.237043	0.320292	0.494454			C2_07930C_A	816.421	-0.870258	0.118607	-7.33732	2.18e-13	1.64e-12	11.7852		C1_10560C_A	286.461	0.568309	0.174699	3.25308	0.0011416	0.00279765	2.55321
C5_05030C_A	496.87	-0.157151	0.141976	-1.10689	0.268344	0.355433	0.449243			C2_04490W_A	2853.89	-0.868902	0.102759	-8.45576	2.77e-17	2.91e-16	15.5361		C3_07580W_A	1201.3	0.568365	0.123427	4.60485	4.13e-06	1.51e-05	4.82102
CR_09700W_A	130.834	-0.157123	0.209387	-0.750394	0.453017	0.545567	0.263152			C2_00110W_A	480.384	-0.867748	0.139202	-6.23372	4.55e-10	2.59e-09	8.5867		C1_02650W_A	5645.32	0.568425	0.120159	4.73059	2.24e-06	8.51e-06	5.07007
C6_03080C_A	4472.54	-0.156046	0.0974432	-1.6014	0.109288	0.165318	0.781679			C2_01410C_A	3975.39	-0.86746	0.101275	-8.56541	1.08e-17	1.17e-16	15.9318		C1_11240C_A	1845.63	0.56921	0.104012	5.47253	4.44e-08	2.09e-07	6.67985
C3_06820C_A	780.169	-0.155784	0.121584	-1.28129	0.200093	0.278202	0.555639			C2_01660C_A	615.751	-0.865141	0.145619	-5.94114	2.83e-09	1.49e-08	7.82681		C1_02620C_A	4795.42	0.569211	0.110863	5.13437	2.83e-07	1.22e-06	5.91364
C3_00880W_A	10659	-0.155621	0.0985284	-1.57946	0.114231	0.171697	0.765237			C2_03460C_A	1052.58	-0.865133	0.111456	-7.76212	8.35e-15	7.1e-14	13.1487		C1_09020W_A	4046.41	0.569699	0.119554	4.76518	1.89e-06	7.24e-06	5.14026
CR_10830C_A	1165.38	-0.155534	0.126911	-1.22553	0.220376	0.301604	0.520563			C2_07550W_A	8052.58	-0.864198	0.105	-8.23044	1.87e-16	1.82e-15	14.7399		C4_02630C_A	1101.05	0.569881	0.109782	5.191	2.09e-07	9.08e-07	6.04191
CR_04120C_A	703.001	-0.155484	0.122669	-1.26751	0.204974	0.28369	0.547155			C2_07320W_A	3982.94	-0.863881	0.109012	-7.92463	2.29e-15	2.05e-14	13.6882		C6_02780C_A	723.715	0.569922	0.125464	4.54251	5.56e-06	1.99e-05	4.70115
C7_04040C_A	1651.47	-0.155313	0.123998	-1.25254	0.210373	0.290093	0.537463			C2_09840W_A	328.217	-0.863476	0.154523	-5.58802	2.3e-08	1.12e-07	6.95078		C6_03440W_A	1189.79	0.570027	0.151465	3.76343	0.000167601	0.000477929	3.32064
C3_03370C_A	271.053	-0.155269	0.160238	-0.968989	0.332551	0.422915	0.373747			C2_08720W_A	691.79	-0.86345	0.136341	-6.33302	2.4e-10	1.39e-09	8.85699		C1_07770W_A	377.579	0.570222	0.145366	3.92266	8.76e-05	0.000261414	3.58267
CR_05620C_A	930.867	-0.155106	0.134681	-1.15165	0.249466	0.334597	0.475478			C2_09510C_A	2422.2	-0.862066	0.123684	-6.9699	3.17e-12	2.15e-11	10.6676		C1_10420C_A	485.501	0.570409	0.135308	4.21563	2.49e-05	8.16e-05	4.08831
C3_03820C_A	864.345	-0.153706	0.120967	-1.27064	0.203857	0.282512	0.548964			C2_05940C_A	641.077	-0.861613	0.133659	-6.44637	1.15e-10	6.84e-10	9.16494		C3_05270C_A	241.35	0.571337	0.168248	3.3958	0.000684274	0.0017523	2.75639
C5_01870W_A	3017.35	-0.153626	0.0971471	-1.58137	0.113793	0.171199	0.766498			C2_07480W_A	1484.91	-0.861084	0.113897	-7.56018	4.03e-14	3.21e-13	12.4935		CR_06290C_A	415.533	0.571405	0.150177	3.80487	0.000141881	0.000410272	3.38693
CR_01360W_A	271.967	-0.153455	0.156512	-0.98047	0.326854	0.417418	0.379429			C2_07640W_A	866.679	-0.860059	0.133338	-6.45021	1.12e-10	6.68e-10	9.17522		C6_02990W_A	453.364	0.571488	0.142793	4.00221	6.28e-05	0.000192269	3.71609
CR_02030C_A	531.173	-0.153248	0.148857	-1.0295	0.303246	0.392693	0.405947			C2_05800C_A	1890.55	-0.859978	0.109971	-7.82006	5.28e-15	4.57e-14	13.3401		C5_03490C_A	944.567	0.571824	0.12781	4.47401	7.68e-06	2.69e-05	4.57025
C3_07550C_A	1098.35	-0.153091	0.139848	-1.0947	0.27365	0.360962	0.442538			C2_03530W_A	1081.65	-0.858512	0.108912	-7.88264	3.21e-15	2.82e-14	13.5498		C1_12250C_A	1726.92	0.571958	0.101952	5.61006	2.02e-08	9.86e-08	7.00612
C3_05560W_A	2626.35	-0.152269	0.115933	-1.31342	0.189041	0.265147	0.576513			C2_09300W_A	987.277	-0.852693	0.123723	-6.89195	5.5e-12	3.66e-11	10.4365		C1_05100W_A	294.133	0.57223	0.167689	3.41246	0.000643798	0.00165596	2.78095
C5_05160C_A	969.422	-0.152169	0.132906	-1.14494	0.252236	0.337957	0.471139			C7_00750W_A	6570.74	-0.851928	0.153809	-5.53885	3.04e-08	1.46e-07	6.83565		C7_01100C_A	493.431	0.572627	0.157802	3.62877	0.000284779	0.000784033	3.10567
C7_03980W_A	332.23	-0.152109	0.163396	-0.930922	0.351894	0.443886	0.352729			C2_04040C_A	770.174	-0.851397	0.116791	-7.28989	3.1e-13	2.3e-12	11.6383		C6_00750C_A	41412.9	0.572731	0.13204	4.33756	1.44e-05	4.88e-05	4.31158
C3_02960C_A	930.146	-0.152076	0.110744	-1.37322	0.169683	0.241825	0.616499			C2_05330C_A	246.996	-0.850836	0.205578	-4.13874	3.49e-05	0.000111717	3.95188		C1_04840C_A	305.647	0.57385	0.179352	3.19958	0.00137627	0.00332422	2.47831
C1_12820C_A	1571.22	-0.151994	0.113714	-1.33663	0.181343	0.255701	0.592268			C2_03410W_A	2821.81	-0.849666	0.102901	-8.25715	1.49e-16	1.46e-15	14.8356		C1_14500C_A	5273.17	0.574004	0.124468	4.61166	3.99e-06	1.47e-05	4.83268
C5_02480W_A	1016.65	-0.151687	0.123252	-1.2307	0.218433	0.299718	0.523288			C2_10190C_A	741.391	-0.849649	0.124512	-6.82383	8.86e-12	5.81e-11	10.2358		C3_02290W_A	496.666	0.574337	0.154409	3.71959	0.00019955	0.000562001	3.25026
C6_01990W_A	19.4459	-0.15133	0.509556	-0.296983	0.766479	0.823681	0.084241			C2_04230W_A	1400.93	-0.847856	0.110095	-7.7011	1.35e-14	1.12e-13	12.9508		C1_02030C_A	326.409	0.574677	0.163292	3.51932	0.00043265	0.00115139	2.93878
CR_06940W_A	272.579	-0.151328	0.180959	-0.836257	0.40301	0.49669	0.303914			C2_00270C_A	483.346	-0.845857	0.139697	-6.05493	1.4e-09	7.67e-09	8.1152		C6_02850W_A	543.611	0.575842	0.148273	3.88366	0.000102894	0.00030359	3.51771
CM_00210W	1.75138	-0.151264	1.8334	-0.0825043	0.934246	0.951094	0.0217767			C2_06750C_A	496.902	-0.845338	0.137427	-6.15118	7.69e-10	4.26e-09	8.37059		C5_00220W_A	875.998	0.576047	0.117232	4.91372	8.94e-07	3.56e-06	5.44855
CR_01660C_A	1417.02	-0.151166	0.109562	-1.37973	0.167669	0.239383	0.620907			C2_04790C_A	3427.45	-0.841306	0.106475	-7.90144	2.76e-15	2.45e-14	13.6108		C3_04030C_A	300.813	0.576148	0.15081	3.82035	0.00013326	0.00038692	3.41238
C5_03290C_A	1087.29	-0.151014	0.114012	-1.32454	0.185324	0.260679	0.583893			C2_06130W_A	582.281	-0.839236	0.142372	-5.89466	3.75e-09	1.96e-08	7.70774		C4_04340C_A	948.643	0.578141	0.128341	4.50473	6.65e-06	2.35e-05	4.62893
CR_06070W_A	1362.37	-0.150987	0.104895	-1.43942	0.150033	0.217415	0.662711			C3_04830C_A	33796.4	-0.838876	0.122519	-6.84688	7.55e-12	4.98e-11	10.3028		C5_01470C_A	139.582	0.57836	0.199018	2.90607	0.00366003	0.00814915	2.08889
C7_00420C_A	173.678	-0.150978	0.185207	-0.815183	0.414967	0.508369	0.293821			C2_00550W_A	200.067	-0.838449	0.180672	-4.64073	3.47e-06	1.29e-05	4.88941		C6_02670C_A	953.443	0.579734	0.128135	4.5244	6.06e-06	2.15e-05	4.66756
C1_07160C_A	220.403	-0.150789	0.630817	-0.239038	0.811076	0.857877	0.0665752			C3_03280C_A	2944.08	-0.838335	0.132604	-6.32208	2.58e-10	1.49e-09	8.82681		C6_00350W_A	891.462	0.581004	0.131816	4.40769	1.04e-05	3.6e-05	4.4437
C7_01800C_A	12262.3	-0.150639	0.154263	-0.976503	0.328815	0.419503	0.377265			C2_07220W_A	2517.37	-0.83774	0.127929	-6.54849	5.81e-11	3.57e-10	9.44733		C1_01540W_A	1132.39	0.581218	0.110653	5.25263	1.5e-07	6.64e-07	6.17783
CR_10700W_A	1360.41	-0.150269	0.109439	-1.37308	0.169727	0.241834	0.616483			C2_01870C_A	294.157	-0.836498	0.180865	-4.62499	3.75e-06	1.38e-05	4.86012		C4_06810C_A	2033.3	0.582728	0.106379	5.47783	4.31e-08	2.03e-07	6.6925
CR_04070W_A	780.394	-0.149853	0.123313	-1.21523	0.224279	0.305896	0.514426			C2_01030W_A	3436.73	-0.836447	0.115548	-7.23896	4.52e-13	3.3e-12	11.4815		C1_05560W_A	1741.39	0.582863	0.125051	4.661	3.15e-06	1.17e-05	4.93181
C1_02080W_A	654.887	-0.149761	0.15896	-0.94213	0.346126	0.437476	0.359046			C2_05600W_A	35.156	-0.836095	0.368753	-2.26736	0.0233685	0.0428601	1.36795		CR_04790W_A	386.255	0.582932	0.146094	3.99012	6.6e-05	0.000201274	3.69621
C3_05700W_A	2674.78	-0.149677	0.100385	-1.49102	0.135956	0.199646	0.699739			C2_03870W_A	1289.29	-0.835988	0.109186	-7.65655	1.91e-14	1.57e-13	12.8041		C1_00860W_A	278.446	0.583721	0.166379	3.50839	0.000450831	0.00119528	2.92253
C1_00900W_A	2175.03	-0.149674	0.116583	-1.28384	0.199198	0.277321	0.557017			C2_06960W_A	5815.71	-0.83543	0.0931875	-8.96505	3.1e-19	3.89e-18	17.4101		C1_07240W_A	1140.58	0.583848	0.111539	5.23449	1.65e-07	7.28e-07	6.13787
C5_01210W_A	2960.86	-0.14967	0.10038	-1.49104	0.135951	0.199646	0.699739			C2_05620W_A	112.288	-0.835095	0.28554	-2.92461	0.00344887	0.0077171	2.11255		C1_07970C_A	1012.17	0.583932	0.128036	4.56068	5.1e-06	1.83e-05	4.73755
C4_01720C_A	5234.99	-0.149618	0.167809	-0.891599	0.372608	0.465504	0.332076			C2_06940C_A	638.953	-0.834797	0.135903	-6.14259	8.12e-10	4.49e-09	8.34775		C6_00260W_A	1452.49	0.584095	0.127248	4.59019	4.43e-06	1.61e-05	4.79317
CR_04280C_A	478.307	-0.149315	0.145001	-1.02975	0.303128	0.39262	0.406027			CR_03840C_A	220.041	-0.83475	0.177495	-4.70294	2.56e-06	9.68e-06	5.01412		C1_08880W_A	1062.66	0.584625	0.116181	5.03202	4.85e-07	2.02e-06	5.69465
C4_01330W_A	7.08729	-0.148738	0.820245	-0.181334	0.856106	0.889855	0.0506806			C2_05500W_A	16362.8	-0.833168	0.124921	-6.66958	2.57e-11	1.62e-10	9.79048		C1_08060W_A	1807.83	0.585509	0.152346	3.84328	0.000121402	0.000353942	3.45107
C3_01160W_A	1219.86	-0.148462	0.116582	-1.27345	0.202857	0.281432	0.550627			C2_05280C_A	189.321	-0.832313	0.17764	-4.68539	2.79e-06	1.05e-05	4.97881		CR_08690C_A	220.597	0.585789	0.189498	3.09127	0.00199305	0.00465361	2.33221
CR_03320C_A	18.0601	-0.148373	0.484981	-0.305936	0.759653	0.817447	0.0875402			C5_00430W_A	1206.47	-0.830258	0.159087	-5.2189	1.8e-07	7.89e-07	6.10292		C1_02490C_A	1307.01	0.587286	0.118264	4.96588	6.84e-07	2.78e-06	5.55596
CR_10290C_A	1297.85	-0.148215	0.12108	-1.22411	0.220909	0.302075	0.519885			CR_07240C_A	1727.28	-0.829421	0.111436	-7.443	9.84e-14	7.59e-13	12.1198		C6_03310W_A	1522.72	0.58737	0.121158	4.84796	1.25e-06	4.87e-06	5.31247
C4_05110C_A	2958.88	-0.148057	0.107728	-1.37437	0.169327	0.24148	0.617119			C2_07110C_A	1035.31	-0.828513	0.139363	-5.94501	2.76e-09	1.46e-08	7.83565		C4_01390W_A	99.1574	0.587529	0.249284	2.35687	0.0184297	0.0347716	1.45877
C3_03150W_A	505.877	-0.147204	0.133354	-1.10386	0.269655	0.357021	0.447306			C2_06100W_A	4375.35	-0.826897	0.0972126	-8.50606	1.8e-17	1.93e-16	15.7144		C4_01020C_A	2757.13	0.587551	0.119319	4.92419	8.47e-07	3.39e-06	5.4698
C6_01630W_A	6130.63	-0.146768	0.105737	-1.38805	0.16512	0.236061	0.626976			C2_01730W_A	188.434	-0.825794	0.187841	-4.39624	1.1e-05	3.78e-05	4.42251		C4_00700C_A	935.972	0.588072	0.145461	4.04281	5.28e-05	0.000164022	3.7851
C1_07280C_A	268.618	-0.146621	0.170656	-0.859161	0.390252	0.483569	0.315541			C2_04740C_A	105.991	-0.822497	0.23725	-3.46679	0.000526704	0.00137494	2.86172		CR_09410W_A	343.491	0.589506	0.163092	3.61456	0.000300853	0.000823667	3.08425
C1_02330C_A	30544.4	-0.146022	0.137869	-1.05914	0.289535	0.378162	0.422322			C2_03480C_A	52.6046	-0.821956	0.304483	-2.69952	0.00694404	0.0144664	1.83964		C4_06460C_A	376.967	0.590816	0.157388	3.75389	0.000174111	0.000496049	3.30448
CR_09520C_A	834.643	-0.145211	0.118105	-1.22951	0.218882	0.300245	0.522524			C2_01390W_A	1403.09	-0.821896	0.110909	-7.41056	1.26e-13	9.63e-13	12.0164		C6_04570W_A	1403.57	0.591336	0.130275	4.53912	5.65e-06	2.02e-05	4.69465
C7_00070C_A	2324.7	-0.144934	0.116565	-1.24337	0.21373	0.294086	0.531526			C2_09820W_A	202.946	-0.820779	0.191511	-4.2858	1.82e-05	6.1e-05	4.21467		C4_04360W_A	86.9886	0.591424	0.258133	2.29116	0.0219544	0.0406287	1.39117
C3_06270C_A	302.936	-0.144861	0.157554	-0.919437	0.357867	0.450619	0.346191			C2_10230W_A	442.932	-0.819685	0.142116	-5.76772	8.04e-09	4.09e-08	7.38828		C3_04550C_A	1665.27	0.592817	0.141893	4.1779	2.94e-05	9.52e-05	4.02136
CR_08570W_A	2102.46	-0.14479	0.102593	-1.4113	0.158155	0.227816	0.642415			C2_06510W_A	253.042	-0.819532	0.157227	-5.21241	1.86e-07	8.16e-07	6.08831		C1_12830C_A	678.035	0.592904	0.143337	4.13643	3.53e-05	0.000112565	3.9486
CR_03370C_A	753.078	-0.144714	0.133903	-1.08074	0.279812	0.36757	0.43466			C2_01580W_A	1189.01	-0.818391	0.127726	-6.40739	1.48e-10	8.73e-10	9.05899		CR_00330C_A	506.428	0.593463	0.143283	4.14189	3.44e-05	0.000110472	3.95675
C3_05410W_A	1451.17	-0.144494	0.11072	-1.30504	0.19188	0.268709	0.570717			C2_01990C_A	1292.59	-0.816202	0.133995	-6.09129	1.12e-09	6.14e-09	8.21183		C1_09730W_A	636.088	0.59463	0.126794	4.68974	2.74e-06	1.03e-05	4.98716
C1_08610C_A	7110.88	-0.144291	0.106372	-1.35647	0.174951	0.248278	0.605061			C2_09990C_A	1867.73	-0.815487	0.11182	-7.29287	3.03e-13	2.25e-12	11.6478		C4_04580W_A	1887.55	0.594957	0.118871	5.00507	5.58e-07	2.29e-06	5.64016
CR_07340C_A	680.771	-0.143969	0.131694	-1.0932	0.274304	0.361751	0.441591			C2_06170C_A	4899.21	-0.815118	0.120862	-6.74422	1.54e-11	9.92e-11	10.0035		C1_04980C_A	1908.26	0.597263	0.11677	5.11485	3.14e-07	1.34e-06	5.8729
C3_01310W_A	358.527	-0.143688	0.186298	-0.77128	0.440541	0.532944	0.273319			C2_01980C_A	607.598	-0.814318	0.130551	-6.23756	4.44e-10	2.53e-09	8.59688		C7_00770W_A	222.437	0.597461	0.224734	2.65852	0.00784842	0.01615	1.79183
C3_02000W_A	853.27	-0.142391	0.123757	-1.15057	0.24991	0.334981	0.47498			CR_05240C_A	2118.86	-0.812685	0.110701	-7.34123	2.12e-13	1.59e-12	11.7986		C1_08010W_A	3328.58	0.597639	0.112413	5.31644	1.06e-07	4.77e-07	6.32148
C6_03790C_A	1647.03	-0.142367	0.111043	-1.28209	0.199812	0.277994	0.555964			C2_07060W_A	690.927	-0.811218	0.126541	-6.41073	1.45e-10	8.55e-10	9.06803		C6_03560W_A	679.786	0.598688	0.12175	4.91737	8.77e-07	3.5e-06	5.45593
CM_00490C	0.687453	-0.142182	2.49184	-0.0570588	0.954498	0.967107	0.0145254			C2_06320W_A	1629.94	-0.810636	0.122116	-6.63823	3.17e-11	1.98e-10	9.70333		C1_00230C_A	565.878	0.599248	0.130938	4.57658	4.73e-06	1.71e-05	4.767
C7_01710W_A	2887.7	-0.142009	0.147979	-0.95966	0.337226	0.427837	0.368721			C1_03390W_A	2079.19	-0.810231	0.122362	-6.62158	3.55e-11	2.2e-10	9.65758		C1_11290W_A	136.683	0.600214	0.247784	2.42233	0.0154212	0.0295945	1.52879
C5_00810C_A	3.06902	-0.141547	1.30204	-0.108712	0.913431	0.934677	0.0293383			C2_04760W_A	1543.24	-0.810066	0.100588	-8.05331	8.06e-16	7.47e-15	14.1267		C1_12990W_A	274.857	0.60056	0.17504	3.43099	0.000601381	0.00155564	2.80809
C7_01360C_A	211.023	-0.140788	0.219047	-0.642728	0.5204	0.611914	0.213309			C2_02770W_A	3533.49	-0.809364	0.110037	-7.35536	1.9e-13	1.44e-12	11.8416		CR_04880W_A	623.481	0.600688	0.131011	4.58504	4.54e-06	1.65e-05	4.78252
CR_06960W_A	839.528	-0.140632	0.12068	-1.16533	0.243885	0.328077	0.484024			C5_01710C_A	306.911	-0.80768	0.203266	-3.97351	7.08e-05	0.000214824	3.66792		C4_00720W_A	180.171	0.600975	0.192375	3.12398	0.00178423	0.00422011	2.37468
C5_05480W_A	1811.8	-0.140625	0.126181	-1.11447	0.265077	0.351836	0.45366			C3_07560W_A	1446.93	-0.807411	0.123928	-6.51515	7.26e-11	4.41e-10	9.35556		C1_13980C_A	331.266	0.601269	0.174004	3.45549	0.000549285	0.00143016	2.84462
CR_04020C_A	546.063	-0.140491	0.126572	-1.10996	0.267015	0.353967	0.451037			C2_02840C_A	674.615	-0.806396	0.120911	-6.66934	2.57e-11	1.62e-10	9.79048		C4_01150W_A	884.239	0.601391	0.11823	5.08663	3.64e-07	1.54e-06	5.81248
C7_03600W_A	1514.3	-0.140443	0.157709	-0.890518	0.373188	0.466047	0.331571			C3_00910W_A	233.194	-0.803135	0.190148	-4.22373	2.4e-05	7.91e-05	4.10182		C2_03690C_A	184.501	0.601628	0.187373	3.21086	0.00132337	0.00320493	2.49418
CR_06550C_A	101.607	-0.14029	0.220862	-0.635195	0.525301	0.616901	0.209785			C2_03430W_A	644.554	-0.802031	0.126235	-6.35345	2.11e-10	1.23e-09	8.91009		C1_07640C_A	103.598	0.601747	0.239057	2.51717	0.0118301	0.0233271	1.63214
C5_00420C_A	1391.55	-0.139815	0.105005	-1.3315	0.183024	0.257842	0.588646			C2_03680W_A	373.423	-0.801717	0.162442	-4.9354	8e-07	3.22e-06	5.49214		C1_04030W_A	1094.13	0.602051	0.126403	4.76297	1.91e-06	7.31e-06	5.13608
CR_08330W_A	295.345	-0.139784	0.160877	-0.868885	0.38491	0.477892	0.32067			CR_08020C_A	1833.57	-0.801671	0.110858	-7.23154	4.78e-13	3.47e-12	11.4597		C1_04320W_A	690.293	0.602081	0.177422	3.39349	0.000690073	0.00176432	2.75342
C5_05470W_A	1656.19	-0.139764	0.104348	-1.3394	0.18044	0.254652	0.594053			C3_06000W_A	1260.17	-0.801467	0.114851	-6.97833	2.99e-12	2.03e-11	10.6925		C1_08390C_A	1233.18	0.602413	0.125024	4.81839	1.45e-06	5.6e-06	5.25181
C3_01790C_A	328.618	-0.139233	0.169059	-0.82358	0.410178	0.50376	0.297777			CR_10670W_A	5734.15	-0.79963	0.105264	-7.5964	3.04e-14	2.45e-13	12.6108		C1_03450C_A	1217.89	0.603602	0.122487	4.92791	8.31e-07	3.33e-06	5.47756
CR_05800C_A	424.055	-0.139196	0.135378	-1.0282	0.303855	0.393321	0.405252			C5_03770C_A	36.9059	-0.798649	0.361566	-2.20886	0.0271842	0.0491659	1.30834		C1_10230C_A	907.351	0.604195	0.121379	4.97777	6.43e-07	2.62e-06	5.5817
CR_01270C_A	684.159	-0.139173	0.131205	-1.06072	0.288816	0.377454	0.423136			C3_04660C_A	187.416	-0.797626	0.178745	-4.46238	8.11e-06	2.83e-05	4.54821		C6_01000C_A	678.022	0.604287	0.13044	4.63269	3.61e-06	1.33e-05	4.87615
CR_00100C_A	1981.8	-0.138909	0.114993	-1.20798	0.227056	0.309286	0.509639			C3_03900C_A	9562.96	-0.794825	0.091756	-8.66238	4.62e-18	5.2e-17	16.284		C3_05360C_A	460.182	0.604412	0.134598	4.49051	7.11e-06	2.5e-05	4.60206
C3_00700W_A	362.582	-0.138861	0.142894	-0.971775	0.331163	0.42157	0.375131			C2_05040C_A	2015.11	-0.794397	0.125162	-6.34693	2.2e-10	1.28e-09	8.89279		C6_03820C_A	1015.87	0.604918	0.129207	4.68179	2.84e-06	1.07e-05	4.97062
CR_03310C_A	1612.1	-0.138301	0.101826	-1.3582	0.174399	0.24766	0.606144			C2_01520W_A	502.102	-0.792397	0.147601	-5.36851	7.94e-08	3.64e-07	6.4389		C1_03310W_A	1821.96	0.605156	0.13471	4.49229	7.05e-06	2.48e-05	4.60555
C7_00450C_A	342.517	-0.13829	0.174065	-0.794471	0.426921	0.519894	0.284085			CR_04260W_A	578.209	-0.791786	0.156226	-5.06821	4.02e-07	1.69e-06	5.77211		C4_05970W_A	875.028	0.605162	0.122488	4.94056	7.79e-07	3.14e-06	5.50307
C1_11450C_A	3379.2	-0.137887	0.107482	-1.28288	0.199534	0.277668	0.556475			C2_07460W_A	1497.96	-0.790812	0.1074	-7.36324	1.79e-13	1.36e-12	11.8665		C4_04780W_A	2078.54	0.605241	0.104703	5.78056	7.45e-09	3.8e-08	7.42022
C7_00250C_A	1961.08	-0.137626	0.111179	-1.23788	0.215762	0.296498	0.527978			C4_02610C_A	167.089	-0.790198	0.281831	-2.8038	0.00505041	0.0108855	1.96315		C6_01460C_A	1236.25	0.60558	0.128714	4.70486	2.54e-06	9.59e-06	5.01818
C3_06090C_A	1189.85	-0.136839	0.12618	-1.08448	0.278154	0.365844	0.436704			C3_06470W_A	528.257	-0.787756	0.136403	-5.77522	7.69e-09	3.91e-08	7.40782		C4_04180C_A	621.249	0.605796	0.132533	4.5709	4.86e-06	1.75e-05	4.75696
C4_05330C_A	1911.73	-0.136793	0.119611	-1.14365	0.252769	0.338488	0.470456			CR_09930W_A	224.622	-0.787242	0.170881	-4.60696	4.09e-06	1.5e-05	4.82391		C4_00610W_A	548.257	0.605963	0.131405	4.61141	4e-06	1.47e-05	4.83268
C5_04890C_A	300.087	-0.136318	0.15009	-0.908242	0.36375	0.456315	0.340735			C2_02820C_A	734.444	-0.787083	0.13841	-5.6866	1.3e-08	6.44e-08	7.19111		C4_01140C_A	958.609	0.606391	0.127678	4.74939	2.04e-06	7.78e-06	5.10902
C3_03930W_A	786.678	-0.13554	0.119085	-1.13818	0.255045	0.341076	0.467149			C2_00260C_A	1669.21	-0.785541	0.105279	-7.46154	8.55e-14	6.61e-13	12.1798		C4_07220C_A	885.905	0.606857	0.131489	4.61525	3.93e-06	1.44e-05	4.84164
C1_11720W_A	97.3832	-0.135392	0.315822	-0.428697	0.668144	0.740332	0.130574			C2_03780C_A	990.465	-0.781021	0.119818	-6.51839	7.11e-11	4.32e-10	9.36452		C1_06840C_A	527.63	0.607052	0.147721	4.10946	3.97e-05	0.000125552	3.90118
C5_00370W_A	4893.57	-0.135184	0.102829	-1.31465	0.188627	0.264625	0.577368			CR_05250C_A	126.833	-0.780819	0.239711	-3.25734	0.00112461	0.00275813	2.55938		C6_03520C_A	417.773	0.607142	0.146987	4.13058	3.62e-05	0.000115297	3.93818
C2_08870C_A	5186.44	-0.133995	0.120955	-1.1078	0.267947	0.354981	0.449795			C2_08540C_A	421.127	-0.778409	0.155161	-5.01678	5.25e-07	2.17e-06	5.66354		C7_00510W_A	540.711	0.607531	0.139661	4.35003	1.36e-05	4.62e-05	4.33536
C5_01940W_A	981.024	-0.13393	0.118136	-1.1337	0.256922	0.343011	0.464692			C2_05740W_A	908.983	-0.778382	0.117152	-6.64422	3.05e-11	1.91e-10	9.71897		CR_05390W_A	6698.11	0.608959	0.143129	4.25462	2.09e-05	6.98e-05	4.15614
C3_04880W_A	2447.84	-0.133507	0.115105	-1.15987	0.246103	0.330573	0.480733			C2_07260C_A	1959.31	-0.777368	0.128825	-6.03427	1.6e-09	8.67e-09	8.06198		C1_10180C_A	577.146	0.609121	0.184949	3.29345	0.000989653	0.00245451	2.61004
C1_14530W_A	1778.18	-0.133494	0.119058	-1.12126	0.262177	0.348786	0.457441			C3_03710W_A	3781.9	-0.776864	0.107364	-7.23581	4.63e-13	3.37e-12	11.4724		C4_06250C_A	1018.97	0.609383	0.122627	4.96939	6.72e-07	2.73e-06	5.56384
C3_02450W_A	1018.05	-0.133411	0.117531	-1.13511	0.256331	0.342508	0.465329			C2_04580W_A	6438.5	-0.776229	0.118875	-6.5298	6.59e-11	4.03e-10	9.39469		C1_04570C_A	224.108	0.611499	0.169299	3.61195	0.000303908	0.000830959	3.08042
C3_00670C_A	1055.72	-0.132866	0.141335	-0.940078	0.347178	0.438631	0.357901			C3_07260C_A	2090.43	-0.775996	0.109427	-7.09144	1.33e-12	9.34e-12	11.0297		C6_04380W_A	1567.18	0.612957	0.116939	5.24167	1.59e-07	7.01e-07	6.15428
C3_04110C_A	1012.36	-0.132823	0.129529	-1.02543	0.305159	0.394496	0.403957			CR_00630W_A	506.157	-0.775766	0.135287	-5.73423	9.8e-09	4.95e-08	7.30539		C1_05770C_A	981.45	0.613083	0.136287	4.49847	6.84e-06	2.41e-05	4.61798
CR_10260W_A	377.208	-0.132368	0.148581	-0.890883	0.372992	0.465893	0.331714			C5_01610W_A	903.63	-0.774723	0.124602	-6.21759	5.05e-10	2.85e-09	8.54516		C4_04630C_A	106.713	0.613397	0.25022	2.45143	0.0142288	0.0275297	1.5602
C4_03830W_A	1463.33	-0.131966	0.120189	-1.09799	0.27221	0.35936	0.444471			C5_01730W_A	219.04	-0.773074	0.186886	-4.13662	3.52e-05	0.000112532	3.94872		C1_01850C_A	854.86	0.614192	0.125717	4.88552	1.03e-06	4.06e-06	5.39147
C6_03120W_A	1288.67	-0.131834	0.106068	-1.24292	0.213897	0.294253	0.531279			C3_02150C_A	3607.31	-0.772013	0.100152	-7.7084	1.27e-14	1.07e-13	12.9706		C1_14200W_A	794.654	0.614327	0.150777	4.07441	4.61e-05	0.00014446	3.84025
C1_05720W_A	29248.3	-0.13182	0.0916018	-1.43905	0.150136	0.217514	0.662512			C7_03850W_A	1671.03	-0.76939	0.179558	-4.28491	1.83e-05	6.12e-05	4.21325		C6_03040C_A	398.606	0.614481	0.14008	4.38663	1.15e-05	3.94e-05	4.4045
CR_05080W_A	1739.91	-0.131277	0.105787	-1.24095	0.214625	0.295063	0.530086			C5_03960W_A	568.578	-0.769053	0.132739	-5.79374	6.88e-09	3.53e-08	7.45223		C3_05980C_A	186.603	0.614529	0.192798	3.18742	0.00143549	0.00345676	2.46133
C7_02600C_A	1180.09	-0.13117	0.112686	-1.16402	0.244414	0.32865	0.483266			C5_00850C_A	374.592	-0.768105	0.16058	-4.78333	1.72e-06	6.65e-06	5.17718		C1_07530W_A	141.952	0.614872	0.239195	2.57059	0.0101526	0.0203595	1.69123
C1_12750C_A	508.342	-0.131073	0.148454	-0.882919	0.37728	0.470512	0.327429			C2_06010W_A	841.303	-0.766213	0.132917	-5.76461	8.18e-09	4.16e-08	7.38091		C6_03840C_A	2112.95	0.615943	0.116216	5.3	1.16e-07	5.19e-07	6.28483
C5_01400W_A	668.742	-0.130972	0.151938	-0.862009	0.388682	0.481812	0.317122			C2_10570W_A	1303.63	-0.765951	0.120824	-6.33941	2.31e-10	1.34e-09	8.8729		C1_02420C_A	6599.89	0.61597	0.108777	5.66267	1.49e-08	7.35e-08	7.13371
CR_10230W_A	1231.81	-0.130581	0.116029	-1.12542	0.260413	0.3468	0.45992			C3_01910C_A	950.211	-0.765947	0.121038	-6.32817	2.48e-10	1.43e-09	8.84466		C7_00100W_A	195.481	0.616281	0.17208	3.58137	0.000341797	0.000927008	3.03292
CR_08460W_A	7397.34	-0.130512	0.0997537	-1.30834	0.190757	0.267261	0.573064			C2_02180W_A	410.376	-0.765838	0.140496	-5.45096	5.01e-08	2.34e-07	6.63078		C6_00390W_A	1082.95	0.616991	0.13236	4.66147	3.14e-06	1.17e-05	4.93181
CR_06910W_A	736.4	-0.130299	0.136121	-0.957229	0.338451	0.429136	0.367405			C4_02030W_A	395.604	-0.764205	0.144271	-5.29701	1.18e-07	5.27e-07	6.27819		C4_00630C_A	1391.65	0.617252	0.108823	5.67207	1.41e-08	6.98e-08	7.15614
C3_02220W_A	1616.67	-0.130008	0.105769	-1.22917	0.219008	0.300258	0.522505			CR_02520W_A	1558.07	-0.764029	0.131557	-5.80757	6.34e-09	3.26e-08	7.48678		C1_12970C_A	969.279	0.617405	0.11079	5.57272	2.51e-08	1.21e-07	6.91721
CR_10000C_A	104.995	-0.130007	0.25586	-0.508115	0.611372	0.69197	0.159913			C5_03250W_A	881.903	-0.763525	0.12314	-6.20044	5.63e-10	3.16e-09	8.50031		C1_11640C_A	442.536	0.617574	0.138397	4.46233	8.11e-06	2.83e-05	4.54821
CR_01770C_A	1033.62	-0.129946	0.11514	-1.1286	0.259067	0.345297	0.461808			C2_05140W_A	796.224	-0.76322	0.116996	-6.52349	6.87e-11	4.19e-10	9.37779		C4_07210W_A	364.776	0.617864	0.154609	3.9963	6.43e-05	0.000196657	3.70629
CR_04410W_A	153.357	-0.129787	0.186285	-0.69671	0.485984	0.578808	0.237466			C2_05870W_A	552.261	-0.762974	0.135911	-5.61376	1.98e-08	9.68e-08	7.01412		C1_13130C_A	2209.96	0.618151	0.110999	5.56897	2.56e-08	1.23e-07	6.91009
C1_02770W_A	653.651	-0.129597	0.129354	-1.00188	0.316403	0.406513	0.390926			C2_05880W_A	45.93	-0.762821	0.32141	-2.37336	0.0176271	0.0333659	1.4767		C3_03980C_A	60.5659	0.61845	0.280815	2.20234	0.0276413	0.0498513	1.30232
C1_10390C_A	36980	-0.129529	0.127042	-1.01958	0.307929	0.397627	0.400524			C2_10170C_A	1396.32	-0.762591	0.109146	-6.98689	2.81e-12	1.91e-11	10.719		C1_06590C_A	2075.61	0.618704	0.123549	5.00776	5.51e-07	2.26e-06	5.64589
C4_01290W_A	1589.49	-0.129342	0.117669	-1.0992	0.271682	0.358812	0.445133			C2_07540W_A	2848.55	-0.762533	0.114303	-6.67114	2.54e-11	1.6e-10	9.79588		C1_12710C_A	832.953	0.619543	0.124806	4.96406	6.9e-07	2.8e-06	5.55284
C3_05460W_A	670.499	-0.129051	0.129002	-1.00038	0.317127	0.407196	0.390196			C1_10130W_A	62.0058	-0.761614	0.2866	-2.65741	0.00787433	0.0161929	1.79068		C7_00300W_A	706.901	0.619937	0.125681	4.93262	8.11e-07	3.26e-06	5.48678
CR_09670C_A	1624.08	-0.129028	0.112116	-1.15084	0.249796	0.334899	0.475086			C3_05330C_A	50.9806	-0.761463	0.314823	-2.4187	0.0155761	0.0298647	1.52484		C5_02930C_A	1665.77	0.620294	0.121855	5.09044	3.57e-07	1.51e-06	5.82102
C5_02390C_A	813.168	-0.128945	0.124805	-1.03317	0.301526	0.391022	0.407799			C2_08570W_A	1093.32	-0.760929	0.121278	-6.27423	3.51e-10	2.02e-09	8.69465		C6_00250W_A	1024.04	0.620471	0.138672	4.47437	7.66e-06	2.69e-05	4.57025
C5_05250C_A	3491.49	-0.128654	0.0977118	-1.31667	0.18795	0.26385	0.578644			C2_00630C_A	406.323	-0.760342	0.150348	-5.0572	4.25e-07	1.77e-06	5.75203		C1_08650C_A	678.846	0.620591	0.134966	4.59813	4.26e-06	1.56e-05	4.80688
C7_01830W_A	232.738	-0.128502	0.172675	-0.744188	0.456763	0.548717	0.260651			C2_10560C_A	5181.53	-0.75901	0.112684	-6.73575	1.63e-11	1.05e-10	9.97881		C1_09260C_A	752.056	0.620683	0.137441	4.51598	6.3e-06	2.23e-05	4.6517
C3_06920W_A	1003.92	-0.12848	0.125141	-1.02668	0.30457	0.394008	0.404495			C2_02300W_A	269.246	-0.757553	0.164805	-4.59666	4.29e-06	1.56e-05	4.80688		C1_13530W_A	636.863	0.621418	0.14077	4.41442	1.01e-05	3.5e-05	4.45593
CR_00390W_A	625.051	-0.128423	0.124675	-1.03006	0.302982	0.392555	0.4061			C5_03930C_A	467.995	-0.757331	0.142299	-5.32212	1.03e-07	4.64e-07	6.33348		C6_01670W_A	2122.76	0.621657	0.164391	3.78159	0.000155833	0.000446767	3.34992
CR_03760W_A	1140.46	-0.127947	0.117206	-1.09164	0.27499	0.362356	0.440865			C3_04900W_A	1461.27	-0.756928	0.167759	-4.512	6.42e-06	2.27e-05	4.64397		C6_00070C_A	735.927	0.622193	0.118569	5.24752	1.54e-07	6.81e-07	6.16685
C7_02530C_A	430.511	-0.127531	0.144881	-0.88025	0.378724	0.471851	0.326195			C2_05810W_A	276.383	-0.755636	0.189449	-3.9886	6.65e-05	0.000202374	3.69385		C6_01190C_A	508.664	0.622314	0.13441	4.62998	3.66e-06	1.35e-05	4.86967
C5_03900W_A	19722.8	-0.126725	0.0998146	-1.2696	0.204226	0.282839	0.548461			C5_03630C_A	412.522	-0.755485	0.147741	-5.11357	3.16e-07	1.35e-06	5.86967		C7_03520W_A	347.743	0.622806	0.158079	3.93984	8.15e-05	0.000244878	3.61105
C7_04240C_A	1727.86	-0.126262	0.102488	-1.23197	0.217961	0.299133	0.524135			C2_01550W_A	2742.94	-0.755353	0.131987	-5.72294	1.05e-08	5.27e-08	7.27819		C5_03130W_A	535.674	0.624236	0.193938	3.21874	0.00128757	0.00312178	2.5056
CR_05700C_A	763.409	-0.126118	0.123887	-1.01801	0.308675	0.398349	0.399736			C7_03700C_A	1914.78	-0.754856	0.174191	-4.33349	1.47e-05	4.96e-05	4.30452		C3_03850C_A	733.853	0.625138	0.120033	5.20807	1.91e-07	8.34e-07	6.07883
C3_00520W_A	530.52	-0.125868	0.132273	-0.951582	0.341309	0.431901	0.364616			C7_00350C_A	2271.23	-0.75353	0.148233	-5.08342	3.71e-07	1.56e-06	5.80688		C4_01970W_A	499.414	0.626024	0.149827	4.17832	2.94e-05	9.5e-05	4.02228
C4_04900W_A	22757.9	-0.125622	0.0902569	-1.39182	0.163976	0.23457	0.629727			C2_02340C_A	5336.28	-0.753321	0.104397	-7.21591	5.36e-13	3.87e-12	11.4123		C5_04180W_A	128.611	0.626154	0.217341	2.88097	0.00396451	0.0087326	2.05886
CR_03120W_A	1318	-0.125344	0.116972	-1.07157	0.283914	0.372116	0.429322			C5_00270W_A	6982.36	-0.75258	0.0971265	-7.74845	9.3e-15	7.9e-14	13.1024		C1_11190W_A	708.409	0.626908	0.141215	4.43939	9.02e-06	3.14e-05	4.50307
C1_06470W_A	20111.6	-0.125047	0.129658	-0.964435	0.334828	0.425302	0.371302			C2_01680C_A	1196.32	-0.752548	0.121803	-6.17837	6.48e-10	3.63e-09	8.44009		C6_03150C_A	453.527	0.62832	0.150991	4.16132	3.16e-05	0.000101683	3.99275
C1_08590C_A	2870.14	-0.124736	0.113138	-1.10251	0.27024	0.35744	0.446797			C2_02900W_A	355.686	-0.751694	0.154139	-4.87673	1.08e-06	4.23e-06	5.37366		C4_00500W_A	667.327	0.628516	0.136581	4.6018	4.19e-06	1.53e-05	4.81531
CR_01610C_A	2944.88	-0.124617	0.103062	-1.20915	0.226605	0.308738	0.51041			C2_10720C_A	1271.44	-0.751658	0.115281	-6.52023	7.02e-11	4.27e-10	9.36957		C3_05090C_A	368.52	0.630294	0.150497	4.18809	2.81e-05	9.13e-05	4.03953
CR_00250W_A	9477.36	-0.124559	0.117569	-1.05946	0.289392	0.378053	0.422447			C2_00080C_A	432.385	-0.751565	0.167963	-4.47458	7.66e-06	2.69e-05	4.57025		C6_00420W_A	1260.89	0.630382	0.11913	5.29155	1.21e-07	5.42e-07	6.266
CR_01540W_A	531.276	-0.123889	0.142588	-0.868856	0.384926	0.477892	0.32067			C3_01360C_A	527.587	-0.751383	0.131614	-5.709	1.14e-08	5.69e-08	7.24489		C1_09570W_A	1274.92	0.630527	0.11996	5.25615	1.47e-07	6.52e-07	6.18575
C6_03550C_A	1459.7	-0.123727	0.119014	-1.0396	0.298525	0.38784	0.411348			C2_00930C_A	570.364	-0.751348	0.134112	-5.60239	2.11e-08	1.03e-07	6.98716		C1_07440W_A	1033.22	0.630633	0.129502	4.86968	1.12e-06	4.38e-06	5.35853
C3_06880W_A	206.795	-0.12298	0.172465	-0.713071	0.475802	0.568429	0.245324			C3_01000W_A	2692.22	-0.751158	0.124857	-6.01613	1.79e-09	9.66e-09	8.01502		C1_10010C_A	2341.86	0.631608	0.128288	4.92336	8.51e-07	3.4e-06	5.46852
C3_01090W_A	572.099	-0.122894	0.151148	-0.813075	0.416175	0.509555	0.292809			C6_01360W_A	806.08	-0.749013	0.153635	-4.87526	1.09e-06	4.26e-06	5.37059		C1_00170W_A	591.812	0.632401	0.135162	4.67883	2.89e-06	1.08e-05	4.96658
C1_00270W_A	38.4885	-0.122752	0.352823	-0.347915	0.727904	0.789945	0.102403			C2_03800C_A	1423.2	-0.747978	0.105167	-7.11232	1.14e-12	8.09e-12	11.0921		C1_13920W_A	960.68	0.633762	0.13788	4.59646	4.3e-06	1.57e-05	4.8041
C1_06030C_A	204.045	-0.122453	0.188371	-0.650062	0.515652	0.607451	0.216489			C2_06040C_A	325.265	-0.747297	0.158188	-4.72411	2.31e-06	8.77e-06	5.057		C6_02630C_A	813.704	0.633885	0.135968	4.66202	3.13e-06	1.17e-05	4.93181
C6_02980C_A	2437.65	-0.122289	0.110096	-1.11074	0.266679	0.353669	0.451403			CR_08100C_A	2341.44	-0.747025	0.117518	-6.35669	2.06e-10	1.2e-09	8.92082		C1_09530W_A	579.346	0.633933	0.132771	4.77462	1.8e-06	6.93e-06	5.15927
CR_00350W_A	1574.9	-0.121757	0.102906	-1.18318	0.236736	0.32008	0.494741			C2_07390C_A	1466.12	-0.746693	0.107315	-6.95798	3.45e-12	2.34e-11	10.6308		C4_03920W_A	414.53	0.634592	0.137874	4.60268	4.17e-06	1.53e-05	4.81531
C1_05160C_A	847.261	-0.121644	0.580281	-0.20963	0.833956	0.874106	0.058436			C2_07120W_A	2612.27	-0.746091	0.10169	-7.33688	2.19e-13	1.64e-12	11.7852		C4_01160W_A	8005.85	0.636161	0.143499	4.4332	9.28e-06	3.23e-05	4.4908
C3_05620W_A	10.5083	-0.121244	0.667076	-0.181754	0.855776	0.889855	0.0506806			C2_00220C_A	1308.11	-0.745316	0.112289	-6.63749	3.19e-11	1.99e-10	9.70115		C1_09140C_A	479.244	0.636289	0.153806	4.13695	3.52e-05	0.000112423	3.94914
CR_07550C_A	1.32382	-0.121216	1.91412	-0.0633272	0.949506	0.963094	0.0163313			C2_02700C_A	430.539	-0.744393	0.135414	-5.49718	3.86e-08	1.83e-07	6.73755		C1_14310W_A	1202.38	0.636327	0.134099	4.74519	2.08e-06	7.94e-06	5.10018
C5_04830W_A	381.996	-0.121095	0.14929	-0.811136	0.417288	0.510623	0.2919			C2_02430W_A	2834.07	-0.743662	0.17329	-4.29144	1.78e-05	5.96e-05	4.22475		C1_09950C_A	568.4	0.637064	0.124995	5.09672	3.46e-07	1.47e-06	5.83268
C6_01430C_A	1092.54	-0.120891	0.127407	-0.948856	0.342694	0.433481	0.36303			C2_02410W_A	4299.87	-0.743628	0.123621	-6.01539	1.79e-09	9.69e-09	8.01368		C1_10470W_A	3742.61	0.637324	0.125339	5.08481	3.68e-07	1.55e-06	5.80967
CR_10430C_A	119.67	-0.120791	0.221603	-0.545078	0.5857	0.671371	0.173037			C5_04800W_A	341.537	-0.742715	0.15333	-4.8439	1.27e-06	4.96e-06	5.30452		C1_03960C_A	473.6	0.638092	0.151154	4.22146	2.43e-05	7.97e-05	4.09854
CR_04740C_A	6017.62	-0.120626	0.116902	-1.03186	0.302137	0.391734	0.407009			CR_04650W_A	1363.75	-0.742583	0.143646	-5.16954	2.35e-07	1.01e-06	5.99568		C1_02970W_A	2494.31	0.638833	0.114517	5.57848	2.43e-08	1.17e-07	6.93181
C7_01410C_A	284.29	-0.120371	0.168481	-0.714448	0.47495	0.567988	0.245661			C2_01840C_A	1231.67	-0.742431	0.121035	-6.13401	8.57e-10	4.73e-09	8.32514		C4_04590W_A	3068.53	0.639268	0.122749	5.20791	1.91e-07	8.34e-07	6.07883
C5_00040C_A	2382.18	-0.120367	0.116971	-1.02903	0.303466	0.392899	0.40572			C3_02280C_A	6223.36	-0.742303	0.0946153	-7.84549	4.31e-15	3.76e-14	13.4248		C1_09760C_A	1009.76	0.641517	0.123868	5.17902	2.23e-07	9.66e-07	6.01502
CR_05440W_A	553.808	-0.120163	0.149378	-0.804422	0.421153	0.514268	0.28881			C2_00290W_A	389.398	-0.740759	0.135694	-5.45903	4.79e-08	2.24e-07	6.64975		C1_08030W_A	4900.88	0.642047	0.119817	5.35856	8.39e-08	3.82e-07	6.41794
C6_03100W_A	1787.59	-0.119871	0.121533	-0.986321	0.323975	0.414488	0.382488			C2_00920W_A	294.692	-0.73929	0.151266	-4.88736	1.02e-06	4.03e-06	5.39469		C6_00270W_A	718.367	0.643012	0.138639	4.63803	3.52e-06	1.3e-05	4.88606
C7_00320C_A	1769.8	-0.119353	0.113536	-1.05123	0.293153	0.382262	0.417639			C2_05690C_A	1828.99	-0.73923	0.137102	-5.39184	6.97e-08	3.21e-07	6.49349		C1_02860C_A	1203.38	0.643234	0.143869	4.47099	7.79e-06	2.73e-05	4.56384
C4_02450W_A	495.956	-0.119296	0.140599	-0.848485	0.396168	0.489569	0.310186			C2_02620W_A	1028.13	-0.739223	0.118775	-6.22371	4.86e-10	2.75e-09	8.56067		C4_05640C_A	790.367	0.643789	0.128552	5.00801	5.5e-07	2.26e-06	5.64589
C3_04950W_A	7870.03	-0.119056	0.101648	-1.17126	0.241493	0.325272	0.487754			CR_02370W_A	1632.64	-0.738268	0.135525	-5.44748	5.11e-08	2.39e-07	6.6216		C1_03300C_A	2290.46	0.644461	0.12636	5.10022	3.39e-07	1.44e-06	5.84164
C5_02560C_A	622.095	-0.118873	0.123162	-0.965176	0.334457	0.424915	0.371698			C3_05610W_A	427.573	-0.737472	0.139122	-5.30088	1.15e-07	5.17e-07	6.28651		C1_04680W_A	13495.6	0.645037	0.109767	5.87641	4.19e-09	2.19e-08	7.65956
C1_05940W_A	3314.7	-0.118771	0.116854	-1.0164	0.309438	0.399193	0.398818			C6_01810W_A	64.9074	-0.736961	0.292046	-2.52344	0.0116211	0.0229367	1.63947		C4_02940W_A	3905.4	0.645092	0.103954	6.20553	5.45e-10	3.07e-09	8.51286
CR_07370W_A	1501.35	-0.118759	0.119124	-0.996932	0.318797	0.409094	0.388176			C2_04420W_A	159.564	-0.73366	0.235223	-3.119	0.00181469	0.0042747	2.36909		C1_14460W_A	5347.19	0.645495	0.121683	5.30471	1.13e-07	5.07e-07	6.29499
C3_06140W_A	118.398	-0.117828	0.218984	-0.538066	0.590532	0.675211	0.170561			C2_06210C_A	5343.74	-0.733477	0.0937866	-7.8207	5.25e-15	4.55e-14	13.342		C3_07760C_A	183.594	0.646427	0.198522	3.25619	0.00112918	0.00276826	2.55779
C6_02770W_A	3441.86	-0.117812	0.123434	-0.954447	0.339857	0.430405	0.366123			C5_05060C_A	96.9281	-0.733036	0.228404	-3.20939	0.00133019	0.003219	2.49228		C6_02420W_A	172.601	0.646547	0.183625	3.52101	0.000429904	0.00114599	2.94082
CR_00110W_A	721.572	-0.117702	0.116706	-1.00853	0.313199	0.403208	0.394471			C5_04570C_A	5616.77	-0.732998	0.106142	-6.9058	4.99e-12	3.33e-11	10.4776		C7_03130C_A	183.451	0.64767	0.192712	3.36082	0.000777128	0.00196173	2.70736
C3_06150W_A	629.644	-0.117435	0.129228	-0.908743	0.363486	0.456073	0.340966			C2_06110W_A	1204.86	-0.732452	0.122352	-5.98645	2.14e-09	1.15e-08	7.9393		C6_04440C_A	467.888	0.647815	0.139268	4.65156	3.29e-06	1.23e-05	4.91009
C3_02140C_A	597.802	-0.117295	0.136924	-0.856638	0.391645	0.484919	0.314331			C2_02760W_A	2616.49	-0.731664	0.104616	-6.99381	2.68e-12	1.83e-11	10.7375		CR_10420W_A	941.386	0.647957	0.119391	5.4272	5.72e-08	2.66e-07	6.57512
C1_09930W_A	41.5335	-0.117273	0.340292	-0.344625	0.730376	0.792224	0.101152			C2_08700C_A	433.754	-0.731431	0.153312	-4.77087	1.83e-06	7.05e-06	5.15181		CR_09360W_A	142.378	0.648181	0.215365	3.00968	0.00261523	0.00597512	2.22365
CR_07180W_A	1563.81	-0.11708	0.119783	-0.97743	0.328356	0.419085	0.377698			C2_02000W_A	3526.1	-0.730814	0.109551	-6.67097	2.54e-11	1.6e-10	9.79588		C4_07050W_A	273.369	0.648425	0.153236	4.23154	2.32e-05	7.66e-05	4.11577
CR_00320C_A	4501.1	-0.117002	0.0998008	-1.17235	0.241057	0.324752	0.488449			C2_09290W_A	487.089	-0.730426	0.1376	-5.30834	1.11e-07	4.98e-07	6.30277		C1_11670W_A	4878.98	0.648643	0.127708	5.0791	3.79e-07	1.6e-06	5.79588
C1_10530W_A	1607.12	-0.116446	0.105616	-1.10254	0.270228	0.35744	0.446797			CR_00760C_A	499.012	-0.730002	0.137412	-5.31249	1.08e-07	4.87e-07	6.31247		C1_06420C_A	609.442	0.648734	0.12575	5.1589	2.48e-07	1.07e-06	5.97062
CR_08350W_A	2066.69	-0.116344	0.102446	-1.13567	0.256095	0.342265	0.465637			C2_07880W_A	713.858	-0.728193	0.117025	-6.22255	4.89e-10	2.77e-09	8.55752		C5_03530C_A	321.795	0.648897	0.158409	4.09634	4.2e-05	0.000132349	3.87828
C1_03840W_A	194.261	-0.116116	0.176674	-0.657232	0.511031	0.603121	0.219595			C2_01350C_A	800.711	-0.72819	0.122513	-5.94376	2.79e-09	1.47e-08	7.83268		C4_01920W_A	1214.23	0.648946	0.122639	5.29149	1.21e-07	5.42e-07	6.266
C3_07470W_A	485.656	-0.115631	0.174763	-0.661646	0.508198	0.600444	0.221528			CR_05630W_A	1174.79	-0.727847	0.134059	-5.42928	5.66e-08	2.63e-07	6.58004		CR_10790W_A	89.0946	0.649169	0.293503	2.2118	0.0269807	0.0488532	1.31111
C5_03830C_A	567.797	-0.115615	0.125435	-0.921709	0.35668	0.44939	0.347376			C2_00680C_A	150.211	-0.72777	0.235131	-3.09517	0.00196698	0.00460116	2.33713		C4_03110W_A	1610.36	0.649303	0.108117	6.00555	1.91e-09	1.03e-08	7.98716
CR_10310W_A	42.3104	-0.115461	0.352155	-0.32787	0.74301	0.803741	0.094884			C2_05910W_A	984.466	-0.727231	0.165194	-4.4023	1.07e-05	3.69e-05	4.43297		C6_00540W_A	437.382	0.649331	0.142831	4.54615	5.46e-06	1.96e-05	4.70774
C1_06870C_A	58.9665	-0.115265	0.390475	-0.295193	0.767846	0.824733	0.0836864			CR_02110W_A	1375.84	-0.725575	0.108267	-6.70172	2.06e-11	1.32e-10	9.87943		C1_00060W_A	9115.49	0.650001	0.118339	5.49271	3.96e-08	1.87e-07	6.72816
C7_00160C_A	1488.47	-0.114368	0.125414	-0.911924	0.361809	0.454436	0.342527			C2_02240C_A	1182.23	-0.72543	0.125325	-5.78839	7.11e-09	3.64e-08	7.4389		C4_06140C_A	369.876	0.650352	0.1494	4.35308	1.34e-05	4.56e-05	4.34104
C1_14390W_A	1954.46	-0.114296	0.134991	-0.846694	0.397166	0.490517	0.309346			C2_01470W_A	1007.84	-0.725097	0.137221	-5.28416	1.26e-07	5.61e-07	6.25104		C1_00610W_A	2832.96	0.650588	0.110178	5.90491	3.53e-09	1.85e-08	7.73283
C1_04120C_A	368.605	-0.114197	0.137263	-0.831961	0.405431	0.49889	0.301995			C3_05960W_A	467.341	-0.724174	0.146721	-4.93572	7.99e-07	3.21e-06	5.49349		C4_01980C_A	3661.91	0.651523	0.100638	6.47391	9.55e-11	5.73e-10	9.24185
C7_02310C_A	234.877	-0.114188	0.164924	-0.692368	0.488706	0.581507	0.235445			CR_00810W_A	378.6	-0.724145	0.166723	-4.34341	1.4e-05	4.76e-05	4.32239		C4_07070W_A	441.923	0.652939	0.13179	4.9544	7.26e-07	2.93e-06	5.53313
C1_09040C_A	1112.43	-0.114026	0.139703	-0.816208	0.414381	0.507749	0.294351			C6_01530C_A	135.46	-0.723339	0.218461	-3.31107	0.000929406	0.00231761	2.63496		C4_06310C_A	83.0368	0.653994	0.267777	2.44231	0.0145937	0.0281759	1.55012
C5_00350C_A	1230.41	-0.113996	0.108732	-1.04841	0.294448	0.38348	0.416258			C7_01840W_A	1275.7	-0.721537	0.131319	-5.49452	3.92e-08	1.86e-07	6.73049		C6_02790C_A	209.645	0.655753	0.209014	3.13736	0.00170478	0.00405775	2.39171
C1_01560W_A	1590.05	-0.112861	0.114659	-0.984318	0.324959	0.415414	0.381519			CR_00080W_A	6116.46	-0.719576	0.0961628	-7.48289	7.27e-14	5.64e-13	12.2487		C1_09940W_A	147.151	0.656021	0.199987	3.28032	0.00103689	0.0025607	2.59164
C1_05340C_A	912.728	-0.112436	0.114279	-0.983873	0.325178	0.41561	0.381314			C2_01420C_A	571.831	-0.719548	0.139139	-5.17144	2.32e-07	1e-06	6		C1_13520C_A	719.926	0.656374	0.134394	4.88397	1.04e-06	4.09e-06	5.38828
C5_04680W_A	981.723	-0.111896	0.115262	-0.970794	0.331651	0.421993	0.374695			C2_05110W_A	2027.8	-0.719071	0.103835	-6.92513	4.36e-12	2.92e-11	10.5346		C3_04000C_A	55.9535	0.656662	0.293801	2.23506	0.0254136	0.046252	1.33487
C1_04950C_A	1383.44	-0.111302	0.122954	-0.905235	0.365341	0.45768	0.339438			C3_02040C_A	1107.51	-0.717738	0.142936	-5.0214	5.13e-07	2.12e-06	5.67366		C1_03610C_A	406.166	0.657897	0.16517	3.98316	6.8e-05	0.000206872	3.6843
CR_01150C_A	653.531	-0.111132	0.1226	-0.906459	0.364693	0.45739	0.339713			C2_01640W_A	3042.67	-0.717382	0.125397	-5.7209	1.06e-08	5.32e-08	7.27409		C1_13940W_A	16974.9	0.65814	0.118147	5.57053	2.54e-08	1.22e-07	6.91364
C5_03350W_A	10079.6	-0.110971	0.093215	-1.19048	0.233856	0.317195	0.498674			CR_07030C_A	861.467	-0.717104	0.136029	-5.27171	1.35e-07	6e-07	6.22185		C1_08730W_A	1059.39	0.658273	0.122837	5.35893	8.37e-08	3.82e-07	6.41794
CR_03950W_A	846.971	-0.110766	0.118284	-0.936441	0.349046	0.440817	0.355742			C2_08850C_A	998.49	-0.717094	0.116481	-6.15633	7.44e-10	4.14e-09	8.383		CR_00130C_A	869.554	0.658365	0.117463	5.60487	2.08e-08	1.02e-07	6.9914
CR_03210C_A	680.443	-0.110676	0.119657	-0.924943	0.354996	0.447533	0.349175			C2_05490W_A	200.561	-0.717026	0.192564	-3.72357	0.000196427	0.000553939	3.25654		C1_03270W_A	353.911	0.658711	0.181307	3.63313	0.000280002	0.000771881	3.11245
C2_03700W_A	406.703	-0.110503	0.142103	-0.777624	0.436791	0.529209	0.276372			C2_07440C_A	616.067	-0.71552	0.129343	-5.53195	3.17e-08	1.51e-07	6.82102		C4_03780C_A	2086.88	0.659111	0.113912	5.78615	7.2e-09	3.68e-08	7.43415
C6_03390W_A	1817.67	-0.110069	0.103626	-1.06218	0.288156	0.376824	0.423862			CR_07020W_A	2031.94	-0.7148	0.106085	-6.73797	1.61e-11	1.03e-10	9.98716		C6_01290C_A	240.964	0.659926	0.166192	3.97085	7.16e-05	0.000217024	3.66349
C2_04720C_A	902.084	-0.109594	0.148187	-0.739569	0.459561	0.551664	0.258325			C2_07180W_A	139.063	-0.712279	0.230117	-3.09529	0.00196623	0.00460109	2.33714		C1_03160C_A	1138.72	0.662103	0.121156	5.46487	4.63e-08	2.17e-07	6.66354
C7_01450C_A	8704.41	-0.109333	0.0951577	-1.14897	0.250569	0.335794	0.473928			C2_02460W_A	1601.4	-0.711562	0.11158	-6.37717	1.8e-10	1.06e-09	8.97469		C1_04630C_A	914.303	0.662882	0.118116	5.61211	2e-08	9.76e-08	7.01055
CR_09440C_A	895.628	-0.109313	0.11428	-0.956541	0.338799	0.429405	0.367132			CR_09950C_A	14643.5	-0.711187	0.106307	-6.68992	2.23e-11	1.42e-10	9.84771		C3_05580C_A	126.074	0.663538	0.266469	2.49012	0.0127701	0.0250186	1.60174
C1_10440W_A	1225.09	-0.109244	0.118188	-0.924323	0.355318	0.447851	0.348867			C5_04070C_A	588.331	-0.709007	0.134058	-5.28879	1.23e-07	5.49e-07	6.26043		C1_03730C_A	1650.59	0.664263	0.116209	5.71611	1.09e-08	5.47e-08	7.26201
C7_02080W_A	605.848	-0.109038	0.138839	-0.785354	0.432246	0.5245	0.280254			C3_02620C_A	1043.99	-0.708307	0.1314	-5.39046	7.03e-08	3.24e-07	6.48945		C7_01630W_A	426.889	0.665306	0.14833	4.4853	7.28e-06	2.56e-05	4.59176
CR_05030W_A	1103.86	-0.108225	0.1132	-0.956057	0.339044	0.42963	0.366905			C3_00570C_A	1051.33	-0.707792	0.136099	-5.20059	1.99e-07	8.66e-07	6.06248		C6_00570C_A	1684.84	0.666228	0.10896	6.11444	9.69e-10	5.34e-09	8.27246
C3_05720C_A	744.477	-0.107602	0.145669	-0.738674	0.460105	0.552004	0.258057			CR_05520W_A	3768.51	-0.706422	0.10366	-6.81483	9.44e-12	6.17e-11	10.2097		C4_04110W_A	101.227	0.667094	0.226714	2.94244	0.00325634	0.00733224	2.13476
CR_06490C_A	13142.6	-0.10752	0.100827	-1.06638	0.286252	0.374718	0.426295			CR_04640W_A	65.0901	-0.703727	0.301458	-2.33441	0.0195744	0.0366818	1.43555		C1_06270W_A	571.08	0.667253	0.144345	4.62263	3.79e-06	1.4e-05	4.85387
C5_03470C_A	650.688	-0.107434	0.138611	-0.775073	0.438297	0.530732	0.275125			C5_02550C_A	2046.74	-0.703346	0.122856	-5.72496	1.03e-08	5.21e-08	7.28316		C1_10650W_A	739.363	0.667445	0.123449	5.40666	6.42e-08	2.97e-07	6.52724
C5_03380W_A	335.31	-0.107275	0.143939	-0.745279	0.456103	0.548235	0.261033			C2_06710W_A	265.07	-0.701116	0.176822	-3.9651	7.34e-05	0.000221799	3.65404		C4_03320W_A	1014.41	0.668592	0.117338	5.69802	1.21e-08	6.05e-08	7.21824
C7_02850W_A	879.443	-0.107093	0.113717	-0.941747	0.346322	0.437637	0.358886			CR_00860C_A	26414.6	-0.7009	0.105639	-6.63483	3.25e-11	2.02e-10	9.69465		C4_06490C_A	500.175	0.668702	0.134983	4.95395	7.27e-07	2.94e-06	5.53165
C5_05330C_A	535.441	-0.106212	0.125135	-0.848779	0.396004	0.489557	0.310197			C2_08690C_A	152.231	-0.699753	0.195787	-3.57405	0.000351496	0.000951292	3.02169		C6_02750C_A	216.72	0.668869	0.169998	3.93457	8.33e-05	0.000249604	3.60275
CR_03340C_A	383.63	-0.106075	0.146163	-0.725729	0.468005	0.560534	0.251398			C2_07720C_A	276.14	-0.698836	0.159467	-4.38233	1.17e-05	4.02e-05	4.39577		C4_04620C_A	540.33	0.669513	0.133591	5.01164	5.4e-07	2.23e-06	5.6517
C1_05530C_A	3176.63	-0.105915	0.102236	-1.03598	0.30021	0.38971	0.409258			C3_06030W_A	3873.7	-0.697979	0.116784	-5.97667	2.28e-09	1.22e-08	7.91364		C1_10920W_A	407.253	0.669795	0.146091	4.58479	4.54e-06	1.65e-05	4.78252
C5_04480C_A	8.47263	-0.105895	0.726914	-0.145677	0.884176	0.912943	0.0395564			CR_07630C_A	24184.4	-0.697805	0.147806	-4.7211	2.35e-06	8.9e-06	5.05061		C1_05990C_A	483.056	0.670064	0.180156	3.71935	0.000199736	0.000562028	3.25024
C7_03030W_A	682.346	-0.105811	0.148762	-0.711273	0.476915	0.569503	0.244504			C2_09630C_A	231.789	-0.697434	0.175331	-3.97781	6.96e-05	0.000211075	3.67556		C6_00920W_A	4330.64	0.67174	0.116858	5.74832	9.01e-09	4.56e-08	7.34104
C1_11160C_A	766.028	-0.105697	0.13909	-0.759918	0.447303	0.539691	0.267854			C3_04760C_A	1287.47	-0.697432	0.141806	-4.91822	8.73e-07	3.49e-06	5.45717		C4_07080C_A	971.62	0.671748	0.125958	5.33311	9.65e-08	4.37e-07	6.35952
C3_07230W_A	1361.51	-0.104833	0.109419	-0.958085	0.33802	0.428673	0.367873			CR_09320C_A	2724.09	-0.695086	0.10668	-6.5156	7.24e-11	4.4e-10	9.35655		C1_12290C_A	1027.57	0.671936	0.109305	6.14734	7.88e-10	4.36e-09	8.36051
C6_00830C_A	541.704	-0.10473	0.187434	-0.558755	0.576329	0.662773	0.178635			CR_01710W_A	408.131	-0.694463	0.160363	-4.33056	1.49e-05	5.03e-05	4.29843		C1_02940C_A	770.395	0.673764	0.132294	5.09292	3.53e-07	1.5e-06	5.82391
C3_01670W_A	978.805	-0.104721	0.1164	-0.899669	0.368297	0.460569	0.336705			C7_02840C_A	4990.24	-0.694234	0.150494	-4.61302	3.97e-06	1.46e-05	4.83565		C4_01750C_A	60643.2	0.673794	0.119321	5.6469	1.63e-08	8.04e-08	7.09474
C3_05140C_A	1173.86	-0.10424	0.107068	-0.973587	0.330262	0.420927	0.375793			C1_09290C_A	937.407	-0.693556	0.156994	-4.41773	9.97e-06	3.45e-05	4.46218		C4_04420W_A	615.384	0.673979	0.143442	4.69862	2.62e-06	9.87e-06	5.00568
C3_02440C_A	315.261	-0.104191	0.148821	-0.700107	0.48386	0.577032	0.2388			C7_00560C_A	572.515	-0.693047	0.150002	-4.62025	3.83e-06	1.41e-05	4.85078		C4_06820C_A	472.175	0.674439	0.157994	4.26876	1.97e-05	6.55e-05	4.18376
C5_04790C_A	267.909	-0.104066	0.158771	-0.655448	0.51218	0.604253	0.218782			C2_00400C_A	7600.52	-0.692765	0.0979057	-7.07584	1.49e-12	1.04e-11	10.983		C4_04660C_A	942.599	0.674581	0.118848	5.67601	1.38e-08	6.83e-08	7.16558
C7_01500W_A	291.191	-0.103896	0.184166	-0.564144	0.572656	0.659619	0.180707			C2_03880C_A	602.364	-0.691984	0.156256	-4.42853	9.49e-06	3.29e-05	4.4828		CR_06500C_A	492.772	0.674773	0.201125	3.35499	0.000793673	0.00200033	2.6989
C5_00060C_A	674.259	-0.103232	0.130537	-0.790828	0.429045	0.521608	0.282656			C3_01430W_A	630.922	-0.691495	0.170743	-4.04992	5.12e-05	0.000159738	3.79659		C4_00790C_A	231.282	0.675814	0.175493	3.85095	0.000117661	0.00034382	3.46367
C5_00070W_A	1988.8	-0.103186	0.102683	-1.0049	0.314945	0.405129	0.392407			CR_00900W_A	1151.88	-0.690866	0.123834	-5.57896	2.42e-08	1.17e-07	6.93181		C4_01940W_A	109.812	0.676896	0.234567	2.88573	0.00390512	0.00860772	2.06511
CR_02920C_A	153.205	-0.103147	0.226759	-0.454873	0.649201	0.724882	0.139733			C5_01600C_A	720.902	-0.689271	0.17046	-4.0436	5.26e-05	0.000163553	3.78634		C4_04160W_A	3226.84	0.67737	0.109023	6.21308	5.2e-10	2.93e-09	8.53313
C1_08870C_A	1503.7	-0.10292	0.118409	-0.869196	0.38474	0.477854	0.320705			C2_05980C_A	581.641	-0.686521	0.126953	-5.40768	6.38e-08	2.95e-07	6.53018		C3_00930W_A	909.718	0.677513	0.153986	4.39982	1.08e-05	3.72e-05	4.42946
CR_01110W_A	2878.25	-0.102303	0.0985489	-1.03809	0.299227	0.388593	0.410505			CR_02980C_A	2010.35	-0.6861	0.107947	-6.35592	2.07e-10	1.21e-09	8.91721		C3_06940W_A	614.275	0.677775	0.126822	5.34433	9.08e-08	4.12e-07	6.3851
C7_03960C_A	1658.14	-0.101933	0.115438	-0.88301	0.377231	0.470512	0.327429			C2_09650W_A	5756.1	-0.68544	0.0987712	-6.93968	3.93e-12	2.65e-11	10.5768		C1_10080W_A	456.236	0.677816	0.146014	4.64214	3.45e-06	1.28e-05	4.89279
C3_04600C_A	192.967	-0.101853	0.185922	-0.547829	0.58381	0.669723	0.174105			CR_06530W_A	1175.68	-0.685251	0.118446	-5.78532	7.24e-09	3.7e-08	7.4318		C1_01890C_A	898.163	0.678146	0.123188	5.50495	3.69e-08	1.76e-07	6.75449
C3_01610W_A	8328.12	-0.10173	0.0922431	-1.10284	0.270095	0.35744	0.446797			C5_02010C_A	1009.5	-0.684702	0.119007	-5.75344	8.74e-09	4.43e-08	7.3536		C3_02550C_A	283.054	0.678297	0.156487	4.33453	1.46e-05	4.94e-05	4.30627
CR_01100C_A	669.068	-0.101727	0.127844	-0.795713	0.426199	0.519336	0.284552			C7_04160W_A	105.032	-0.683385	0.275748	-2.4783	0.0132011	0.0257366	1.58945		C6_00310W_A	1201.15	0.678332	0.126489	5.36275	8.2e-08	3.75e-07	6.42597
CR_09810W_A	254.437	-0.101681	0.17616	-0.577207	0.5638	0.651707	0.185948			C2_08860W_A	1504.98	-0.682366	0.10632	-6.41804	1.38e-10	8.17e-10	9.08778		C1_04530C_A	830.941	0.678543	0.135893	4.99321	5.94e-07	2.43e-06	5.61439
C7_02020W_A	440.202	-0.10163	0.13571	-0.748876	0.453932	0.546126	0.262707			C5_02980C_A	195.31	-0.681573	0.194731	-3.50007	0.00046514	0.00122761	2.91094		C1_04580C_A	543.523	0.678713	0.136692	4.96526	6.86e-07	2.79e-06	5.5544
C1_08910C_A	338.744	-0.101399	0.156609	-0.647467	0.51733	0.608977	0.215399			C2_04190C_A	432.669	-0.681441	0.137977	-4.9388	7.86e-07	3.17e-06	5.49894		C1_05370C_A	353.627	0.678968	0.158883	4.27339	1.93e-05	6.43e-05	4.19179
C7_02250W_A	0.688667	-0.101047	2.81462	-0.0359008	0.971361	0.980274	0.00865232			C5_00920W_A	417.893	-0.681407	0.135664	-5.02274	5.09e-07	2.11e-06	5.67572		C5_01250W_A	1488.12	0.679675	0.127287	5.33972	9.31e-08	4.22e-07	6.37469
C3_06300W_A	2034.74	-0.100895	0.101367	-0.995339	0.319572	0.409841	0.387385			C2_09680W_A	508.336	-0.678939	0.135949	-4.99408	5.91e-07	2.42e-06	5.61618		C3_04250W_A	438.255	0.68015	0.134147	5.07018	3.97e-07	1.67e-06	5.77728
C1_00160C_A	13420	-0.100623	0.091181	-1.10356	0.269785	0.35712	0.447186			C6_01520W_A	196.944	-0.677994	0.176401	-3.84349	0.000121295	0.000353791	3.45125		C1_04220C_A	558.755	0.681064	0.148123	4.59797	4.27e-06	1.56e-05	4.80688
C4_00510C_A	2534.79	-0.100538	0.107446	-0.935709	0.349423	0.441068	0.355494			C3_06760W_A	1659.46	-0.676959	0.124906	-5.41974	5.97e-08	2.77e-07	6.55752		C1_02530C_A	2496.05	0.681466	0.122049	5.58356	2.36e-08	1.14e-07	6.9431
CR_02440W_A	57.3497	-0.100481	0.285367	-0.352113	0.724754	0.787475	0.103763			CR_07650W_A	2845.98	-0.676742	0.124092	-5.45356	4.94e-08	2.31e-07	6.63639		C1_08970W_A	1228.33	0.681566	0.122637	5.55761	2.73e-08	1.32e-07	6.87943
C1_10550C_A	137.32	-0.100332	0.218308	-0.459589	0.645812	0.721856	0.141549			CR_09800C_A	2242.43	-0.676333	0.122196	-5.53481	3.12e-08	1.49e-07	6.82681		C1_06710W_A	696.663	0.682298	0.144171	4.73257	2.22e-06	8.43e-06	5.07417
CR_03020C_A	723.69	-0.0997575	0.121693	-0.819747	0.41236	0.5055	0.296279			C3_03070W_A	623.197	-0.675492	0.125959	-5.36279	8.19e-08	3.75e-07	6.42597		C1_01000C_A	660.828	0.682522	0.132867	5.1369	2.79e-07	1.2e-06	5.92082
C3_04180W_A	2085.3	-0.0994874	0.108381	-0.917944	0.358648	0.451246	0.345587			C3_07360W_A	116.609	-0.67401	0.226089	-2.98117	0.00287149	0.00650932	2.18646		CR_04090C_A	14323.7	0.68256	0.108816	6.2726	3.55e-10	2.04e-09	8.69037
C3_06640W_A	177.366	-0.0993961	0.186537	-0.532849	0.594138	0.678362	0.168539			C2_09150W_A	1278.31	-0.673707	0.114961	-5.86033	4.62e-09	2.4e-08	7.61979		C1_01240W_A	196.091	0.682777	0.194059	3.5184	0.000434153	0.00115442	2.93763
C7_01620C_A	366.319	-0.0993432	0.166991	-0.594901	0.55191	0.64093	0.193189			C5_04750C_A	4145.56	-0.67338	0.103695	-6.49383	8.37e-11	5.05e-10	9.29671		C1_02220C_A	602.701	0.684163	0.131878	5.18787	2.13e-07	9.22e-07	6.03527
C4_01690C_A	3281.7	-0.0992681	0.128816	-0.770617	0.440934	0.533132	0.273165			C2_09920W_A	252.058	-0.672072	0.177162	-3.79354	0.000148517	0.00042791	3.36865		C4_05430C_A	1722.86	0.68617	0.100534	6.82523	8.78e-12	5.77e-11	10.2388
C7_01250W_A	37262.9	-0.0992647	0.0913958	-1.0861	0.277436	0.364998	0.437709			C3_04560W_A	3789.06	-0.670357	0.115034	-5.82745	5.63e-09	2.9e-08	7.5376		C6_03810W_A	299.799	0.686492	0.149912	4.5793	4.67e-06	1.69e-05	4.77211
C1_09150W_A	185.157	-0.0991628	0.195732	-0.506625	0.612418	0.692785	0.159402			CR_00800C_A	2357.88	-0.669816	0.110902	-6.03972	1.54e-09	8.4e-09	8.07572		C1_02450C_A	1107.99	0.687228	0.129123	5.32227	1.02e-07	4.64e-07	6.33348
CR_07740W_A	36.8917	-0.0990883	0.369239	-0.268358	0.788423	0.841528	0.0749313			C2_04290W_A	1592.07	-0.668304	0.163797	-4.08007	4.5e-05	0.000141407	3.84953		C5_04360C_A	713.632	0.688639	0.155235	4.43611	9.16e-06	3.19e-05	4.49621
CR_07390C_A	3312.31	-0.0989638	0.0957324	-1.03375	0.301251	0.390824	0.408019			CR_00440C_A	2083.7	-0.668152	0.119291	-5.60103	2.13e-08	1.04e-07	6.98297		C1_00320W_A	640.027	0.68883	0.130188	5.29105	1.22e-07	5.43e-07	6.2652
C4_06280C_A	130.45	-0.0987242	0.20456	-0.482617	0.629368	0.707817	0.150079			CR_06760C_A	11067.3	-0.666394	0.0933028	-7.14228	9.18e-13	6.54e-12	11.1844		C1_12160W_A	539.505	0.689298	0.154326	4.4665	7.95e-06	2.78e-05	4.55596
CR_07510W_A	434.131	-0.09862	0.134111	-0.735359	0.462121	0.554319	0.25624			C2_07230C_A	376.311	-0.666203	0.150254	-4.43383	9.26e-06	3.22e-05	4.49214		C3_00360W_A	1505.72	0.689355	0.145044	4.75274	2.01e-06	7.66e-06	5.11577
C1_04170C_A	20579.8	-0.0983872	0.0979252	-1.00472	0.315032	0.40516	0.392374			CR_03160W_A	306.864	-0.665982	0.166779	-3.9932	6.52e-05	0.000199056	3.70102		C4_00340W_A	2303.59	0.68966	0.107757	6.40014	1.55e-10	9.13e-10	9.03953
C1_13830C_A	6772.71	-0.0983405	0.114077	-0.862054	0.388658	0.481812	0.317122			C2_06300W_A	606.337	-0.665528	0.130522	-5.09898	3.41e-07	1.45e-06	5.83863		C4_06320C_A	49.8151	0.689851	0.311149	2.21711	0.0266155	0.0482467	1.31653
C7_00200W_A	410.302	-0.0973064	0.154082	-0.631524	0.527698	0.619134	0.208215			C2_00190C_A	1673.44	-0.664382	0.121674	-5.46035	4.75e-08	2.23e-07	6.6517		CR_06770C_A	829.983	0.690562	0.141218	4.89004	1.01e-06	3.98e-06	5.40012
C1_10620W_A	11120	-0.0971145	0.0938899	-1.03434	0.300975	0.390545	0.408328			C5_02790C_A	2695.09	-0.664	0.109843	-6.04501	1.49e-09	8.15e-09	8.08884		C1_02100W_A	287.728	0.691097	0.168901	4.09173	4.28e-05	0.000134813	3.87027
CR_09960C_A	979.716	-0.0970013	0.110876	-0.874862	0.381649	0.47477	0.323517			CR_04160C_A	1617.78	-0.663614	0.11306	-5.8696	4.37e-09	2.27e-08	7.64397		C1_07030C_A	2535.42	0.691203	0.121926	5.66903	1.44e-08	7.1e-08	7.14874
C3_00420W_A	1311.15	-0.0965879	0.155296	-0.621961	0.533968	0.625539	0.203746			CR_02530W_A	7740.55	-0.659643	0.130046	-5.07239	3.93e-07	1.65e-06	5.78252		C1_03120W_A	748.327	0.691836	0.156897	4.40948	1.04e-05	3.57e-05	4.44733
CR_00370W_A	962.263	-0.0962989	0.115236	-0.835664	0.403344	0.496993	0.30365			C6_03480W_A	418.704	-0.659503	0.133117	-4.95429	7.26e-07	2.93e-06	5.53313		C4_00740W_A	429.15	0.693365	0.137011	5.06065	4.18e-07	1.75e-06	5.75696
C2_02220C_A	54.8018	-0.0957374	0.299469	-0.319691	0.749203	0.80843	0.0923574			C2_02030W_A	6237.17	-0.659115	0.0989065	-6.66402	2.66e-11	1.67e-10	9.77728		C6_03290W_A	743.41	0.693439	0.14083	4.92394	8.48e-07	3.39e-06	5.4698
C5_01170W_A	170.727	-0.0955412	0.202554	-0.471681	0.637154	0.714433	0.146039			CR_04310C_A	586	-0.658526	0.129374	-5.0901	3.58e-07	1.51e-06	5.82102		C4_03450C_A	788.191	0.693592	0.121978	5.6862	1.3e-08	6.44e-08	7.19111
C1_12440W_A	337.378	-0.095295	0.16435	-0.579828	0.56203	0.650289	0.186893			C2_01710W_A	259.309	-0.658407	0.181905	-3.6195	0.000295173	0.00080881	3.09215		C1_09540W_A	840.178	0.694148	0.169058	4.10598	4.03e-05	0.000127266	3.89529
CR_10570C_A	220.988	-0.0951232	0.17578	-0.541148	0.588406	0.673142	0.171893			C2_04750W_A	487.95	-0.657017	0.128472	-5.1141	3.15e-07	1.35e-06	5.86967		C1_11750W_A	463.335	0.69421	0.134091	5.17714	2.25e-07	9.75e-07	6.011
CR_05860W_A	500.099	-0.0951035	0.137416	-0.692083	0.488885	0.581611	0.235367			C2_06810C_A	30109.6	-0.656162	0.117779	-5.57111	2.53e-08	1.22e-07	6.91364		C7_00190W_A	1971.79	0.694473	0.120044	5.78515	7.24e-09	3.7e-08	7.4318
C7_03050W_A	996.785	-0.0949495	0.132442	-0.716911	0.473429	0.566392	0.246883			CR_10240W_A	2855.67	-0.655182	0.112687	-5.8142	6.09e-09	3.14e-08	7.50307		C1_03540C_A	603.768	0.695954	0.141217	4.92827	8.3e-07	3.33e-06	5.47756
C5_02410C_A	409.048	-0.0949168	0.144864	-0.655215	0.51233	0.604318	0.218735			C2_09050C_A	1254.67	-0.655106	0.116741	-5.61161	2e-08	9.78e-08	7.00966		C4_04450C_A	403.513	0.69609	0.144424	4.81975	1.44e-06	5.57e-06	5.25414
C3_01750C_A	599.182	-0.0947138	0.125741	-0.753244	0.451303	0.544003	0.264399			C2_03750W_A	1615.75	-0.654837	0.107583	-6.0868	1.15e-09	6.31e-09	8.19997		C6_00880W_A	796.646	0.698181	0.137837	5.06525	4.08e-07	1.71e-06	5.767
CR_01390W_A	3450	-0.0946985	0.125807	-0.752727	0.451614	0.544275	0.264182			C2_06330C_A	922.76	-0.652768	0.11603	-5.62587	1.85e-08	9.05e-08	7.04335		C1_01550W_A	880.935	0.698465	0.126042	5.54155	3e-08	1.44e-07	6.84164
C4_06360C_A	26.1415	-0.0938253	0.43588	-0.215255	0.829568	0.870973	0.0599952			CR_07470W_A	553.778	-0.651403	0.167175	-3.89654	9.76e-05	0.000288698	3.53956		C1_11050W_A	96.7993	0.698558	0.231639	3.01571	0.00256376	0.00586803	2.23151
C1_13870W_A	1593.3	-0.093766	0.162927	-0.57551	0.564947	0.652318	0.185541			CR_06680C_A	1775.07	-0.650609	0.133332	-4.87963	1.06e-06	4.17e-06	5.37986		C1_11090C_A	1064.76	0.698741	0.118179	5.91254	3.37e-09	1.77e-08	7.75203
C5_02230W_A	3468.27	-0.0934541	0.11268	-0.829377	0.406891	0.500204	0.300853			C2_01650W_A	75.7844	-0.650458	0.255562	-2.54521	0.0109212	0.0216895	1.66375		C4_00350W_A	635.989	0.698856	0.135806	5.14598	2.66e-07	1.14e-06	5.9431
C1_04040C_A	2481.9	-0.0930579	0.107677	-0.864232	0.38746	0.480671	0.318152			C3_07800C_A	997.66	-0.65025	0.12838	-5.06504	4.08e-07	1.71e-06	5.767		C1_07420C_A	659.546	0.699895	0.122962	5.69196	1.26e-08	6.25e-08	7.20412
CR_03870W_A	396.514	-0.0926914	0.139249	-0.665651	0.505634	0.597747	0.223483			C2_03340W_A	719.042	-0.649544	0.120226	-5.40268	6.57e-08	3.03e-07	6.51856		C6_03660C_A	846.038	0.700244	0.118803	5.89417	3.77e-09	1.97e-08	7.70553
C3_06570C_A	907.546	-0.0926022	0.157446	-0.588151	0.556431	0.645358	0.190199			C3_01710C_A	912.248	-0.649537	0.130639	-4.972	6.63e-07	2.7e-06	5.56864		CR_07280W_A	1047.7	0.700661	0.168633	4.15495	3.25e-05	0.000104506	3.98086
C5_00550C_A	402.448	-0.0924888	0.141685	-0.652776	0.5139	0.605723	0.217726			C1_05140W_A	1614.73	-0.649449	0.141876	-4.57758	4.7e-06	1.7e-05	4.76955		C1_14040W_A	669.086	0.700897	0.122923	5.70191	1.18e-08	5.91e-08	7.22841
C2_08090W_A	141.8	-0.0921576	0.20603	-0.447302	0.654657	0.72906	0.137237			CR_01820W_A	1787.72	-0.648341	0.112201	-5.7784	7.54e-09	3.84e-08	7.41567		C1_12080W_A	686.983	0.703143	0.138484	5.07742	3.83e-07	1.61e-06	5.79317
C5_02440C_A	538.518	-0.091958	0.136583	-0.673278	0.500771	0.592876	0.227036			C2_03440W_A	1064.9	-0.647991	0.130019	-4.98381	6.23e-07	2.55e-06	5.59346		C7_03300C_A	437.645	0.703176	0.173771	4.04657	5.2e-05	0.000161884	3.7908
C4_01280C_A	997.29	-0.0917078	0.1215	-0.754794	0.450373	0.543189	0.265049			C5_00620W_A	320.597	-0.647314	0.176255	-3.67261	0.000240086	0.000667324	3.17566		C4_03600C_A	363.722	0.70322	0.165792	4.24159	2.22e-05	7.35e-05	4.13371
C5_01990W_A	20.2112	-0.0916626	0.483499	-0.189582	0.849637	0.886028	0.0525526			CR_08610W_A	2123.62	-0.646656	0.113018	-5.72171	1.05e-08	5.3e-08	7.27572		C4_00560C_A	557.537	0.703652	0.135224	5.2036	1.95e-07	8.53e-07	6.06905
C5_01350W_A	394.768	-0.0913369	0.1417	-0.644579	0.5192	0.610953	0.213992			C2_00660C_A	155.055	-0.644649	0.254481	-2.53319	0.0113028	0.0223707	1.65032		C4_04750W_A	736.551	0.704264	0.117905	5.97316	2.33e-09	1.24e-08	7.90658
C3_07740W_A	1259.84	-0.0911707	0.118706	-0.768037	0.442465	0.534562	0.272002			CR_04360C_A	4312.76	-0.644462	0.101096	-6.37474	1.83e-10	1.07e-09	8.97062		C7_01990C_A	220.42	0.705512	0.171236	4.12011	3.79e-05	0.000120362	3.91951
C7_03890C_A	2753.75	-0.0907422	0.121104	-0.74929	0.453682	0.546045	0.262771			C2_06460W_A	1026.55	-0.642572	0.132092	-4.86459	1.15e-06	4.49e-06	5.34775		C6_02940C_A	1332.39	0.705871	0.140887	5.0102	5.44e-07	2.24e-06	5.64975
C6_01860C_A	2778.97	-0.090691	0.130164	-0.696742	0.485964	0.578808	0.237466			C2_08640C_A	529.126	-0.641667	0.165899	-3.86783	0.00010981	0.000322651	3.49127		CR_00010C_A	471.504	0.706036	0.142893	4.94101	7.77e-07	3.13e-06	5.50446
CR_03350C_A	1683.83	-0.0906836	0.104387	-0.868728	0.384996	0.477892	0.32067			C2_07760W_A	459.333	-0.640634	0.165265	-3.87641	0.00010601	0.00031235	3.50536		C1_03050W_A	879.036	0.70907	0.127191	5.57486	2.48e-08	1.2e-07	6.92082
CR_09460C_A	300.397	-0.0905496	0.170446	-0.531252	0.595244	0.67926	0.167964			C7_02770W_A	2162.43	-0.640021	0.138208	-4.63084	3.64e-06	1.34e-05	4.8729		C6_01980C_A	3485.53	0.709921	0.106087	6.69189	2.2e-11	1.4e-10	9.85387
C5_00830C_A	1569.38	-0.0904218	0.102158	-0.885113	0.376096	0.469494	0.32837			C4_06120W_A	4853.8	-0.639686	0.143882	-4.44591	8.75e-06	3.05e-05	4.5157		C6_00510C_A	741.111	0.710443	0.119892	5.9257	3.11e-09	1.63e-08	7.78781
CR_04720C_A	1707.31	-0.0903095	0.100809	-0.895847	0.370335	0.462846	0.334564			C2_05780C_A	1351.47	-0.639565	0.12366	-5.17198	2.32e-07	1e-06	6		C4_04990C_A	166.791	0.710848	0.213275	3.33302	0.000859095	0.00215331	2.66689
C5_02720W_A	299.288	-0.0897919	0.157796	-0.569037	0.569331	0.656264	0.182922			CR_06970C_A	455.195	-0.639239	0.13531	-4.72427	2.31e-06	8.77e-06	5.057		C1_10500W_A	930.331	0.711169	0.143924	4.94128	7.76e-07	3.13e-06	5.50446
C7_01580W_A	1250.52	-0.0896802	0.144217	-0.62184	0.534047	0.625539	0.203746			C2_03360W_A	3768.66	-0.638545	0.118555	-5.38607	7.2e-08	3.31e-07	6.48017		C3_06860C_A	862.428	0.711362	0.169427	4.19864	2.69e-05	8.75e-05	4.05799
CR_08910C_A	3472.64	-0.0893543	0.108458	-0.823861	0.410019	0.503757	0.297778			CR_10350C_A	5896.66	-0.637726	0.112667	-5.66027	1.51e-08	7.45e-08	7.12784		C2_10420W_A	410.518	0.712408	0.141223	5.04455	4.55e-07	1.89e-06	5.72354
C5_03390C_A	1001.94	-0.0893342	0.127244	-0.702072	0.482635	0.575893	0.239658			C3_01780C_A	145.995	-0.63726	0.200446	-3.17922	0.00147674	0.0035454	2.45033		C4_01950W_A	1605.68	0.712879	0.11544	6.17534	6.6e-10	3.69e-09	8.43297
C3_04640W_A	259.04	-0.0887863	0.171537	-0.517592	0.604743	0.686537	0.163336			C3_06080W_A	539.543	-0.636736	0.146722	-4.33974	1.43e-05	4.84e-05	4.31515		C7_02500C_A	421.948	0.713548	0.140892	5.0645	4.09e-07	1.71e-06	5.767
CR_09750C_A	523.615	-0.0887224	0.125401	-0.707508	0.479251	0.572077	0.242546			CR_02740W_A	798.486	-0.636509	0.122057	-5.21485	1.84e-07	8.06e-07	6.09366		C7_03450C_A	753.09	0.713972	0.142496	5.01047	5.43e-07	2.24e-06	5.64975
CR_01350C_A	1688.01	-0.0883229	0.105998	-0.833247	0.404705	0.498189	0.302606			C5_04990W_A	659.32	-0.635844	0.149761	-4.24572	2.18e-05	7.23e-05	4.14086		C4_04730W_A	1553.09	0.714332	0.125261	5.70276	1.18e-08	5.89e-08	7.22988
CR_03980W_A	557.011	-0.0879906	0.142136	-0.619061	0.535876	0.627451	0.20242			C2_01110C_A	4324.45	-0.63457	0.0991343	-6.40112	1.54e-10	9.08e-10	9.04191		C1_14320C_A	1138.17	0.715028	0.13743	5.20286	1.96e-07	8.56e-07	6.06753
C7_04300W_A	5178.02	-0.0876818	0.106229	-0.825406	0.409141	0.502776	0.298625			C2_10810W_A	1090.92	-0.633859	0.137331	-4.61555	3.92e-06	1.44e-05	4.84164		C6_02730W_A	5089.92	0.715226	0.104153	6.86708	6.55e-12	4.35e-11	10.3615
C1_09580C_A	8.42639	-0.0876781	0.734193	-0.119421	0.904942	0.929419	0.0317883			C7_03540C_A	1373.28	-0.633232	0.156121	-4.05604	4.99e-05	0.00015592	3.8071		C1_10250C_A	436.056	0.717851	0.163722	4.38458	1.16e-05	3.98e-05	4.40012
C3_07380W_A	792.35	-0.0876577	0.117893	-0.743533	0.457159	0.549085	0.260361			C2_03950W_A	3488.62	-0.631096	0.122967	-5.13223	2.86e-07	1.23e-06	5.91009		C1_14340C_A	3743.25	0.719429	0.121313	5.93034	3.02e-09	1.59e-08	7.7986
CR_10510W_A	397.448	-0.0874921	0.144252	-0.606522	0.544168	0.634714	0.197422			C2_03760C_A	1529.23	-0.630769	0.112698	-5.59699	2.18e-08	1.06e-07	6.97469		C1_03330C_A	324.539	0.719719	0.172498	4.17232	3.02e-05	9.74e-05	4.01144
C3_03390C_A	1018.79	-0.0874691	0.114031	-0.767064	0.443043	0.535159	0.271517			C1_13820C_A	567.374	-0.63035	0.166159	-3.79366	0.000148445	0.000427894	3.36866		C1_00570C_A	655.458	0.719956	0.130817	5.50356	3.72e-08	1.77e-07	6.75203
C1_07500C_A	3246.44	-0.0872029	0.0964873	-0.903775	0.366115	0.45838	0.338774			C2_04100W_A	505.513	-0.630282	0.139102	-4.53108	5.87e-06	2.09e-05	4.67985		C1_03140W_A	221.372	0.720026	0.168365	4.27657	1.9e-05	6.35e-05	4.19723
C7_01660C_A	1305.52	-0.0871891	0.126681	-0.688257	0.491291	0.584255	0.233398			C2_04140W_A	3396.67	-0.628309	0.0990034	-6.34633	2.21e-10	1.28e-09	8.89279		C1_10280C_A	1512.4	0.720243	0.129625	5.55637	2.75e-08	1.32e-07	6.87943
C5_00460C_A	677.368	-0.0870706	0.139792	-0.622859	0.533377	0.624984	0.204131			CR_08180C_A	1322.93	-0.626576	0.108108	-5.79582	6.8e-09	3.49e-08	7.45717		C4_00600C_A	966.691	0.720364	0.117434	6.13421	8.56e-10	4.73e-09	8.32514
C6_01170W_A	1841.59	-0.0870617	0.12753	-0.682678	0.494811	0.587489	0.231			C5_03810C_A	135.312	-0.624917	0.229444	-2.72362	0.00645713	0.0135941	1.86665		C6_02140W_A	861.031	0.720593	0.124534	5.78632	7.19e-09	3.68e-08	7.43415
C3_06680C_A	188.288	-0.0869238	0.172736	-0.503217	0.614812	0.695	0.158015			C2_10260C_A	1230.48	-0.624279	0.117393	-5.31786	1.05e-07	4.74e-07	6.32422		C4_01230C_A	462.108	0.720731	0.147696	4.87981	1.06e-06	4.17e-06	5.37986
C3_03380W_A	378.674	-0.0869136	0.151117	-0.575141	0.565196	0.652318	0.185541			C2_06020W_A	4355.16	-0.621022	0.100567	-6.17521	6.61e-10	3.69e-09	8.43297		CR_04480C_A	131.829	0.721123	0.204892	3.51952	0.000432327	0.00115139	2.93878
CR_03720W_A	16426.8	-0.0865114	0.0968592	-0.893167	0.371768	0.464546	0.332971			C2_03300W_A	2346.74	-0.620819	0.102858	-6.03567	1.58e-09	8.6e-09	8.0655		C4_01830C_A	684.636	0.721806	0.12097	5.9668	2.42e-09	1.29e-08	7.88941
CR_00980C_A	2103.34	-0.0857906	0.106863	-0.802812	0.422083	0.515305	0.287936			C5_04850W_A	69.2811	-0.618266	0.265266	-2.33074	0.0197672	0.0370214	1.43155		C3_03870C_A	2268.43	0.721828	0.1052	6.86151	6.81e-12	4.51e-11	10.3458
C1_07200W_A	2569.09	-0.0856253	0.0978908	-0.874702	0.381736	0.47477	0.323517			CR_10120C_A	288.775	-0.61817	0.171991	-3.5942	0.000325384	0.000885505	3.05281		C1_13580W_A	2397.44	0.721831	0.104487	6.90832	4.9e-12	3.28e-11	10.4841
CR_00750C_A	253.944	-0.0850043	0.15666	-0.542604	0.587403	0.672816	0.172104			C2_02630W_A	506.875	-0.616988	0.146177	-4.22083	2.43e-05	7.98e-05	4.098		C4_03050C_A	1726.23	0.72216	0.107828	6.69732	2.12e-11	1.36e-10	9.86646
C5_02050W_A	1460.71	-0.0848172	0.118776	-0.714091	0.475171	0.56805	0.245614			C2_10350C_A	2607.45	-0.616886	0.100279	-6.15172	7.66e-10	4.25e-09	8.37161		C4_05680W_A	1762.81	0.722544	0.110915	6.51442	7.3e-11	4.42e-10	9.35458
CR_10780C_A	605.523	-0.0847936	0.124276	-0.682302	0.495048	0.587627	0.230898			C5_00210C_A	2619.68	-0.611472	0.108603	-5.63032	1.8e-08	8.83e-08	7.05404		C4_03080W_A	1588.24	0.722573	0.113366	6.37382	1.84e-10	1.08e-09	8.96658
C7_02830C_A	194.666	-0.0844758	0.175427	-0.481544	0.63013	0.708299	0.149783			CR_09640C_A	1246.79	-0.60826	0.109044	-5.57814	2.43e-08	1.18e-07	6.92812		C4_03590C_A	1563.67	0.723784	0.118849	6.08994	1.13e-09	6.19e-09	8.20831
CR_07120C_A	250.569	-0.0843583	0.171921	-0.49068	0.623653	0.702584	0.153302			C3_02130W_A	2349	-0.608188	0.123907	-4.90843	9.18e-07	3.65e-06	5.43771		C1_00670C_A	339.934	0.725745	0.155129	4.67834	2.89e-06	1.08e-05	4.96658
CR_07420W_A	8789.44	-0.0838904	0.100759	-0.832582	0.405081	0.498555	0.302287			C5_00730W_A	1589.11	-0.60814	0.113789	-5.34447	9.07e-08	4.12e-07	6.3851		C4_04560C_A	1026.18	0.726296	0.119635	6.07092	1.27e-09	6.95e-09	8.15802
CR_00230W_A	3239.78	-0.083858	0.105963	-0.791387	0.428718	0.52131	0.282904			CR_01560W_A	268.006	-0.606781	0.166461	-3.64517	0.000267212	0.000739179	3.13125		C7_01700W_A	499.449	0.726488	0.145771	4.98375	6.24e-07	2.55e-06	5.59346
CR_03740C_A	1140.24	-0.0836731	0.143382	-0.583568	0.559511	0.647974	0.188442			C5_01810W_A	663.379	-0.605172	0.124205	-4.87235	1.1e-06	4.32e-06	5.36452		C4_01960C_A	494.587	0.726988	0.139263	5.22025	1.79e-07	7.84e-07	6.10568
CR_03180W_A	574.41	-0.0836353	0.133609	-0.625971	0.531334	0.623011	0.205504			C2_10630W_A	456.896	-0.604457	0.14357	-4.21019	2.55e-05	8.33e-05	4.07935		C1_09920W_A	478.476	0.727528	0.13605	5.34751	8.92e-08	4.05e-07	6.39254
C3_03180C_A	1194.93	-0.0834026	0.111192	-0.750076	0.453209	0.545682	0.263061			C7_03610C_A	1156.29	-0.603739	0.130038	-4.6428	3.44e-06	1.28e-05	4.89279		C3_00480C_A	511.295	0.72813	0.126315	5.76441	8.19e-09	4.16e-08	7.38091
CR_02910W_A	420.848	-0.0830914	0.139132	-0.597211	0.550366	0.640279	0.193631			C3_03270W_A	598.71	-0.602342	0.137864	-4.36911	1.25e-05	4.25e-05	4.37161		C1_11250W_A	954.635	0.728584	0.120823	6.03015	1.64e-09	8.89e-09	8.0511
C3_04430W_A	12219	-0.0829289	0.106932	-0.77553	0.438027	0.530505	0.27531			C7_01690W_A	74.8724	-0.60229	0.267217	-2.25394	0.0242001	0.0441822	1.35475		CR_01200W_A	138.949	0.72933	0.210683	3.46175	0.000536677	0.00139962	2.85399
CR_04820W_A	165.784	-0.0828522	0.197417	-0.419682	0.674718	0.746319	0.127075			C5_02470W_A	1841.72	-0.602136	0.126281	-4.76823	1.86e-06	7.14e-06	5.1463		C4_06540W_A	1756.95	0.729462	0.108671	6.7126	1.91e-11	1.23e-10	9.91009
CR_01400W_A	2709.18	-0.082402	0.100188	-0.822472	0.410808	0.504242	0.297361			C7_01440W_A	613.995	-0.60193	0.169764	-3.54569	0.00039158	0.00104909	2.97919		C4_05620C_A	450.384	0.729661	0.132812	5.49392	3.93e-08	1.86e-07	6.73049
C7_01650W_A	1757.53	-0.0822858	0.122094	-0.673954	0.500341	0.592477	0.227329			C3_01580W_A	175.29	-0.600505	0.247022	-2.43097	0.0150584	0.0289766	1.53795		C4_00070C_A	2182.06	0.729794	0.106935	6.82463	8.82e-12	5.79e-11	10.2373
C4_07230C_A	976.644	-0.0822814	0.141029	-0.583436	0.5596	0.647974	0.188442			C2_06690C_A	556.135	-0.599895	0.131256	-4.57041	4.87e-06	1.75e-05	4.75696		C1_10520W_A	131.619	0.730618	0.207538	3.52041	0.00043088	0.00114811	2.94002
C7_02470C_A	799.277	-0.0817865	0.127433	-0.641799	0.521004	0.612511	0.212886			C3_07600W_A	806.417	-0.599768	0.11737	-5.11007	3.22e-07	1.37e-06	5.86328		C1_03930W_A	982.389	0.730723	0.123954	5.8951	3.74e-09	1.96e-08	7.70774
C5_02760W_A	849.099	-0.0815448	0.124566	-0.654632	0.512705	0.604649	0.218497			C2_02660W_A	519.033	-0.599429	0.12724	-4.71102	2.46e-06	9.34e-06	5.02965		C4_02460W_A	537.995	0.731415	0.151763	4.81946	1.44e-06	5.58e-06	5.25337
C3_07610W_A	973.09	-0.0814946	0.112984	-0.721293	0.470729	0.56348	0.249122			C2_02880C_A	740.472	-0.59897	0.139004	-4.30902	1.64e-05	5.52e-05	4.25806		C1_14580C_A	524.8	0.731944	0.179625	4.07484	4.6e-05	0.000144267	3.84083
C3_01080W_A	1259.56	-0.0806323	0.120873	-0.667083	0.504719	0.596813	0.224162			C5_04630W_A	557.163	-0.597853	0.150971	-3.96004	7.49e-05	0.000226228	3.64545		C1_13220C_A	1123.59	0.732087	0.123098	5.9472	2.73e-09	1.45e-08	7.83863
C1_01570C_A	961.078	-0.0801934	0.120661	-0.664619	0.506294	0.598416	0.222997			C2_08110W_A	463.881	-0.596847	0.138771	-4.30096	1.7e-05	5.71e-05	4.24336		C6_03580W_A	239.695	0.73215	0.175656	4.16809	3.07e-05	9.91e-05	4.00393
C3_07050W_A	364.65	-0.0796189	0.15181	-0.524463	0.599957	0.682805	0.165703			C2_05660W_A	2869.01	-0.596421	0.117065	-5.09479	3.49e-07	1.48e-06	5.82974		C1_08780W_A	854.385	0.733955	0.12819	5.72555	1.03e-08	5.19e-08	7.28483
CR_07350W_A	1152.73	-0.0794175	0.110686	-0.717502	0.473065	0.566062	0.247136			CR_10490W_A	6055.82	-0.595455	0.116129	-5.12752	2.94e-07	1.26e-06	5.89963		C4_06660W_A	533.443	0.734328	0.133603	5.49635	3.88e-08	1.84e-07	6.73518
C5_03340W_A	0.35138	-0.0786756	3.61277	-0.0217771	0.982626	0.986542	0.00588425			C3_03130C_A	249.064	-0.595258	0.162356	-3.66638	0.000246009	0.000683191	3.16546		C1_11610C_A	726.782	0.734531	0.132375	5.54887	2.88e-08	1.38e-07	6.86012
C2_01940C_A	0.348621	-0.0786756	3.62325	-0.0217141	0.982676	0.986542	0.00588425			C2_00480C_A	470.063	-0.594871	0.15381	-3.86757	0.000109924	0.000322838	3.49102		C6_02570C_A	433.622	0.734923	0.14233	5.16353	2.42e-07	1.05e-06	5.97881
C3_02050C_A	0.348621	-0.0786756	3.62325	-0.0217141	0.982676	0.986542	0.00588425			C5_00740W_A	306.135	-0.594838	0.1495	-3.97886	6.92e-05	0.000210245	3.67727		C5_05430W_A	123.22	0.735472	0.226373	3.24894	0.00115834	0.00283323	2.54772
C3_04010C_A	0.348621	-0.0786756	3.62325	-0.0217141	0.982676	0.986542	0.00588425			C2_10690W_A	1829.62	-0.592866	0.109112	-5.43354	5.52e-08	2.57e-07	6.59007		C1_07890C_A	7365.6	0.736048	0.111319	6.61205	3.79e-11	2.35e-10	9.62893
CR_01870C_A	0.31681	-0.0786748	3.75415	-0.0209567	0.98328	0.986583	0.0058665			C2_00380C_A	6086.45	-0.591815	0.0989742	-5.97949	2.24e-09	1.2e-08	7.92082		C1_11680C_A	189.101	0.736433	0.178595	4.12348	3.73e-05	0.000118731	3.92544
CR_08230C_A	0.314051	-0.0786747	3.76646	-0.0208882	0.983335	0.986583	0.0058665			CR_01600C_A	486.087	-0.591807	0.172015	-3.44044	0.000580774	0.00150478	2.82253		C1_11370C_A	516.19	0.737797	0.137685	5.35859	8.39e-08	3.82e-07	6.41794
C7_02390W_A	1155.73	-0.0785522	0.135147	-0.581233	0.561083	0.649338	0.187529			C3_05860C_A	595.289	-0.588132	0.134535	-4.37158	1.23e-05	4.21e-05	4.37572		C1_07850C_A	230.088	0.73783	0.178465	4.13431	3.56e-05	0.000113496	3.94502
C1_10050W_A	6.68426	-0.0782421	0.789802	-0.0990655	0.921086	0.939947	0.0268966			C7_00310C_A	630.635	-0.588034	0.13749	-4.27691	1.9e-05	6.34e-05	4.19791		C6_03490C_A	86.8374	0.739099	0.255821	2.88912	0.0038632	0.00853894	2.0686
C4_05230C_A	1231.39	-0.0781053	0.144035	-0.542267	0.587634	0.672863	0.172073			CR_07940W_A	252.778	-0.585597	0.161739	-3.62063	0.000293888	0.000805982	3.09367		C6_00100C_A	3403.75	0.739449	0.123707	5.97744	2.27e-09	1.21e-08	7.91721
C3_06870W_A	151194	-0.0778534	0.115223	-0.675678	0.499245	0.591509	0.228039			CR_07050C_A	8514.41	-0.583589	0.133031	-4.38686	1.15e-05	3.94e-05	4.4045		C4_05690W_A	5557.59	0.739468	0.0928545	7.96373	1.67e-15	1.51e-14	13.821
C1_04450C_A	4342.05	-0.0776743	0.127398	-0.609697	0.542062	0.632952	0.198629			C5_02120C_A	1649.34	-0.583384	0.124478	-4.68664	2.78e-06	1.04e-05	4.98297		C1_00780C_A	315.919	0.739659	0.151378	4.88619	1.03e-06	4.05e-06	5.39254
C3_03330C_A	611.08	-0.0775491	0.121957	-0.635874	0.524859	0.616702	0.209925			CR_10820W_A	794.175	-0.582372	0.123237	-4.72563	2.29e-06	8.72e-06	5.05948		C1_06520C_A	428.704	0.740274	0.150592	4.91575	8.84e-07	3.52e-06	5.45346
C5_02300C_A	3030.11	-0.077436	0.096052	-0.806188	0.420134	0.513417	0.28953			C2_04460W_A	2198.57	-0.582242	0.118574	-4.91036	9.09e-07	3.62e-06	5.44129		C6_03800C_A	1441.95	0.741906	0.128836	5.75853	8.49e-09	4.3e-08	7.36653
C5_01800C_A	907.133	-0.0773622	0.110653	-0.699144	0.484462	0.577534	0.238423			C2_05560W_A	597.19	-0.581975	0.124911	-4.65912	3.18e-06	1.18e-05	4.92812		C4_01220C_A	129.162	0.742064	0.235771	3.14739	0.00164733	0.00393129	2.40546
CR_10190C_A	280.28	-0.0771996	0.157367	-0.490569	0.623731	0.702584	0.153302			C7_02340C_A	1160.51	-0.581876	0.163394	-3.56118	0.000369186	0.000994526	3.00238		C7_02750W_A	342.073	0.742359	0.15463	4.80088	1.58e-06	6.11e-06	5.21396
C3_00250C_A	5460.42	-0.0766726	0.0934974	-0.820051	0.412187	0.505448	0.296323			C5_04090C_A	3908.15	-0.581184	0.129523	-4.48713	7.22e-06	2.54e-05	4.59517		C4_00170W_A	3362.59	0.742452	0.100177	7.41144	1.25e-13	9.58e-13	12.0186
C2_03370W_A	521.14	-0.0766708	0.163596	-0.468658	0.639314	0.716602	0.144722			C2_00940W_A	761.951	-0.580645	0.125027	-4.64415	3.41e-06	1.27e-05	4.8962		C6_00430C_A	733.012	0.742474	0.126403	5.87388	4.26e-09	2.22e-08	7.65365
C1_02000W_A	1063.66	-0.0766171	0.120625	-0.635169	0.525318	0.616901	0.209785			CR_05770W_A	233.946	-0.579844	0.188503	-3.07604	0.00209769	0.00487475	2.31205		C4_00180W_A	548.831	0.742855	0.127631	5.82033	5.87e-09	3.03e-08	7.51856
C6_02430W_A	1481.77	-0.0766137	0.124889	-0.613454	0.539576	0.630762	0.200135			CR_01410C_A	1048.65	-0.579662	0.114596	-5.0583	4.23e-07	1.77e-06	5.75203		C1_13110C_A	3710.97	0.743257	0.0992586	7.48809	6.99e-14	5.44e-13	12.2644
C6_02300C_A	147.412	-0.0759687	0.191222	-0.39728	0.691161	0.760552	0.118871			CR_03830C_A	869.281	-0.577435	0.128145	-4.50611	6.6e-06	2.34e-05	4.63078		C4_03380C_A	741.308	0.743886	0.121453	6.12491	9.07e-10	5e-09	8.30103
C6_03640W_A	3815.88	-0.0757607	0.127166	-0.59576	0.551336	0.640731	0.193325			C5_03030W_A	246.075	-0.577243	0.165048	-3.49743	0.000469765	0.00123879	2.907		C1_12480W_A	111.396	0.745295	0.220703	3.37692	0.000733028	0.00186592	2.72911
C1_05150C_A	8.39368	-0.0756862	0.745326	-0.101548	0.919116	0.938837	0.0274097			C7_02570C_A	5913.97	-0.577065	0.164192	-3.51457	0.000440467	0.00116926	2.93209		CR_05370W_A	225.668	0.746616	0.174597	4.27622	1.9e-05	6.35e-05	4.19723
C5_03820C_A	1403.31	-0.0756535	0.126981	-0.595784	0.551319	0.640731	0.193325			C2_06630C_A	259.082	-0.57623	0.212827	-2.7075	0.00677916	0.0141549	1.84909		C4_00250W_A	429.486	0.747854	0.16466	4.54181	5.58e-06	2e-05	4.69897
C4_05720W_A	6.30503	-0.0754508	0.808718	-0.0932968	0.925668	0.944471	0.0248112			C7_01430C_A	323.153	-0.575142	0.165795	-3.46899	0.000522418	0.00136599	2.86455		C6_00630W_A	77.0751	0.747879	0.256061	2.92071	0.00349234	0.00780577	2.10758
CR_05360C_A	454.355	-0.0752698	0.140222	-0.53679	0.591412	0.675976	0.170069			C2_04110W_A	210.864	-0.574893	0.195438	-2.94156	0.00326568	0.00735067	2.13367		C4_04130W_A	1521.22	0.749593	0.108098	6.93441	4.08e-12	2.75e-11	10.5607
C6_00620W_A	1938.36	-0.0752337	0.120533	-0.624176	0.532512	0.624085	0.204757			C7_02690C_A	1083.25	-0.574791	0.172352	-3.33499	0.000853036	0.00213896	2.6698		C1_09640W_A	9119.89	0.750029	0.113261	6.62216	3.54e-11	2.2e-10	9.65758
CR_08120C_A	2970.96	-0.0751671	0.0997218	-0.753768	0.450989	0.543771	0.264584			C5_04970C_A	243.848	-0.574549	0.170357	-3.37262	0.000744554	0.00189148	2.7232		C1_03760C_A	1432.07	0.750595	0.121519	6.17677	6.54e-10	3.66e-09	8.43652
CR_04380C_A	4313.08	-0.0751578	0.0916396	-0.820145	0.412133	0.505448	0.296323			C2_05770W_A	434.216	-0.5734	0.134349	-4.26799	1.97e-05	6.57e-05	4.18243		C6_03530C_A	160.327	0.751228	0.204788	3.66831	0.000244156	0.00067834	3.16855
C7_00910C_A	567.479	-0.0751244	0.143476	-0.523602	0.600555	0.683121	0.165502			C3_04960W_A	28228.9	-0.572226	0.124337	-4.6022	4.18e-06	1.53e-05	4.81531		C1_03070C_A	1385.36	0.751721	0.121732	6.17523	6.61e-10	3.69e-09	8.43297
C3_04130W_A	526.732	-0.0745089	0.137602	-0.541482	0.588176	0.673081	0.171933			C3_04370C_A	1282.7	-0.572189	0.105547	-5.42117	5.92e-08	2.75e-07	6.56067		C4_04170C_A	1839.04	0.751953	0.128834	5.8366	5.33e-09	2.76e-08	7.55909
C3_01470W_A	988.561	-0.0745002	0.140394	-0.53065	0.595661	0.679484	0.167821			C3_03630W_A	238.877	-0.569512	0.16023	-3.55435	0.000378921	0.0010186	2.992		C1_11470C_A	253.687	0.752224	0.179365	4.19381	2.74e-05	8.93e-05	4.04915
CR_04370W_A	417.718	-0.0743495	0.139599	-0.532594	0.594315	0.678442	0.168487			C2_05400W_A	239.24	-0.56844	0.169729	-3.34911	0.000810727	0.00204009	2.69035		C6_01880W_A	497.543	0.752246	0.131698	5.71191	1.12e-08	5.59e-08	7.25259
CR_10710C_A	584.414	-0.0743464	0.120895	-0.614965	0.538578	0.62992	0.200714			CR_04240C_A	3473.37	-0.568282	0.109224	-5.20288	1.96e-07	8.56e-07	6.06753		C4_05380C_A	303.701	0.752596	0.155716	4.83314	1.34e-06	5.23e-06	5.2815
C1_05050C_A	2539.99	-0.0740916	0.112788	-0.65691	0.511239	0.603255	0.219499			C7_02030W_A	36816.2	-0.568214	0.115282	-4.92891	8.27e-07	3.32e-06	5.47886		C4_02470C_A	3888.23	0.752602	0.0932491	8.07088	6.98e-16	6.52e-15	14.1858
C5_04640C_A	2293.99	-0.0736335	0.103272	-0.713003	0.475844	0.568429	0.245324			C3_00370C_A	1133.81	-0.566287	0.119146	-4.75289	2.01e-06	7.66e-06	5.11577		C4_02530W_A	260.227	0.752971	0.17424	4.32147	1.55e-05	5.23e-05	4.2815
C4_04020C_A	1.98342	-0.0732829	1.50745	-0.0486139	0.961227	0.972046	0.0123131			C3_05310W_A	2001.49	-0.565808	0.100573	-5.62583	1.85e-08	9.05e-08	7.04335		CR_07820W_A	47.385	0.753088	0.325036	2.31694	0.0205073	0.0382502	1.41737
CR_02860W_A	4786.56	-0.0727564	0.0932178	-0.7805	0.435097	0.527558	0.27773			CR_09310W_A	1048.14	-0.564045	0.109373	-5.1571	2.51e-07	1.08e-06	5.96658		C6_00300C_A	2008.42	0.753205	0.134925	5.58238	2.37e-08	1.15e-07	6.9393
C1_10020W_A	1293.84	-0.0727245	0.124358	-0.5848	0.558682	0.647381	0.18884			C3_06100C_A	3696.95	-0.563572	0.147071	-3.83196	0.000127127	0.000369618	3.43225		C6_03670C_A	79.636	0.753729	0.260969	2.88819	0.00387466	0.00856129	2.06746
C5_04060C_A	758.079	-0.0721084	0.144537	-0.498892	0.617855	0.697822	0.156255			C5_02280C_A	600.582	-0.563395	0.130552	-4.31549	1.59e-05	5.37e-05	4.27003		C1_01290C_A	370.153	0.754007	0.143804	5.24328	1.58e-07	6.96e-07	6.15739
CR_05950C_A	1318.23	-0.0719698	0.105737	-0.680651	0.496092	0.588341	0.230371			CR_02270C_A	253.972	-0.563029	0.157271	-3.58	0.0003436	0.000931105	3.031		C1_12060C_A	204.545	0.75474	0.209519	3.60226	0.000315465	0.000860716	3.06514
C1_04190C_A	678.414	-0.0718399	0.12898	-0.556983	0.577539	0.663925	0.177881			C2_03090C_A	2476.22	-0.561629	0.100658	-5.5796	2.41e-08	1.17e-07	6.93181		C1_12730W_A	210.644	0.755874	0.182712	4.13696	3.52e-05	0.000112423	3.94914
C3_05970C_A	1206.11	-0.0715823	0.123479	-0.579712	0.562109	0.650289	0.186893			C2_02890W_A	930.876	-0.561521	0.114921	-4.88617	1.03e-06	4.05e-06	5.39254		C1_00410C_A	1038.85	0.75627	0.111714	6.7697	1.29e-11	8.34e-11	10.0788
CR_08430W_A	1071.38	-0.0712145	0.107454	-0.662744	0.507495	0.599724	0.222049			C3_07620C_A	616.035	-0.559461	0.128334	-4.35941	1.3e-05	4.44e-05	4.35262		C6_00870C_A	13447.7	0.757364	0.102231	7.40837	1.28e-13	9.78e-13	12.0097
C3_06050C_A	2246.91	-0.0707476	0.107548	-0.657821	0.510653	0.602952	0.219717			CR_06120W_A	2422.7	-0.559337	0.116916	-4.78411	1.72e-06	6.62e-06	5.17914		C1_12260W_A	155.916	0.760902	0.188167	4.04376	5.26e-05	0.000163516	3.78644
C7_02780W_A	3370.13	-0.0706362	0.117412	-0.601611	0.547433	0.637589	0.195459			C5_01300C_A	203.217	-0.558852	0.186392	-2.99826	0.00271528	0.00618378	2.20875		C1_11070W_A	1356.89	0.761226	0.12205	6.23701	4.46e-10	2.54e-09	8.59517
C1_13140C_A	36672.1	-0.0705737	0.159884	-0.441406	0.658919	0.732655	0.1351			C3_00660W_A	766.982	-0.558851	0.130846	-4.27107	1.95e-05	6.49e-05	4.18776		C4_07160W_A	244.983	0.761664	0.16551	4.60192	4.19e-06	1.53e-05	4.81531
C2_09280C_A	219.719	-0.0702957	0.169878	-0.4138	0.679021	0.749975	0.124953			C3_07400W_A	1067.9	-0.558456	0.113544	-4.91841	8.73e-07	3.49e-06	5.45717		C5_03780C_A	277.292	0.761848	0.159922	4.76387	1.9e-06	7.28e-06	5.13787
C6_01730W_A	1.65163	-0.069318	1.54054	-0.0449959	0.964111	0.974499	0.0112187			C3_00730W_A	1231.3	-0.553268	0.112264	-4.92828	8.3e-07	3.33e-06	5.47756		C4_02310W_A	794.298	0.764268	0.133275	5.7345	9.78e-09	4.94e-08	7.30627
C3_00740W_A	12.6088	-0.0692401	0.574055	-0.120616	0.903995	0.928597	0.0321728			C3_05430W_A	229.344	-0.5531	0.167051	-3.31097	0.000929734	0.00231761	2.63496		C6_04550C_A	896.82	0.764587	0.127335	6.00454	1.92e-09	1.03e-08	7.98716
C5_03980W_A	960.212	-0.068921	0.110312	-0.624784	0.532113	0.623732	0.205002			C2_09590C_A	747.139	-0.551479	0.13755	-4.0093	6.09e-05	0.000187282	3.7275		C1_00530C_A	832.875	0.764705	0.12719	6.01233	1.83e-09	9.87e-09	8.00568
C1_00840C_A	1247.82	-0.068485	0.129228	-0.529953	0.596145	0.679679	0.167696			C3_06650C_A	1041.05	-0.550691	0.117733	-4.67745	2.9e-06	1.09e-05	4.96257		C7_00930W_A	5369.92	0.765321	0.105328	7.26604	3.7e-13	2.72e-12	11.5654
C1_01660C_A	0.644624	-0.0682963	2.69666	-0.0253262	0.979795	0.985355	0.00640713			C3_06160C_A	1272.11	-0.549929	0.131358	-4.1865	2.83e-05	9.19e-05	4.03668		C1_05300C_A	2661.82	0.766503	0.129325	5.92695	3.09e-09	1.62e-08	7.79048
C5_04120C_A	236.554	-0.0681324	0.171866	-0.396428	0.69179	0.761006	0.118612			C4_02440C_A	2841.54	-0.549542	0.153279	-3.58523	0.000336781	0.00091457	3.03878		CR_07700W_A	145.264	0.767073	0.20742	3.69816	0.000217171	0.000606272	3.21733
C1_14220C_A	4745.35	-0.0678945	0.0988564	-0.6868	0.492209	0.585129	0.232748			C5_03110C_A	363.205	-0.547873	0.146128	-3.74926	0.000177357	0.000503497	3.298		C3_05230W_A	41.114	0.767582	0.33587	2.28535	0.0222921	0.0411417	1.38572
C5_05120W_A	3585.96	-0.067853	0.0993586	-0.68291	0.494664	0.587489	0.231			C2_01010W_A	14817.7	-0.547554	0.125206	-4.37323	1.22e-05	4.18e-05	4.37882		C1_01200W_A	651.693	0.767721	0.145032	5.29347	1.2e-07	5.37e-07	6.27003
CR_10580W_A	979.05	-0.0674761	0.124549	-0.541765	0.58798	0.673018	0.171974			C2_03020C_A	2269.84	-0.547263	0.124338	-4.40142	1.08e-05	3.7e-05	4.4318		C5_00890C_A	677.689	0.768333	0.146513	5.24413	1.57e-07	6.93e-07	6.15927
C3_00470W_A	1087.01	-0.0670146	0.119543	-0.560592	0.575076	0.662028	0.179123			C3_05390C_A	178.1	-0.546342	0.224117	-2.43775	0.014779	0.0285222	1.54482		C6_02280W_A	1397.31	0.769816	0.123429	6.23692	4.46e-10	2.54e-09	8.59517
C3_00430W_A	47.0891	-0.0668498	0.31203	-0.214241	0.830359	0.871624	0.0596708			C2_00150W_A	959.149	-0.546274	0.136534	-4.00101	6.31e-05	0.000192973	3.7145		C1_01340C_A	365.742	0.770081	0.148306	5.19252	2.07e-07	9.01e-07	6.04528
CR_10060W_A	1051.63	-0.0666762	0.11963	-0.557354	0.577285	0.663753	0.177993			C5_03160W_A	781.68	-0.546082	0.144446	-3.78053	0.000156493	0.000448055	3.34867		C1_09850C_A	2647.22	0.77197	0.119992	6.43351	1.25e-10	7.4e-10	9.13077
CR_01290C_A	2156.46	-0.0664687	0.106202	-0.62587	0.531401	0.623011	0.205504			C3_06240C_A	870.753	-0.545966	0.156199	-3.49532	0.000473488	0.00124757	2.90393		C4_04850C_A	179.243	0.772713	0.191908	4.02648	5.66e-05	0.000175151	3.75659
C7_02350C_A	630.686	-0.0662564	0.130041	-0.509505	0.610398	0.691113	0.160451			CR_02720C_A	1177.4	-0.545293	0.117322	-4.64783	3.35e-06	1.25e-05	4.90309		C5_00450C_A	575.944	0.773883	0.132698	5.83193	5.48e-09	2.83e-08	7.54821
C6_04080W_A	4732.09	-0.0661467	0.097465	-0.678671	0.497346	0.589697	0.229371			CR_00710C_A	184.912	-0.544209	0.179773	-3.0272	0.00246827	0.00567391	2.24612		C4_06480C_A	989.245	0.77439	0.130314	5.94247	2.81e-09	1.48e-08	7.82974
C4_03040W_A	1329.46	-0.0654095	0.118377	-0.552551	0.580571	0.66693	0.17592			C5_03760C_A	1864.75	-0.544161	0.115442	-4.71372	2.43e-06	9.22e-06	5.03527		C4_02920W_A	759.252	0.774465	0.129066	6.00056	1.97e-09	1.06e-08	7.97469
C7_01850C_A	2175.01	-0.0646542	0.140914	-0.45882	0.646363	0.722346	0.141255			CR_08500W_A	1885.96	-0.544019	0.107175	-5.07598	3.85e-07	1.62e-06	5.79048		CR_02570C_A	498.931	0.774933	0.151137	5.12736	2.94e-07	1.26e-06	5.89963
CR_07890W_A	3733.87	-0.0643261	0.110348	-0.582939	0.559934	0.648243	0.188262			C3_06380W_A	388.897	-0.543496	0.190735	-2.84949	0.00437898	0.00954992	2.02		C1_13170C_A	2329.74	0.775382	0.101557	7.63494	2.26e-14	1.85e-13	12.7328
CR_01750C_A	2256.32	-0.0640711	0.108985	-0.587888	0.556607	0.645446	0.19014			CR_07330W_A	706.45	-0.543482	0.140644	-3.86423	0.00011144	0.000327141	3.48527		C2_08330W_A	313.907	0.775452	0.148011	5.23916	1.61e-07	7.11e-07	6.14813
CR_01040C_A	563.885	-0.0639871	0.128986	-0.496076	0.619841	0.699321	0.155323			C2_03570C_A	184.039	-0.54346	0.182243	-2.98206	0.00286316	0.00649505	2.18742		C1_13000W_A	162.968	0.776556	0.204677	3.79407	0.0001482	0.000427382	3.36918
C1_03230C_A	4903.71	-0.0639379	0.103955	-0.615052	0.53852	0.62992	0.200714			C3_02020W_A	2416.42	-0.542751	0.112408	-4.8284	1.38e-06	5.34e-06	5.27246		C7_03160W_A	1132.21	0.776991	0.113186	6.86475	6.66e-12	4.41e-11	10.3556
CR_07040W_A	405.659	-0.0639141	0.144922	-0.441024	0.659196	0.732835	0.134994			C2_08710W_A	516.024	-0.541988	0.140523	-3.85693	0.000114822	0.000335986	3.47368		C4_01000C_A	101.568	0.777125	0.236068	3.29196	0.000994928	0.00246567	2.60806
C7_00590W_A	393.206	-0.0638634	0.156569	-0.407892	0.683353	0.753417	0.122964			C2_02330W_A	419.287	-0.541825	0.145345	-3.72785	0.000193123	0.000545343	3.26333		CR_09070C_A	799.63	0.778146	0.12591	6.18017	6.4e-10	3.59e-09	8.44491
CR_06440C_A	747.359	-0.0637057	0.125861	-0.506161	0.612744	0.693008	0.159262			C3_00350W_A	531.959	-0.541551	0.127773	-4.2384	2.25e-05	7.45e-05	4.12784		C4_00320C_A	508.281	0.778452	0.143791	5.41376	6.17e-08	2.86e-07	6.54363
CR_06200C_A	92.665	-0.0629413	0.268955	-0.234022	0.814968	0.860549	0.0652243			C3_03520C_A	3233.48	-0.541512	0.111625	-4.85117	1.23e-06	4.79e-06	5.31966		C1_13990W_A	273.241	0.779441	0.173155	4.5014	6.75e-06	2.38e-05	4.62342
C6_04530C_A	2764.54	-0.0627448	0.115289	-0.544242	0.586275	0.671774	0.172777			CR_09690C_A	1475.74	-0.541349	0.103508	-5.23005	1.69e-07	7.45e-07	6.12784		C4_02000C_A	1514.9	0.780454	0.107133	7.28492	3.22e-13	2.38e-12	11.6234
CR_08210C_A	36165.1	-0.0622526	0.0985022	-0.631992	0.527392	0.618994	0.208313			C5_02810W_A	115.612	-0.538321	0.209758	-2.56639	0.0102764	0.0205557	1.68707		C1_09610W_A	1113.05	0.780843	0.125624	6.21571	5.11e-10	2.89e-09	8.5391
C1_07140C_A	2118.24	-0.0622119	0.119958	-0.518612	0.604031	0.685974	0.163692			CR_10690W_A	489.974	-0.538143	0.158292	-3.39969	0.000674622	0.00172897	2.76221		C5_03610W_A	304.008	0.781295	0.159298	4.90462	9.36e-07	3.72e-06	5.42946
C3_06530W_A	284.988	-0.0619419	0.151998	-0.407517	0.683628	0.753417	0.122964			C2_05790C_A	2841.76	-0.538121	0.111477	-4.82721	1.38e-06	5.37e-06	5.27003		C1_06230C_A	563.739	0.781302	0.160613	4.8645	1.15e-06	4.49e-06	5.34775
C7_00030W_A	891.863	-0.0614734	0.117011	-0.525365	0.59933	0.682457	0.165925			C5_05080W_A	786.284	-0.537489	0.128582	-4.18014	2.91e-05	9.44e-05	4.02503		C1_10700C_A	940.899	0.781893	0.141184	5.53811	3.06e-08	1.46e-07	6.83565
CR_00560W_A	776.676	-0.0614132	0.131643	-0.466513	0.640849	0.718003	0.143874			CR_10460W_A	143.089	-0.53739	0.197744	-2.7176	0.0065757	0.0138118	1.85975		C1_00490C_A	4793.47	0.781939	0.114962	6.80172	1.03e-11	6.73e-11	10.172
C3_03550C_A	592.364	-0.0613107	0.141205	-0.434196	0.664146	0.736926	0.132576			CR_01950W_A	2057.52	-0.537142	0.108104	-4.96876	6.74e-07	2.74e-06	5.56225		C2_08390W_A	413.048	0.783032	0.17436	4.49089	7.09e-06	2.5e-05	4.60206
C6_01380C_A	409.582	-0.0610231	0.173393	-0.351935	0.724887	0.787475	0.103763			C2_10830W_A	495.605	-0.537012	0.13879	-3.86923	0.000109179	0.000320945	3.49357		C1_02730W_A	421.081	0.783817	0.178685	4.38658	1.15e-05	3.94e-05	4.4045
C1_03360W_A	2071.72	-0.0608251	0.118629	-0.512733	0.608138	0.689165	0.161677			CR_08420W_A	867.372	-0.536985	0.121144	-4.43261	9.31e-06	3.23e-05	4.4908		C5_04960W_A	743.506	0.784113	0.147724	5.30796	1.11e-07	4.99e-07	6.3019
CR_04330W_A	541.8	-0.0604318	0.124995	-0.483472	0.62876	0.707258	0.150422			C3_00650W_A	120.675	-0.536371	0.222583	-2.40975	0.0159633	0.0305428	1.51509		C1_09870W_A	476.545	0.784898	0.156633	5.01106	5.41e-07	2.23e-06	5.6517
C3_00530C_A	599.861	-0.0603089	0.123256	-0.489299	0.62463	0.703357	0.152824			CR_02380C_A	388.676	-0.535233	0.147801	-3.62132	0.000293106	0.000804181	3.09465		C4_04710W_A	858.419	0.785252	0.123246	6.37141	1.87e-10	1.1e-09	8.95861
C7_01810W_A	3685.72	-0.0601124	0.101016	-0.595075	0.551794	0.64093	0.193189			CR_02710W_A	1370.58	-0.534122	0.160017	-3.33789	0.000844157	0.00211836	2.674		C6_00790C_A	5595.59	0.785767	0.117342	6.69636	2.14e-11	1.36e-10	9.86646
C3_03470W_A	130.08	-0.0594432	0.207781	-0.286086	0.774812	0.830956	0.0804218			C2_09710C_A	666.872	-0.532977	0.1642	-3.2459	0.00117081	0.00286043	2.54357		C1_02680C_A	293.336	0.786199	0.165772	4.74265	2.11e-06	8.03e-06	5.09528
C5_01290C_A	813.617	-0.0594119	0.132005	-0.450074	0.652657	0.727214	0.138338			C2_01690W_A	7784.19	-0.532926	0.107518	-4.95663	7.17e-07	2.91e-06	5.53611		C4_06610C_A	22636.2	0.786729	0.104518	7.5272	5.18e-14	4.09e-13	12.3883
C1_12450C_A	1670.49	-0.0593184	0.144224	-0.411293	0.680858	0.751677	0.123969			C3_06720W_A	1297.54	-0.532284	0.12762	-4.17086	3.03e-05	9.8e-05	4.00877		C4_05600W_A	1930.66	0.787106	0.101028	7.79097	6.65e-15	5.69e-14	13.2449
CR_09420C_A	342.04	-0.0591037	0.15853	-0.372824	0.709279	0.776034	0.110119			CR_01000C_A	987.678	-0.532133	0.133234	-3.99399	6.5e-05	0.000198493	3.70225		C4_06340W_A	947.863	0.788178	0.115646	6.81544	9.4e-12	6.15e-11	10.2111
C6_00370C_A	14001.9	-0.0590803	0.112886	-0.523361	0.600723	0.68319	0.165458			C5_00670C_A	723.807	-0.531565	0.151068	-3.51871	0.000433656	0.00115358	2.93795		CR_00160C_A	383.289	0.788607	0.146981	5.36538	8.08e-08	3.7e-07	6.4318
C3_01250W_A	1578.89	-0.0589049	0.107207	-0.54945	0.582696	0.668769	0.174724			C2_03540W_A	6191.21	-0.531537	0.1433	-3.70927	0.000207856	0.000583588	3.23389		C1_04590W_A	3150.28	0.788753	0.315847	2.49726	0.0125157	0.0245428	1.61008
C3_02500W_A	2059.04	-0.0587546	0.0993473	-0.591406	0.554248	0.643178	0.191669			C3_06320W_A	238.97	-0.530531	0.167424	-3.16878	0.00153078	0.00366685	2.43571		C1_11020W_A	381.939	0.791356	0.162471	4.87074	1.11e-06	4.36e-06	5.36051
C2_06700W_A	802.076	-0.0582671	0.124159	-0.469294	0.638859	0.716218	0.144955			CR_08090W_A	69098.6	-0.53029	0.0888751	-5.96669	2.42e-09	1.29e-08	7.88941		C1_10510W_A	149.56	0.7941	0.214449	3.70298	0.000213085	0.000597218	3.22387
CR_07670W_A	866.286	-0.0581805	0.112799	-0.515787	0.606003	0.687601	0.162664			C5_04700C_A	4499.91	-0.529444	0.0942566	-5.61705	1.94e-08	9.51e-08	7.02182		C1_12360C_A	1747.93	0.794212	0.141107	5.62844	1.82e-08	8.92e-08	7.04964
CR_05880W_A	254.016	-0.0581773	0.160478	-0.362525	0.71696	0.78206	0.10676			C2_00390C_A	1218.59	-0.529255	0.13257	-3.99228	6.54e-05	0.000199736	3.69954		C4_03990C_A	232.741	0.7952	0.171506	4.63657	3.54e-06	1.31e-05	4.88273
C1_06760C_A	1812.95	-0.0580512	0.122861	-0.472494	0.636575	0.714034	0.146281			C5_04270C_A	16395.4	-0.529184	0.10745	-4.92495	8.44e-07	3.38e-06	5.47108		C1_11660W_A	5174.23	0.795576	0.125691	6.32961	2.46e-10	1.42e-09	8.84771
C5_02700W_A	886.087	-0.0576924	0.114055	-0.505831	0.612975	0.693046	0.159238			C5_04350C_A	931.98	-0.527304	0.115002	-4.58516	4.54e-06	1.65e-05	4.78252		C7_03680W_A	148.422	0.796443	0.20798	3.82943	0.000128442	0.000373272	3.42797
CR_04570C_A	3681.75	-0.0574064	0.10415	-0.551191	0.581503	0.66776	0.17538			CR_09740W_A	1219.74	-0.527199	0.124169	-4.24583	2.18e-05	7.23e-05	4.14086		C6_00900C_A	517.631	0.797139	0.140188	5.6862	1.3e-08	6.44e-08	7.19111
C1_08460C_A	1034.86	-0.0573338	0.120429	-0.476081	0.634017	0.711665	0.147724			CR_00580W_A	5643.3	-0.527051	0.104832	-5.0276	4.97e-07	2.06e-06	5.68613		CR_06380C_A	486.824	0.797788	0.1335	5.97594	2.29e-09	1.22e-08	7.91364
C3_04740C_A	476.013	-0.0571974	0.139127	-0.411117	0.680987	0.751689	0.123962			CR_09660W_A	425.471	-0.526818	0.154691	-3.40561	0.000660168	0.00169533	2.77074		C6_01060C_A	342.003	0.797824	0.158021	5.04886	4.44e-07	1.85e-06	5.73283
CR_06190C_A	72.4351	-0.056623	0.264731	-0.213889	0.830634	0.871769	0.0595986			C5_04290C_A	2288.1	-0.526165	0.108714	-4.83991	1.3e-06	5.06e-06	5.29585		C3_04520C_A	3112.79	0.79835	0.114149	6.99394	2.67e-12	1.83e-11	10.7375
C1_12110C_A	221.724	-0.0565196	0.173397	-0.325956	0.744458	0.804625	0.0944064			C3_06370C_A	1625.64	-0.52502	0.111699	-4.70032	2.6e-06	9.8e-06	5.00877		C1_01830C_A	974.505	0.79864	0.145528	5.48788	4.07e-08	1.92e-07	6.7167
C1_11230W_A	546.764	-0.0564528	0.139051	-0.405985	0.684753	0.754151	0.122542			C1_08240C_A	142.868	-0.525011	0.220521	-2.38078	0.017276	0.0327596	1.48466		C3_01960C_A	1999.33	0.800068	0.112976	7.08177	1.42e-12	9.97e-12	11.0013
CR_02200C_A	1108.95	-0.0561539	0.108799	-0.516128	0.605765	0.687453	0.162757			C5_01220W_A	426.436	-0.524305	0.168785	-3.10635	0.00189414	0.00444873	2.35176		C1_10350C_A	1813.27	0.800409	0.104989	7.62373	2.46e-14	2.01e-13	12.6968
CR_01170W_A	1490.89	-0.0560561	0.121363	-0.461886	0.644163	0.720518	0.142355			CR_06850C_A	361.003	-0.52388	0.161506	-3.24372	0.00117979	0.00288016	2.54058		C1_08740C_A	6341.77	0.800632	0.106221	7.53741	4.79e-14	3.79e-13	12.4214
C7_02560W_A	637.939	-0.0559993	0.142673	-0.392501	0.694688	0.763116	0.117409			C2_03210W_A	1360.33	-0.523646	0.114494	-4.57356	4.8e-06	1.73e-05	4.76195		CR_06150C_A	8020.51	0.801281	0.125125	6.40383	1.52e-10	8.93e-10	9.04915
C5_01450W_A	160.151	-0.0559104	0.229738	-0.243366	0.807722	0.85518	0.0679426			C7_00570W_A	4147.88	-0.523345	0.129563	-4.03929	5.36e-05	0.000166341	3.779		C1_04160C_A	246.836	0.801726	0.168367	4.76178	1.92e-06	7.35e-06	5.13371
C1_06090C_A	907.545	-0.0558989	0.138485	-0.403647	0.686472	0.755783	0.121603			CR_08480C_A	9382.3	-0.52242	0.100628	-5.19162	2.08e-07	9.05e-07	6.04335		C1_06350W_A	400.2	0.801823	0.153061	5.23857	1.62e-07	7.12e-07	6.14752
C6_03210C_A	680.205	-0.0557559	0.124102	-0.449273	0.653235	0.72773	0.13803			C2_00500W_A	432.709	-0.522328	0.147192	-3.54861	0.000387268	0.00103835	2.98365		C1_06250W_A	573.434	0.802014	0.137552	5.83061	5.52e-09	2.85e-08	7.54516
C3_00260C_A	2036.19	-0.0557524	0.105998	-0.525977	0.598904	0.682216	0.166078			CR_02100C_A	437.569	-0.521807	0.146744	-3.55591	0.000376667	0.0010134	2.99422		C1_09080C_A	4583.31	0.802905	0.128985	6.22479	4.82e-10	2.74e-09	8.56225
CR_03490W_A	450.37	-0.0553404	0.136283	-0.40607	0.684691	0.754151	0.122542			CR_01680C_A	1761.73	-0.5217	0.109336	-4.77154	1.83e-06	7.03e-06	5.15304		C1_03250C_A	599.105	0.804209	0.14257	5.64081	1.69e-08	8.32e-08	7.07988
C1_06120C_A	98.5071	-0.0549923	0.227865	-0.241337	0.809294	0.856702	0.0671701			C2_09980W_A	972.31	-0.521134	0.118925	-4.38204	1.18e-05	4.02e-05	4.39577		C1_03400W_A	1092.32	0.806479	0.124541	6.4756	9.44e-11	5.67e-10	9.24642
C5_01000C_A	1130.04	-0.0549819	0.115764	-0.474948	0.634824	0.712321	0.147324			CR_03080C_A	316.109	-0.520892	0.157791	-3.30114	0.000962913	0.00239191	2.62126		C1_07540C_A	1273.23	0.806524	0.135259	5.9628	2.48e-09	1.32e-08	7.87943
C5_00940C_A	721.741	-0.0549595	0.131908	-0.416649	0.676935	0.748383	0.125876			CR_06430W_A	146.387	-0.519581	0.220762	-2.35358	0.0185935	0.0350497	1.45532		CR_09920W_A	731.415	0.807849	0.12103	6.67477	2.48e-11	1.57e-10	9.8041
C3_07920W_A	1209.06	-0.0549322	0.113362	-0.484575	0.627978	0.706627	0.15081			C3_02950C_A	1409.96	-0.51913	0.137004	-3.78916	0.000151156	0.000434727	3.36178		CR_03470W_A	911.699	0.808274	0.130962	6.17181	6.75e-10	3.76e-09	8.42481
CR_08950W_A	3545.63	-0.0546546	0.107105	-0.510288	0.60985	0.690822	0.160634			C5_01580C_A	36512	-0.518502	0.0967513	-5.35913	8.36e-08	3.82e-07	6.41794		C1_03660W_A	214.821	0.808618	0.178379	4.53315	5.81e-06	2.07e-05	4.68403
C3_04710W_A	109.039	-0.0545663	0.213039	-0.256134	0.797848	0.848934	0.071126			CR_02150W_A	911.749	-0.517546	0.113572	-4.55697	5.19e-06	1.87e-05	4.72816		C4_02540W_A	289.042	0.809203	0.173406	4.66651	3.06e-06	1.14e-05	4.9431
CR_08010W_A	263.24	-0.0544101	0.155982	-0.348824	0.727221	0.789339	0.102736			CR_05910W_A	1507.53	-0.517168	0.134254	-3.85216	0.000117081	0.000342282	3.46562		C4_01260W_A	823.545	0.80948	0.151538	5.34175	9.21e-08	4.17e-07	6.37986
CR_06170W_A	677.696	-0.0534502	0.120215	-0.444623	0.656592	0.730705	0.136258			C2_07370W_A	820.383	-0.516839	0.127799	-4.04414	5.25e-05	0.000163332	3.78693		CR_08990C_A	645.004	0.810162	0.180169	4.49667	6.9e-06	2.43e-05	4.61439
C4_06790W_A	1310.36	-0.0529026	0.109734	-0.482099	0.629735	0.707981	0.149979			CR_09010C_A	2019.76	-0.516705	0.102049	-5.06328	4.12e-07	1.72e-06	5.76447		C4_06440C_A	352.899	0.81093	0.148356	5.46612	4.6e-08	2.16e-07	6.66555
C1_11570W_A	50.7775	-0.0528034	0.298832	-0.176699	0.859745	0.892774	0.0492583			CR_02050C_A	1640.83	-0.515858	0.103976	-4.96131	7e-07	2.84e-06	5.54668		C1_03080C_A	389.571	0.812595	0.149992	5.4176	6.04e-08	2.8e-07	6.55284
C3_07730W_A	1089.37	-0.052719	0.116214	-0.453637	0.65009	0.725162	0.139565			C2_10600W_A	253.883	-0.51462	0.162073	-3.17525	0.0014971	0.00359157	2.44472		C1_10610W_A	722.258	0.815645	0.124914	6.52966	6.59e-11	4.03e-10	9.39469
C5_02150C_A	926.567	-0.0526181	0.111192	-0.47322	0.636056	0.713578	0.146559			CR_01030W_A	423.411	-0.513673	0.170826	-3.007	0.00263839	0.00602373	2.22013		CR_09180W_A	366.814	0.815867	0.189652	4.30193	1.69e-05	5.69e-05	4.24489
C3_03750C_A	742.804	-0.0525266	0.128339	-0.409279	0.682335	0.752657	0.123403			C3_02700W_A	529.43	-0.511727	0.146169	-3.50092	0.000463656	0.0012242	2.91215		C6_03340C_A	2468.05	0.816522	0.119537	6.83073	8.45e-12	5.56e-11	10.2549
CR_06640C_A	787.332	-0.0522647	0.114815	-0.455208	0.64896	0.72474	0.139818			C3_05510W_A	333.702	-0.511265	0.153082	-3.33981	0.000838364	0.00210465	2.67682		C4_05080C_A	483.748	0.816712	0.143901	5.67553	1.38e-08	6.85e-08	7.16431
C1_07230W_A	1687.42	-0.0521643	0.135136	-0.386014	0.699486	0.767594	0.114869			C7_00330C_A	782.789	-0.511265	0.16587	-3.08232	0.00205397	0.0047871	2.31993		C1_08200W_A	497.434	0.816825	0.14424	5.66296	1.49e-08	7.35e-08	7.13371
CR_02260C_A	259.486	-0.0520288	0.160955	-0.32325	0.746506	0.806156	0.0935812			C2_10610W_A	1323.87	-0.509822	0.115298	-4.42178	9.79e-06	3.39e-05	4.4698		C4_06390W_A	2549.85	0.816851	0.160449	5.09103	3.56e-07	1.51e-06	5.82102
C1_00090W_A	79.9972	-0.052014	0.268854	-0.193465	0.846594	0.883289	0.0538974			C2_09430W_A	70720.4	-0.509704	0.108804	-4.68461	2.8e-06	1.05e-05	4.97881		C1_04410C_A	1239.23	0.818996	0.129507	6.32395	2.55e-10	1.47e-09	8.83268
CR_07450C_A	995.692	-0.0516152	0.110695	-0.466282	0.641014	0.718003	0.143874			C2_05130W_A	229.74	-0.509565	0.201885	-2.52404	0.0116015	0.022905	1.64007		C1_00430W_A	934.898	0.820529	0.13583	6.04087	1.53e-09	8.35e-09	8.07831
C6_00520W_A	267.082	-0.05118	0.155414	-0.329313	0.741919	0.802697	0.0954483			CR_06830C_A	390.603	-0.509413	0.140448	-3.62706	0.000286665	0.00078879	3.10304		C1_02350W_A	1225	0.820605	0.11968	6.85668	7.05e-12	4.66e-11	10.3316
C3_02580C_A	173.21	-0.0510758	0.177795	-0.287273	0.773903	0.8304	0.0807126			C6_02160W_A	379.882	-0.507815	0.161368	-3.14694	0.00164989	0.00393591	2.40495		C6_00080C_A	513.105	0.820674	0.156388	5.2477	1.54e-07	6.81e-07	6.16685
C7_04050W_A	880.732	-0.0507726	0.128913	-0.393853	0.69369	0.762325	0.11786			CR_05890C_A	1127.03	-0.507397	0.109619	-4.62871	3.68e-06	1.36e-05	4.86646		C1_06940C_A	693.146	0.821379	0.126396	6.49845	8.12e-11	4.9e-10	9.3098
C4_00540C_A	2057.35	-0.0505984	0.119085	-0.424893	0.670915	0.742757	0.129153			C5_03970W_A	249.575	-0.506277	0.169698	-2.9834	0.00285069	0.00647136	2.189		C1_09440W_A	324.454	0.821385	0.167585	4.90131	9.52e-07	3.77e-06	5.42366
C1_02870W_A	692.818	-0.0504009	0.131067	-0.384542	0.700577	0.768526	0.114341			C3_02490C_A	2329.78	-0.505988	0.101089	-5.00535	5.58e-07	2.29e-06	5.64016		C1_14210C_A	1703	0.821594	0.124852	6.58054	4.69e-11	2.89e-10	9.5391
C3_01740C_A	1.95039	-0.0502436	1.59598	-0.0314814	0.974886	0.982329	0.00774312			C3_01070C_A	379.724	-0.50596	0.167234	-3.02546	0.00248258	0.00570065	2.24408		C1_14170W_A	2118.82	0.82271	0.112897	7.28726	3.16e-13	2.34e-12	11.6308
CR_04510W_A	25314.1	-0.0500984	0.120588	-0.415451	0.677811	0.749092	0.125465			C3_02850C_A	370.42	-0.503862	0.154069	-3.27036	0.00107409	0.00264439	2.57767		C2_04470W_A	37.0536	0.823239	0.361603	2.27664	0.0228079	0.0419646	1.37712
CR_08930C_A	1316.09	-0.0500858	0.108565	-0.461342	0.644553	0.720829	0.142168			CR_02890C_A	1004.16	-0.503489	0.123406	-4.07993	4.5e-05	0.000141422	3.84948		CR_07290W_A	1930	0.823816	0.162726	5.06261	4.14e-07	1.73e-06	5.76195
C5_00240W_A	298.591	-0.0498256	0.156047	-0.3193	0.749499	0.80843	0.0923574			C7_01470C_A	4014.52	-0.502362	0.126576	-3.96886	7.22e-05	0.000218534	3.66048		C5_02220C_A	155.11	0.825502	0.202915	4.06821	4.74e-05	0.000148216	3.8291
C3_05550C_A	332.796	-0.0497426	0.15572	-0.319437	0.749395	0.80843	0.0923574			C3_04680W_A	20471.2	-0.501037	0.0944376	-5.30548	1.12e-07	5.05e-07	6.29671		C1_12400C_A	387.51	0.825723	0.176323	4.68302	2.83e-06	1.06e-05	4.97469
C3_07250W_A	2254.75	-0.0496085	0.10059	-0.493177	0.621888	0.701011	0.154275			C3_07130W_A	1013.24	-0.499257	0.179617	-2.77957	0.00544307	0.0116515	1.93362		C4_00420C_A	2386.55	0.826297	0.113287	7.29386	3.01e-13	2.24e-12	11.6498
C1_07930C_A	468.962	-0.0495258	0.13913	-0.355966	0.721866	0.785263	0.104985			C7_00710W_A	16393.7	-0.499252	0.142576	-3.50165	0.000462388	0.00122136	2.91316		C6_01900C_A	1170.1	0.826907	0.164922	5.01392	5.33e-07	2.2e-06	5.65758
C5_05040W_A	589.472	-0.0495188	0.135338	-0.365889	0.714448	0.780254	0.107764			C5_04340W_A	881.106	-0.49801	0.130446	-3.81775	0.000134677	0.000390856	3.40798		C1_06750W_A	97.1422	0.826976	0.233658	3.53926	0.000401243	0.00107273	2.96951
C3_06600C_A	387.217	-0.0494077	0.146263	-0.3378	0.735514	0.796713	0.098698			C2_07650C_A	1376.16	-0.497004	0.105583	-4.70722	2.51e-06	9.5e-06	5.02228		CR_02350C_A	551.127	0.829575	0.13451	6.16741	6.94e-10	3.86e-09	8.41341
C3_07370W_A	640.013	-0.0493212	0.124892	-0.394912	0.692908	0.761698	0.118217			C5_02900W_A	771.507	-0.49696	0.126915	-3.9157	9.01e-05	0.000268705	3.57072		C3_04650W_A	54.9602	0.830714	0.293524	2.83014	0.00465276	0.0101124	1.99514
CR_03530W_A	6487.49	-0.049308	0.102466	-0.481213	0.630365	0.708314	0.149774			C3_05940C_A	318.126	-0.496324	0.160187	-3.09841	0.00194562	0.00456123	2.34092		C1_12840W_A	171.109	0.833691	0.207945	4.00919	6.09e-05	0.000187282	3.7275
CR_08300C_A	1682.17	-0.0491044	0.106009	-0.463208	0.643215	0.719738	0.142826			C2_06030W_A	1108.3	-0.495082	0.121213	-4.08441	4.42e-05	0.000138924	3.85722		C1_08370W_A	3792.68	0.833852	0.140393	5.93943	2.86e-09	1.51e-08	7.82102
C3_02230C_A	1093.84	-0.0489992	0.119423	-0.4103	0.681586	0.752091	0.12373			C3_05320W_A	1557.96	-0.494936	0.104304	-4.74515	2.08e-06	7.94e-06	5.10018		C2_10150W_A	87.4523	0.837041	0.240202	3.48474	0.000492611	0.00129419	2.888
CR_09020C_A	936.208	-0.0488676	0.115677	-0.422447	0.672699	0.74425	0.128281			C3_02110W_A	47184.5	-0.494856	0.113839	-4.347	1.38e-05	4.68e-05	4.32975		CR_05480W_A	2265.04	0.838755	0.125493	6.68369	2.33e-11	1.48e-10	9.82974
C5_02140C_A	864.75	-0.0486881	0.132068	-0.368659	0.712382	0.778531	0.108724			CR_03240C_A	352.102	-0.493733	0.155667	-3.17172	0.00151539	0.00363271	2.43977		C1_10110W_A	251.717	0.838776	0.17289	4.85149	1.23e-06	4.79e-06	5.31966
C7_03880C_A	594.427	-0.0481342	0.168052	-0.286424	0.774553	0.830818	0.080494			CR_06820W_A	561.745	-0.493599	0.125753	-3.92515	8.67e-05	0.000258974	3.58674		C1_05170C_A	1678.73	0.839585	0.127293	6.59571	4.23e-11	2.61e-10	9.58336
C5_02740W_A	837.248	-0.0477469	0.125036	-0.381866	0.702561	0.769908	0.113561			C5_02660C_A	3630.99	-0.492233	0.104756	-4.69883	2.62e-06	9.86e-06	5.00612		C5_04050W_A	600.924	0.839755	0.137378	6.11275	9.79e-10	5.39e-09	8.26841
CR_00360C_A	2980.11	-0.0475757	0.126073	-0.377366	0.705902	0.773038	0.111799			CR_08590W_A	932.647	-0.492015	0.121641	-4.04481	5.24e-05	0.000162944	3.78796		C4_03890W_A	365.032	0.839903	0.14728	5.70275	1.18e-08	5.89e-08	7.22988
C1_08110W_A	4967.72	-0.047327	0.0978846	-0.483498	0.628742	0.707258	0.150422			C3_06400C_A	762.919	-0.490536	0.118466	-4.14075	3.46e-05	0.000110857	3.95524		C1_14420W_A	1909.57	0.840448	0.124895	6.72924	1.71e-11	1.09e-10	9.96257
C1_00960C_A	796.714	-0.0473267	0.119846	-0.394896	0.69292	0.761698	0.118217			CR_09970W_A	4731.89	-0.49044	0.104237	-4.70504	2.54e-06	9.59e-06	5.01818		C6_02410W_A	1552.24	0.84273	0.11436	7.36912	1.72e-13	1.31e-12	11.8827
C3_04620C_A	742.604	-0.0472353	0.129598	-0.364476	0.715503	0.780939	0.107383			C3_04400C_A	1721.23	-0.489591	0.104027	-4.70638	2.52e-06	9.53e-06	5.02091		C5_04560C_A	2233.69	0.843405	0.148156	5.69269	1.25e-08	6.23e-08	7.20551
C1_12190W_A	220.315	-0.047102	0.177817	-0.26489	0.791094	0.843737	0.0737931			CR_04560C_A	797.946	-0.489575	0.126875	-3.85871	0.000113988	0.0003337	3.47664		C6_02660C_A	54.3001	0.843513	0.327504	2.57558	0.0100072	0.0201184	1.69641
C7_03200C_A	798.678	-0.0470185	0.131751	-0.356875	0.721185	0.784803	0.105239			CR_06800C_A	13466.7	-0.489235	0.0931146	-5.25411	1.49e-07	6.59e-07	6.18111		C5_03210C_A	544.451	0.843564	0.141599	5.9574	2.56e-09	1.36e-08	7.86646
C6_04620C_A	10.8443	-0.0467563	0.64286	-0.0727317	0.94202	0.95748	0.0188704			C1_00800C_A	1127.98	-0.488989	0.123628	-3.95534	7.64e-05	0.000230505	3.63732		C3_02340W_A	73.0477	0.843777	0.270018	3.1249	0.00177866	0.00421005	2.37571
CR_02930W_A	1090.83	-0.0463218	0.117139	-0.395444	0.692515	0.761516	0.118321			C3_05570W_A	776.417	-0.488437	0.141202	-3.45914	0.000541902	0.00141209	2.85014		C1_12690C_A	119.411	0.846381	0.209077	4.04818	5.16e-05	0.000160852	3.79357
C6_01780C_A	603.251	-0.0460421	0.186937	-0.246297	0.805452	0.853769	0.0686597			C2_10870W_A	761.017	-0.48829	0.159437	-3.0626	0.00219423	0.00507154	2.29486		CR_02130W_A	1523.43	0.846467	0.135625	6.24124	4.34e-10	2.48e-09	8.60555
C3_04410C_A	1398.79	-0.0459619	0.11053	-0.415833	0.677532	0.748913	0.125568			C3_01150C_A	1135.12	-0.487053	0.124934	-3.89848	9.68e-05	0.000286793	3.54243		C1_12780W_A	1477.63	0.847511	0.111277	7.61622	2.61e-14	2.13e-13	12.6716
CR_03860C_A	1200.9	-0.044687	0.11351	-0.393682	0.693816	0.762325	0.11786			C1_03790C_A	6539.23	-0.486736	0.0902449	-5.3935	6.91e-08	3.19e-07	6.49621		CR_04870C_A	337.288	0.847514	0.159878	5.301	1.15e-07	5.17e-07	6.28651
C4_07100C_A	1668	-0.0442719	0.122716	-0.360766	0.718274	0.783016	0.10623			CR_03650W_A	1526.22	-0.485759	0.110557	-4.39373	1.11e-05	3.82e-05	4.41794		C4_02490W_A	367.23	0.848854	0.148217	5.72712	1.02e-08	5.15e-08	7.28819
C3_00460W_A	11427.1	-0.0442618	0.0956697	-0.462652	0.643614	0.72003	0.142649			C5_03300C_A	465.905	-0.485337	0.143834	-3.37429	0.000740074	0.0018816	2.72547		C4_03910W_A	223.563	0.850391	0.186411	4.56191	5.07e-06	1.82e-05	4.73993
C1_06460C_A	30969.3	-0.0438409	0.110704	-0.396019	0.692091	0.761181	0.118512			CR_05660W_A	2532.96	-0.485308	0.124603	-3.89483	9.83e-05	0.000290478	3.53689		C1_11620W_A	126.564	0.851044	0.220249	3.86401	0.000111541	0.000327286	3.48507
C3_04940W_A	455.166	-0.0428861	0.137814	-0.311189	0.755657	0.813971	0.0893913			CR_00430C_A	548.947	-0.484873	0.139146	-3.48464	0.000492803	0.00129419	2.888		C6_02020C_A	282.97	0.851424	0.154605	5.50709	3.65e-08	1.74e-07	6.75945
C3_05000W_A	3593.69	-0.0422774	0.097125	-0.435289	0.663353	0.736302	0.132944			C6_01320W_A	2933.63	-0.483423	0.154331	-3.13238	0.00173394	0.00411795	2.38532		C6_00720C_A	3102.05	0.852106	0.128875	6.61188	3.79e-11	2.35e-10	9.62893
C3_01800C_A	834.338	-0.042272	0.133246	-0.317247	0.751056	0.809562	0.0917501			C7_01550W_A	2254.53	-0.483326	0.104967	-4.60457	4.13e-06	1.51e-05	4.82102		C1_09360C_A	2110.7	0.854938	0.118708	7.20201	5.93e-13	4.27e-12	11.3696
C3_07780C_A	2341.87	-0.0410285	0.114694	-0.35772	0.720553	0.78437	0.105479			C1_07070C_A	544.689	-0.483153	0.138729	-3.4827	0.00049638	0.00130173	2.88548		C1_00870W_A	1202.01	0.856025	0.115642	7.40238	1.34e-13	1.02e-12	11.9914
CR_01510C_A	4.26348	-0.0406168	0.991764	-0.0409541	0.967332	0.977446	0.00990741			C3_04380C_A	4888.39	-0.482794	0.112213	-4.30248	1.69e-05	5.68e-05	4.24565		C1_02570C_A	115.678	0.856854	0.248425	3.44915	0.000562347	0.0014594	2.83582
C4_02870C_A	8722.89	-0.0405414	0.0914393	-0.443369	0.657499	0.731459	0.13581			C3_05780C_A	642.223	-0.481359	0.124063	-3.87994	0.000104482	0.000308134	3.51126		C1_02780W_A	1590.12	0.857729	0.133058	6.44626	1.15e-10	6.84e-10	9.16494
C1_05620C_A	175.012	-0.0402592	0.218965	-0.183861	0.854122	0.888672	0.0512587			CR_07710W_A	3714.95	-0.480632	0.115455	-4.16295	3.14e-05	0.000101111	3.9952		C6_00360C_A	414.454	0.859512	0.165301	5.19967	2e-07	8.69e-07	6.06098
C1_07880C_A	1134.15	-0.0401034	0.111912	-0.358347	0.720084	0.784174	0.105587			C3_07200C_A	696.755	-0.479965	0.138313	-3.47014	0.000520189	0.00136107	2.86612		C1_09720W_A	4063.99	0.859762	0.120276	7.14822	8.79e-13	6.28e-12	11.202
C1_01380C_A	1150.34	-0.0400437	0.111644	-0.358673	0.71984	0.784129	0.105613			CR_01020C_A	295.628	-0.479654	0.165971	-2.88998	0.00385265	0.00852151	2.06948		C6_01690W_A	692.622	0.860023	0.142821	6.02168	1.73e-09	9.35e-09	8.02919
C7_01350C_A	711.443	-0.0399229	0.126759	-0.314952	0.752798	0.811241	0.0908502			CR_04730W_A	1068.3	-0.478855	0.145462	-3.29196	0.00099491	0.00246567	2.60806		C4_02560C_A	35.0073	0.860243	0.371227	2.3173	0.0204876	0.0382248	1.41765
CR_03700C_A	533.951	-0.0398915	0.134067	-0.297548	0.766048	0.823356	0.0844122			CR_04170W_A	3773.78	-0.478053	0.112396	-4.25329	2.11e-05	7.01e-05	4.15428		C4_03170W_A	378.463	0.86035	0.151007	5.69742	1.22e-08	6.06e-08	7.21753
CR_02940C_A	210.243	-0.0394471	0.175116	-0.225262	0.821775	0.866034	0.0624651			C5_02610C_A	392.257	-0.477975	0.162838	-2.93528	0.00333244	0.00748508	2.1258		C1_07120W_A	7753.09	0.861061	0.112201	7.67429	1.66e-14	1.38e-13	12.8601
C4_00850C_A	46.7083	-0.0388501	0.317544	-0.122346	0.902625	0.927488	0.0326916			CR_00050W_A	127.692	-0.476878	0.210811	-2.26212	0.0236901	0.0433753	1.36276		C4_03810W_A	316.226	0.862753	0.154834	5.57211	2.52e-08	1.21e-07	6.91721
C3_02240C_A	1217.81	-0.0386314	0.117289	-0.329368	0.741877	0.802697	0.0954483			CR_07440W_A	1128.9	-0.47664	0.126391	-3.77115	0.000162498	0.000464416	3.33309		C4_04330C_A	3126.39	0.865189	0.109086	7.93129	2.17e-15	1.95e-14	13.71
CR_03330W_A	398.992	-0.0382226	0.152081	-0.251331	0.801558	0.851339	0.0698976			CR_02540W_A	974.083	-0.475588	0.134141	-3.54544	0.000391958	0.00104922	2.97913		C1_09110W_A	195.703	0.865521	0.177962	4.86351	1.15e-06	4.51e-06	5.34582
C1_00990C_A	2817.06	-0.0365307	0.112409	-0.324981	0.745195	0.805149	0.0941236			C5_00380W_A	259.803	-0.474791	0.191136	-2.48405	0.0129898	0.0253789	1.59553		CR_04850C_A	105.514	0.867974	0.289011	3.00325	0.00267111	0.00608972	2.2154
CR_04580W_A	3319.25	-0.0364888	0.0957558	-0.381061	0.703158	0.77043	0.113267			C3_06390W_A	811.617	-0.473736	0.135026	-3.50847	0.000450686	0.00119528	2.92253		C6_01620W_A	685.651	0.870046	0.125134	6.95294	3.58e-12	2.42e-11	10.6162
C4_01610C_A	73.1695	-0.036424	0.27544	-0.132239	0.894795	0.921521	0.0354949			C3_02390W_A	300.972	-0.473651	0.163717	-2.8931	0.00381459	0.00844319	2.07349		C1_10450W_A	7567.72	0.870166	0.119878	7.25876	3.91e-13	2.86e-12	11.5436
CR_04940W_A	28.9356	-0.0362195	0.396522	-0.0913432	0.92722	0.945752	0.0242225			CR_08200C_A	1099.35	-0.47332	0.119551	-3.95914	7.52e-05	0.000226978	3.64402		C6_00890W_A	550.885	0.870205	0.133724	6.50749	7.64e-11	4.62e-10	9.33536
C7_04090C_A	589.71	-0.0360936	0.154539	-0.233556	0.815329	0.860549	0.0652243			CR_06000W_A	1622.74	-0.472669	0.119677	-3.94955	7.83e-05	0.000235483	3.62804		C2_09220W_A	2437.07	0.870874	0.335108	2.59879	0.0093553	0.0189152	1.72319
CR_00920W_A	54.7773	-0.0359418	0.319395	-0.112531	0.910403	0.933075	0.0300835			C5_02020C_A	884.538	-0.472475	0.125215	-3.7733	0.0001611	0.000460627	3.33665		C6_02040W_A	13516.8	0.871322	0.115904	7.51764	5.58e-14	4.39e-13	12.3575
C1_05010C_A	1180.95	-0.0355594	0.131605	-0.270199	0.787007	0.840502	0.0754611			C3_02420C_A	255.32	-0.471796	0.199778	-2.36161	0.018196	0.0343713	1.4638		C6_02520W_A	2480.56	0.87242	0.102331	8.52551	1.52e-17	1.64e-16	15.7852
C3_01400W_A	822.517	-0.0352969	0.142689	-0.24737	0.804622	0.853456	0.068819			C5_02370C_A	514.44	-0.471689	0.136733	-3.44971	0.000561194	0.001457	2.83654		C6_03990C_A	430.853	0.872691	0.145812	5.98503	2.16e-09	1.16e-08	7.93554
C5_01150C_A	18.7803	-0.0351063	0.48501	-0.0723825	0.942297	0.95761	0.0188115			CR_10650W_A	1413.88	-0.469919	0.127045	-3.69883	0.000216595	0.000605461	3.21791		C1_08990C_A	1490.86	0.873953	0.107549	8.12611	4.43e-16	4.18e-15	14.3788
C5_01900C_A	132.319	-0.0350515	0.201395	-0.174043	0.861832	0.894136	0.0485962			C3_00560C_A	1938.44	-0.469494	0.120528	-3.8953	9.81e-05	0.000290043	3.53754		C6_00910C_A	2347.1	0.874048	0.122404	7.14069	9.29e-13	6.61e-12	11.1798
C3_07650C_A	392.054	-0.0348807	0.157529	-0.221424	0.824762	0.868034	0.0614631			C3_00340W_A	903.266	-0.469419	0.125191	-3.74961	0.00017711	0.000503021	3.29841		C4_03200C_A	664.694	0.87477	0.14437	6.0592	1.37e-09	7.47e-09	8.12668
C3_06120C_A	2604.64	-0.0348286	0.108235	-0.321786	0.747615	0.80708	0.0930836			CR_05150W_A	877.25	-0.46935	0.122309	-3.83741	0.00012434	0.000362009	3.44128		C4_04550C_A	722.696	0.875265	0.131793	6.64119	3.11e-11	1.95e-10	9.70997
CR_10500C_A	283.385	-0.0346219	0.165467	-0.209237	0.834263	0.874283	0.0583477			C3_03110W_A	466.061	-0.469143	0.155812	-3.01095	0.0026043	0.00595869	2.22485		C3_07120W_A	199.033	0.875369	0.180637	4.84602	1.26e-06	4.91e-06	5.30892
CR_01490C_A	1846.14	-0.0345481	0.108178	-0.319363	0.749451	0.80843	0.0923574			C5_05340W_A	3258.28	-0.468472	0.103013	-4.54772	5.42e-06	1.95e-05	4.70997		C1_01450W_A	3262	0.876077	0.104998	8.34376	7.2e-17	7.25e-16	15.1397
C6_03110C_A	241.965	-0.0342225	0.166654	-0.20535	0.837299	0.876744	0.057127			CR_06540W_A	496.181	-0.468158	0.172207	-2.71858	0.00655635	0.0137757	1.86089		C1_13740W_A	587.278	0.878244	0.135378	6.48737	8.73e-11	5.25e-10	9.27984
CR_09340W_A	983.658	-0.033985	0.117844	-0.288391	0.773048	0.829761	0.0810468			CR_03090C_A	3130.13	-0.468106	0.129688	-3.60948	0.000306812	0.000838539	3.07648		C1_07180W_A	1986.04	0.878316	0.122892	7.14706	8.87e-13	6.33e-12	11.1986
CR_03780C_A	180.689	-0.0339204	0.192644	-0.176078	0.860233	0.893136	0.0490826			CR_06720W_A	2656.24	-0.467022	0.112785	-4.1408	3.46e-05	0.000110857	3.95524		C1_07170C_A	449.501	0.881084	0.150698	5.84669	5.01e-09	2.6e-08	7.58503
CR_04470W_A	135.327	-0.033656	0.203426	-0.165445	0.868593	0.899328	0.0460821			C5_01830C_A	531.328	-0.466809	0.138152	-3.37896	0.000727614	0.00185361	2.73198		C1_01710W_A	866.424	0.881325	0.175835	5.01223	5.38e-07	2.22e-06	5.65365
C5_04550W_A	711.869	-0.0336469	0.12315	-0.273218	0.784685	0.838725	0.0763807			CR_02000C_A	2542.7	-0.466217	0.103577	-4.50117	6.76e-06	2.39e-05	4.6216		C6_03320W_A	1260.44	0.881396	0.323032	2.72851	0.00636211	0.0134162	1.87237
C5_01500C_A	381.03	-0.0335677	0.146599	-0.228976	0.818888	0.863705	0.0636348			C3_05160C_A	2478.63	-0.465985	0.123126	-3.78461	0.000153949	0.000442161	3.35442		C4_07190W_A	1851.11	0.882663	0.114001	7.74258	9.74e-15	8.24e-14	13.0841
C3_02760C_A	1070.24	-0.0334242	0.121022	-0.276183	0.782407	0.836892	0.0773308			C5_04900C_A	1231.31	-0.46587	0.110822	-4.20378	2.62e-05	8.56e-05	4.06753		C3_03500W_A	308.281	0.883303	0.16426	5.37748	7.55e-08	3.47e-07	6.45967
C5_04410C_A	491.55	-0.0333875	0.142842	-0.233738	0.815188	0.860549	0.0652243			CR_07080W_A	3996	-0.465437	0.102503	-4.5407	5.61e-06	2e-05	4.69897		C1_02160W_A	294.811	0.884471	0.167809	5.2707	1.36e-07	6.03e-07	6.21968
C7_03650W_A	763.763	-0.0330103	0.139494	-0.236644	0.812933	0.859129	0.0659418			C5_02570W_A	213.718	-0.465302	0.17481	-2.66176	0.00777332	0.0160213	1.7953		C1_00620W_A	983.298	0.884582	0.122346	7.23017	4.82e-13	3.5e-12	11.4559
C5_03460C_A	235.517	-0.0328929	0.175218	-0.187726	0.851092	0.886921	0.052115			C5_00290W_A	634.584	-0.46476	0.121152	-3.83616	0.000124973	0.000363689	3.43927		C7_03260C_A	277.188	0.884585	0.167322	5.28673	1.25e-07	5.55e-07	6.25571
C2_08080C_A	269.495	-0.0324748	0.163312	-0.198851	0.842379	0.879466	0.0557809			C5_02590C_A	1588.88	-0.464623	0.152871	-3.03932	0.00237116	0.00546446	2.26245		C6_03170C_A	217.71	0.885787	0.205417	4.31213	1.62e-05	5.45e-05	4.2636
C7_02300W_A	606.613	-0.0323453	0.129233	-0.250287	0.802365	0.851912	0.0696052			C7_03180C_A	4177.78	-0.464429	0.111152	-4.17831	2.94e-05	9.5e-05	4.02228		C1_10780C_A	1459.65	0.890537	0.123006	7.23979	4.49e-13	3.28e-12	11.4841
CR_07210W_A	1098.92	-0.032156	0.125259	-0.256717	0.797397	0.848934	0.071126			C3_06310C_A	623.247	-0.464271	0.132402	-3.50652	0.000454003	0.00120269	2.91985		C5_04490C_A	3163.61	0.89077	0.130165	6.84337	7.74e-12	5.1e-11	10.2924
C4_00040W_A	2166.29	-0.031934	0.120862	-0.264218	0.791612	0.844034	0.0736403			C3_05910W_A	305.782	-0.463703	0.156306	-2.96664	0.00301071	0.00680317	2.16729		C4_06010C_A	262.014	0.891012	0.172852	5.15478	2.54e-07	1.09e-06	5.96257
CR_00830W_A	514.247	-0.0315934	0.129541	-0.243888	0.807318	0.855035	0.0680159			C5_02850W_A	3832.89	-0.462614	0.109542	-4.22317	2.41e-05	7.91e-05	4.10182		C6_02970C_A	449.331	0.891133	0.136324	6.53686	6.28e-11	3.85e-10	9.41454
C3_00300W_A	601.221	-0.0315647	0.129049	-0.244594	0.806771	0.854598	0.0682381			C5_05100C_A	722.725	-0.462503	0.131247	-3.52393	0.000425203	0.00113441	2.94523		C5_04870W_A	291.762	0.891651	0.174208	5.11832	3.08e-07	1.32e-06	5.87943
C3_06610W_A	895.095	-0.0310612	0.134925	-0.23021	0.817928	0.862835	0.0640721			C2_08830W_A	538.777	-0.46207	0.14706	-3.14206	0.00167765	0.00399766	2.39819		C6_04400W_A	85.5451	0.892142	0.260964	3.41864	0.000629346	0.00162337	2.78958
C1_00400W_A	2316.38	-0.0308938	0.100929	-0.306096	0.759532	0.817447	0.0875402			CR_10680W_A	6414.73	-0.461983	0.106561	-4.33538	1.46e-05	4.93e-05	4.30715		C1_01750W_A	395.575	0.893069	0.142687	6.25892	3.88e-10	2.22e-09	8.65365
C2_03710W_A	16.4409	-0.0306413	0.518459	-0.0591007	0.952872	0.965894	0.0150706			C3_00950C_A	470.192	-0.460987	0.14013	-3.28972	0.00100288	0.00248357	2.60492		C1_02320C_A	1728.46	0.894	0.11302	7.9101	2.57e-15	2.29e-14	13.6402
C1_08800W_A	509.742	-0.0304669	0.137003	-0.222381	0.824017	0.867766	0.0615974			C5_03860W_A	1321.64	-0.460347	0.128894	-3.57152	0.000354911	0.000958906	3.01822		C4_00060W_A	408.977	0.894037	0.171163	5.22332	1.76e-07	7.72e-07	6.11238
C3_00060W_A	329.659	-0.0303005	0.152146	-0.199154	0.842143	0.879363	0.0558319			CR_09110C_A	1139.04	-0.460076	0.147138	-3.12683	0.00176701	0.00418403	2.37841		C6_03590C_A	308.654	0.895117	0.157288	5.69096	1.26e-08	6.28e-08	7.20204
C1_10880W_A	1882.94	-0.0299516	0.113843	-0.263096	0.792476	0.844646	0.0733253			CR_02680W_A	341.548	-0.459284	0.156894	-2.92736	0.0034185	0.00765683	2.11595		C7_00630C_A	377.736	0.896378	0.144243	6.21438	5.15e-10	2.91e-09	8.53611
C5_01460W_A	718.078	-0.0295867	0.120238	-0.246068	0.805629	0.853814	0.0686365			C5_01180W_A	1563.49	-0.459203	0.102131	-4.49621	6.92e-06	2.44e-05	4.61261		C1_11350C_A	2171.02	0.900968	0.113606	7.93064	2.18e-15	1.96e-14	13.7077
C5_03670C_A	364.953	-0.0294378	0.142913	-0.205984	0.836804	0.87637	0.0573124			C3_03610W_A	209.54	-0.458102	0.187008	-2.44964	0.0142998	0.0276588	1.55817		C4_02070W_A	185.751	0.903669	0.187607	4.81682	1.46e-06	5.64e-06	5.24872
CR_04930W_A	1002.97	-0.0286246	0.113719	-0.251714	0.801262	0.851166	0.0699858			C2_04500W_A	4235.91	-0.457849	0.112356	-4.07499	4.6e-05	0.000144242	3.84091		C7_04280C_A	673.099	0.903725	0.13269	6.81081	9.7e-12	6.33e-11	10.1986
C1_14410W_A	2037.69	-0.0285884	0.12954	-0.220692	0.825332	0.868348	0.0613062			C2_00880W_A	986.294	-0.457147	0.122455	-3.73318	0.000189075	0.000535097	3.27157		C4_06890W_A	268.552	0.905623	0.162965	5.55715	2.74e-08	1.32e-07	6.87943
C3_06990W_A	192.269	-0.0285166	0.181752	-0.156898	0.875325	0.904976	0.0433632			C3_01260C_A	314.732	-0.455787	0.158558	-2.87458	0.00404572	0.00889918	2.05065		C1_00150C_A	703.587	0.905947	0.124948	7.2506	4.15e-13	3.04e-12	11.5171
CR_02460W_A	415.911	-0.0284617	0.140644	-0.202367	0.83963	0.878177	0.056418			C7_02460C_A	1377.29	-0.455727	0.14081	-3.23648	0.00121013	0.00294972	2.53022		C4_01900C_A	22513.8	0.907213	0.126446	7.17474	7.24e-13	5.19e-12	11.2848
C1_09460W_A	2734.16	-0.0283415	0.102783	-0.275741	0.782747	0.837074	0.0772364			CR_02330C_A	989.624	-0.455635	0.130543	-3.4903	0.000482476	0.00126968	2.8963		C1_00550W_A	544.059	0.90905	0.135997	6.68435	2.32e-11	1.48e-10	9.82974
C3_05150W_A	2955.4	-0.028227	0.115944	-0.243454	0.807654	0.85518	0.0679426			CR_09510C_A	2539.06	-0.455489	0.10038	-4.53764	5.69e-06	2.03e-05	4.6925		CR_05330W_A	345.42	0.909522	0.185679	4.89835	9.66e-07	3.82e-06	5.41794
C3_07450C_A	331.117	-0.0280743	0.168134	-0.166976	0.867389	0.898372	0.0465437			C5_00500W_A	3088.28	-0.45545	0.113127	-4.026	5.67e-05	0.000175423	3.75591		C1_13930W_A	2107.21	0.910072	0.129818	7.01036	2.38e-12	1.63e-11	10.7878
C1_03710C_A	1242.63	-0.0280741	0.149983	-0.187181	0.851519	0.886975	0.0520884			C2_06720W_A	1050.86	-0.455314	0.14582	-3.12243	0.00179364	0.0042345	2.3732		C1_11340W_A	35.3685	0.910278	0.381644	2.38515	0.0170723	0.0324193	1.4892
C3_07320W_A	1192	-0.0279527	0.109505	-0.255265	0.798519	0.848934	0.071126			C2_00780W_A	325.557	-0.455179	0.161768	-2.81378	0.00489622	0.0106018	1.97462		C4_02660W_A	61.7203	0.91243	0.302319	3.0181	0.00254361	0.00582402	2.23478
C5_03120W_A	345.173	-0.0276264	0.148968	-0.185452	0.852874	0.887808	0.051681			C7_03990C_A	1229.36	-0.453945	0.132958	-3.41418	0.000639733	0.0016475	2.78317		C5_00930C_A	3090.51	0.912869	0.116476	7.83737	4.6e-15	4.01e-14	13.3969
C5_04930C_A	51.2162	-0.0272168	0.319504	-0.0851847	0.932115	0.949682	0.0224218			CR_09240C_A	2102.09	-0.452818	0.117646	-3.84898	0.000118611	0.000346438	3.46037		C6_03450C_A	1649.19	0.913801	0.122449	7.46273	8.47e-14	6.56e-13	12.1831
C7_00050C_A	1805.1	-0.0271578	0.119785	-0.226721	0.820641	0.865323	0.0628216			C7_00220W_A	245.181	-0.452164	0.182127	-2.48268	0.0130398	0.0254532	1.59426		C1_10090C_A	1198.07	0.914196	0.129206	7.07549	1.49e-12	1.04e-11	10.983
C4_06980W_A	33.6862	-0.0268243	0.366913	-0.073108	0.94172	0.95748	0.0188704			CR_03540W_A	403.824	-0.451993	0.145797	-3.10016	0.00193418	0.00453608	2.34332		C1_11520C_A	1624.7	0.91439	0.102218	8.94545	3.7e-19	4.62e-18	17.3354
C5_00630C_A	1716.91	-0.026554	0.111482	-0.238191	0.811733	0.858287	0.0663676			C7_01030C_A	3621.33	-0.450362	0.145754	-3.08987	0.00200244	0.00467041	2.33064		CR_00150C_A	1629.68	0.914421	0.160089	5.71196	1.12e-08	5.59e-08	7.25259
CR_09760W_A	250.284	-0.0265415	0.163937	-0.161901	0.871384	0.901924	0.0448299			C3_05890W_A	355.185	-0.449353	0.14629	-3.07167	0.00212868	0.00493776	2.30647		C1_02500W_A	574.096	0.915118	0.125511	7.29115	3.07e-13	2.28e-12	11.6421
C7_03380W_A	452.636	-0.0259191	0.154487	-0.167775	0.86676	0.897867	0.046788			C2_02690W_A	2788.55	-0.449123	0.114694	-3.91585	9.01e-05	0.000268661	3.5708		C4_06530C_A	121.83	0.915632	0.222683	4.11182	3.93e-05	0.000124457	3.90498
CR_04130C_A	1040.37	-0.0251058	0.112949	-0.222276	0.824099	0.867766	0.0615974			CR_10270C_A	1945.98	-0.448525	0.109564	-4.09371	4.25e-05	0.000133731	3.87377		C1_12030W_A	5702.4	0.919191	0.11602	7.92266	2.32e-15	2.08e-14	13.6819
C3_06230W_A	1421.53	-0.0248051	0.115259	-0.215212	0.829602	0.870973	0.0599952			CR_09150W_A	145.925	-0.448289	0.197035	-2.27517	0.0228958	0.0421022	1.37569		C6_02010C_A	6178.46	0.920126	0.117422	7.83603	4.65e-15	4.05e-14	13.3925
C6_02310W_A	791.733	-0.0244759	0.132373	-0.184901	0.853307	0.888113	0.0515318			C5_02670W_A	385.654	-0.44803	0.147549	-3.03648	0.00239358	0.00551215	2.25868		C4_04220W_A	191.139	0.92211	0.184902	4.98702	6.13e-07	2.51e-06	5.60033
C5_02780W_A	831.024	-0.0244749	0.142737	-0.171469	0.863855	0.895439	0.047964			C3_03140C_A	182.714	-0.447635	0.193414	-2.31439	0.0206466	0.0384876	1.41468		C1_05710C_A	119.518	0.926147	0.224466	4.126	3.69e-05	0.000117513	3.92991
C1_06730W_A	1155.4	-0.0243681	0.114565	-0.212701	0.83156	0.872434	0.0592675			CR_01070W_A	320.956	-0.447307	0.144458	-3.09646	0.00195847	0.00458799	2.33838		C1_11510C_A	358.816	0.929002	0.183894	5.05184	4.38e-07	1.82e-06	5.73993
C1_12390C_A	31784	-0.0242899	0.107168	-0.226653	0.820694	0.865323	0.0628216			C3_07410C_A	8872.38	-0.446015	0.0980006	-4.55115	5.34e-06	1.92e-05	4.7167		CR_00290W_A	1988.9	0.92952	0.312532	2.97416	0.0029379	0.00665041	2.17715
C7_00400W_A	1185.7	-0.0242663	0.133945	-0.181167	0.856236	0.889855	0.0506806			CR_07600W_A	1456.73	-0.445757	0.116921	-3.81247	0.000137584	0.000398931	3.3991		C6_03960W_A	4158.43	0.930882	0.12684	7.339	2.15e-13	1.62e-12	11.7905
CR_02690W_A	696.847	-0.024205	0.119873	-0.201922	0.839977	0.878281	0.0563665			C5_03850W_A	1680.59	-0.445284	0.11271	-3.95071	7.79e-05	0.000234459	3.62993		C3_00320W_A	7140.76	0.931944	0.12545	7.4288	1.1e-13	8.42e-13	12.0747
C1_12310C_A	1786.95	-0.0241002	0.108135	-0.222873	0.823635	0.867707	0.061627			CR_07960C_A	641.245	-0.444625	0.128262	-3.46653	0.000527229	0.00137554	2.86153		C4_04270W_A	82.3383	0.932041	0.248413	3.75198	0.000175446	0.000499183	3.30174
C1_04900W_A	732.365	-0.0240653	0.141101	-0.170554	0.864575	0.895894	0.0477435			C7_00940W_A	1524.42	-0.444556	0.131998	-3.3679	0.000757426	0.00191655	2.71748		C7_01910C_A	106.049	0.93306	0.256097	3.64338	0.000269081	0.000743061	3.12898
C5_00010W_A	1148.33	-0.0240534	0.114497	-0.210078	0.833607	0.873883	0.0585468			C2_10290W_A	4747.45	-0.443563	0.0981423	-4.51959	6.2e-06	2.2e-05	4.65758		C3_04630W_A	396.149	0.935918	0.142788	6.55458	5.58e-11	3.43e-10	9.46471
C1_12280C_A	1345.73	-0.0236175	0.128979	-0.183112	0.854711	0.888994	0.0511013			C5_03170C_A	781.426	-0.442995	0.150917	-2.93535	0.00333167	0.00748508	2.1258		C4_04880W_A	164.813	0.93846	0.201047	4.66787	3.04e-06	1.14e-05	4.9431
C4_04810C_A	1167.88	-0.0233466	0.129972	-0.179628	0.857444	0.89082	0.0502099			C3_00170C_A	1214.69	-0.442386	0.141821	-3.11932	0.00181271	0.0042732	2.36925		C1_09600C_A	302.031	0.94221	0.175291	5.37512	7.65e-08	3.51e-07	6.45469
CR_02390W_A	1130.58	-0.0233035	0.125394	-0.185842	0.852568	0.887634	0.051766			C3_02180C_A	1941.04	-0.441878	0.109042	-4.05235	5.07e-05	0.000158245	3.80067		C6_04130C_A	2272.72	0.947303	0.117826	8.03985	8.99e-16	8.27e-15	14.0825
C5_01160C_A	45.3654	-0.0230768	0.341649	-0.0675453	0.946148	0.960451	0.0175247			CR_04200W_A	7248.41	-0.441868	0.0977939	-4.51836	6.23e-06	2.21e-05	4.65561		C1_02980W_A	763.493	0.949105	0.153053	6.20116	5.6e-10	3.15e-09	8.50169
C3_03660W_A	684.533	-0.0226945	0.137037	-0.165609	0.868465	0.899328	0.0460821			C3_03790W_A	1538.3	-0.441081	0.10581	-4.16863	3.06e-05	9.89e-05	4.0048		C1_00350C_A	2169.87	0.949639	0.110336	8.60683	7.51e-18	8.26e-17	16.083
C1_09350W_A	2071.38	-0.022646	0.1116	-0.202921	0.839197	0.877867	0.0565711			C3_01520C_A	2306.6	-0.441034	0.118418	-3.72439	0.000195791	0.000552388	3.25776		CR_07160C_A	265.338	0.950645	0.183362	5.18452	2.17e-07	9.39e-07	6.02733
C3_05070W_A	277.857	-0.0224984	0.163642	-0.137485	0.890647	0.918435	0.0369516			C5_00050W_A	389.645	-0.44025	0.143454	-3.06893	0.00214829	0.00497962	2.3028		C6_00210W_A	1128.72	0.95484	0.14833	6.43727	1.22e-10	7.24e-10	9.14026
CR_00340C_A	133.205	-0.0223745	0.206388	-0.10841	0.91367	0.934772	0.0292943			C5_01230C_A	3093.58	-0.439854	0.120694	-3.64438	0.000268042	0.000741103	3.13012		C1_03170C_A	146.86	0.956667	0.211172	4.53027	5.89e-06	2.1e-05	4.67778
C5_00860W_A	415.098	-0.0220251	0.137986	-0.159618	0.873182	0.903224	0.0442044			C3_06850W_A	1372.58	-0.439727	0.150639	-2.91909	0.00351058	0.00783852	2.10577		C4_06860C_A	305.65	0.957503	0.157336	6.08572	1.16e-09	6.34e-09	8.19791
C5_00900C_A	1950.91	-0.0219926	0.109368	-0.201089	0.840629	0.878766	0.0561269			CR_00460C_A	904.554	-0.438742	0.141826	-3.09352	0.00197795	0.00462513	2.33488		C1_10000C_A	1072.01	0.958489	0.113355	8.45562	2.78e-17	2.91e-16	15.5361
C4_02400C_A	403.527	-0.0217332	0.173328	-0.125388	0.900217	0.925759	0.0335021			C7_01460C_A	428.382	-0.436711	0.179498	-2.43296	0.014976	0.0288791	1.53942		C6_04480C_A	802.579	0.960006	0.145454	6.60004	4.11e-11	2.54e-10	9.59517
C2_04010C_A	69.4964	-0.0215299	0.311979	-0.0690107	0.944981	0.95942	0.0179913			C5_04710W_A	440.179	-0.436304	0.131859	-3.30887	0.000936735	0.00233126	2.63241		C3_01460C_A	1054.89	0.962313	0.114834	8.38	5.29e-17	5.39e-16	15.2684
C3_06010W_A	20369.6	-0.0210235	0.0950659	-0.221147	0.824978	0.868118	0.061421			C5_00250C_A	225.888	-0.435833	0.163532	-2.66512	0.00769597	0.0158927	1.7988		C7_00430W_A	1595.44	0.962921	0.142691	6.74828	1.5e-11	9.66e-11	10.015
CR_07580C_A	395.005	-0.020711	0.134492	-0.153994	0.877615	0.907049	0.0423695			C2_07270W_A	412.608	-0.435673	0.176438	-2.46928	0.0135387	0.0263303	1.57954		C3_02480C_A	8652.73	0.964482	0.125043	7.7132	1.23e-14	1.03e-13	12.9872
C1_04290C_A	23150	-0.0204704	0.116631	-0.175514	0.860676	0.89345	0.0489295			C3_03800W_A	4277.82	-0.435622	0.127052	-3.42869	0.000606502	0.00156762	2.80476		C3_05190C_A	1627.18	0.965016	0.110654	8.72103	2.76e-18	3.16e-17	16.5003
C1_01530C_A	7076.71	-0.020409	0.092588	-0.220428	0.825537	0.868421	0.0612698			CR_10550W_A	2660.93	-0.435108	0.102528	-4.2438	2.2e-05	7.29e-05	4.13727		C1_09780C_A	549.005	0.966285	0.162487	5.94684	2.73e-09	1.45e-08	7.83863
CR_07220C_A	249.226	-0.0203708	0.179208	-0.113671	0.909498	0.932897	0.0301661			C5_02580W_A	981.061	-0.433385	0.122072	-3.55023	0.000384895	0.00103248	2.98612		C6_04220C_A	2080.03	0.971352	0.116122	8.36495	6.01e-17	6.1e-16	15.2147
C1_01670C_A	721.302	-0.0203211	0.116922	-0.173799	0.862023	0.894136	0.0485962			CR_08660W_A	1708.9	-0.432593	0.155813	-2.77636	0.00549719	0.0117515	1.92991		C4_01200C_A	2755.24	0.973029	0.127953	7.60459	2.86e-14	2.31e-13	12.6364
C3_05450C_A	566.501	-0.0190455	0.150115	-0.126873	0.899041	0.924699	0.0339996			C5_03360W_A	1680.85	-0.4323	0.107948	-4.00469	6.21e-05	0.000190631	3.71981		C3_03480C_A	980.134	0.973635	0.1299	7.49527	6.62e-14	5.18e-13	12.2857
C1_05980W_A	798.474	-0.0188717	0.125825	-0.149984	0.880777	0.909728	0.0410885			C3_03100C_A	834.666	-0.432143	0.11479	-3.76463	0.000166798	0.000475851	3.32253		C1_09220W_A	705.152	0.973736	0.132126	7.36977	1.71e-13	1.3e-12	11.8861
C3_01410C_A	3293.6	-0.0186827	0.104337	-0.179061	0.85789	0.891138	0.0500551			C2_03590C_A	396.498	-0.431123	0.144697	-2.97949	0.00288732	0.00654056	2.18439		C1_00420W_A	1738.79	0.975102	0.125198	7.7885	6.78e-15	5.8e-14	13.2366
C5_04720C_A	1171.05	-0.0185952	0.132219	-0.14064	0.888154	0.916309	0.0379581			CR_04890W_A	164.603	-0.430536	0.184095	-2.33866	0.019353	0.036331	1.43972		C6_00330C_A	8381.28	0.976615	0.151934	6.42787	1.29e-10	7.66e-10	9.11577
C7_00670C_A	1160.47	-0.0180641	0.118122	-0.152927	0.878456	0.907477	0.0421645			C3_05950W_A	350.568	-0.430357	0.156175	-2.7556	0.00585845	0.0124487	1.90488		CR_00300W_A	32.3498	0.979664	0.405469	2.41612	0.0156867	0.0300498	1.52216
C1_14080W_A	4690.92	-0.0179798	0.117151	-0.153475	0.878024	0.907177	0.0423078			C2_03150C_A	407.766	-0.430161	0.163024	-2.63864	0.00832391	0.0170078	1.76935		C1_02060W_A	643.706	0.982067	0.140989	6.96554	3.27e-12	2.22e-11	10.6536
CR_08400C_A	1706.34	-0.0175974	0.111093	-0.158403	0.874139	0.903896	0.0438815			C1_02840W_A	902.808	-0.429859	0.127476	-3.37208	0.000746033	0.00189449	2.72251		C5_02600W_A	1602.99	0.982648	0.122033	8.05229	8.13e-16	7.52e-15	14.1238
C1_08000W_A	402.011	-0.0172041	0.14962	-0.114985	0.908457	0.931979	0.0305937			C5_03260C_A	583.745	-0.429501	0.12455	-3.44842	0.000563886	0.0014628	2.83481		C4_02110W_A	568.907	0.985024	0.150231	6.55674	5.5e-11	3.38e-10	9.47108
C2_09860C_A	71.545	-0.0167	0.302072	-0.0552849	0.955911	0.967898	0.0141703			C5_00980W_A	1340.58	-0.429483	0.107276	-4.00352	6.24e-05	0.000191387	3.71809		CR_07800W_A	123.89	0.985682	0.249759	3.94653	7.93e-05	0.000238363	3.62276
C2_00130W_A	28.1058	-0.0166703	0.455707	-0.0365812	0.970819	0.979882	0.00882625			C7_01640W_A	13331.2	-0.428217	0.0988981	-4.32988	1.49e-05	5.04e-05	4.29757		CR_09190C_A	246.125	0.987821	0.194553	5.0774	3.83e-07	1.61e-06	5.79317
C3_02410C_A	562.555	-0.0164325	0.12503	-0.131428	0.895437	0.921735	0.035394			CR_09580C_A	1022.56	-0.428151	0.123472	-3.4676	0.000525121	0.00137172	2.86273		C1_09860C_A	1428.52	0.98808	0.114824	8.60517	7.62e-18	8.37e-17	16.0773
C5_03140C_A	1710.13	-0.0163181	0.116642	-0.139899	0.88874	0.916764	0.0377423			C3_02370C_A	2333.7	-0.424687	0.114322	-3.71485	0.000203327	0.000571879	3.2427		C1_02950W_A	88.705	0.988752	0.255981	3.86259	0.00011219	0.00032904	3.48275
C3_05420W_A	559.35	-0.0162348	0.152274	-0.106615	0.915094	0.935778	0.028827			C3_03310C_A	407.729	-0.42435	0.158787	-2.67245	0.00752997	0.0155932	1.80706		C1_01620C_A	417.351	0.989098	0.164164	6.02507	1.69e-09	9.16e-09	8.0381
C4_06970C_A	16.3244	-0.0162149	0.519313	-0.0312238	0.975091	0.982329	0.00774312			C3_06800C_A	1157.1	-0.423337	0.116237	-3.64203	0.000270496	0.000746643	3.12689		C7_02220C_A	236.303	0.989139	0.178815	5.53165	3.17e-08	1.51e-07	6.82102
C1_10950C_A	1399.69	-0.0161057	0.130666	-0.123258	0.901903	0.926895	0.0329695			C2_10050W_A	2241.61	-0.422075	0.0986238	-4.27964	1.87e-05	6.26e-05	4.20343		C4_03700W_A	2241.19	0.990214	0.106635	9.28598	1.6e-20	2.32e-19	18.6345
C5_01880C_A	342.602	-0.0158781	0.145832	-0.108879	0.913298	0.934677	0.0293383			CR_05130C_A	747.491	-0.421895	0.132314	-3.18859	0.0014297	0.00344414	2.46292		C4_02340W_A	1685.2	0.991508	0.154164	6.4315	1.26e-10	7.49e-10	9.12552
C7_03910W_A	274.433	-0.0156361	0.180472	-0.0866401	0.930958	0.948702	0.0228704			CR_10440W_A	399.55	-0.421558	0.150496	-2.80113	0.00509246	0.0109561	1.96034		C1_02380C_A	151.952	0.994071	0.19126	5.19748	2.02e-07	8.78e-07	6.05651
C7_03000C_A	1907.08	-0.0153165	0.129211	-0.118538	0.905641	0.929689	0.0316625			CR_02550C_A	985.47	-0.420996	0.118151	-3.56321	0.000366352	0.000987731	3.00536		C1_00200C_A	103.826	0.994997	0.253044	3.93211	8.42e-05	0.000251926	3.59873
C7_02950C_A	1108.97	-0.0147454	0.127902	-0.115287	0.908218	0.931884	0.0306382			C3_05870C_A	1581.69	-0.420744	0.107778	-3.9038	9.47e-05	0.000281217	3.55096		C6_00340C_A	1603.06	0.999106	0.137457	7.26849	3.64e-13	2.67e-12	11.5735
C5_02540C_A	148.295	-0.0144488	0.201799	-0.0715999	0.94292	0.957937	0.0186629			C7_02680W_A	4653.58	-0.420235	0.15424	-2.72455	0.00643893	0.0135602	1.86773		C4_03950C_A	100.083	0.999107	0.245949	4.06226	4.86e-05	0.000151972	3.81824
C4_03440C_A	2007.79	-0.0141236	0.132102	-0.106914	0.914857	0.935686	0.02887			CR_08580C_A	198.734	-0.419893	0.177908	-2.36017	0.0182666	0.0344843	1.46238		C6_03050C_A	217.934	1.00329	0.184529	5.43701	5.42e-08	2.53e-07	6.59688
C5_05400W_A	1646.73	-0.0140154	0.10515	-0.13329	0.893964	0.921084	0.0357009			C3_07420W_A	5534.58	-0.419548	0.0928761	-4.51729	6.26e-06	2.22e-05	4.65365		C6_03270C_A	565.601	1.00332	0.172834	5.80509	6.43e-09	3.31e-08	7.48017
C1_08640W_A	1042.86	-0.0139055	0.122747	-0.113286	0.909804	0.933017	0.0301102			C3_07020W_A	3834.33	-0.419091	0.112622	-3.72121	0.000198274	0.000558898	3.25267		C4_00050W_A	635.533	1.0043	0.132494	7.58001	3.46e-14	2.77e-13	12.5575
C7_04010W_A	1346.34	-0.0138318	0.111179	-0.12441	0.90099	0.926107	0.033339			CR_04550W_A	4241.83	-0.417687	0.106885	-3.90782	9.31e-05	0.000277096	3.55737		C4_01510W_A	1701.86	1.00638	0.118299	8.50709	1.78e-17	1.91e-16	15.719
C1_13050W_A	26523.4	-0.0137455	0.121476	-0.113155	0.909908	0.933017	0.0301102			CR_03890W_A	551.658	-0.417181	0.182383	-2.28738	0.0221734	0.0409509	1.38774		CR_00170W_A	308.355	1.00991	0.161068	6.27012	3.61e-10	2.07e-09	8.68403
CR_05310W_A	1092.76	-0.0134942	0.123188	-0.109541	0.912773	0.934453	0.0294423			C5_02170C_A	7664.19	-0.416113	0.103912	-4.00449	6.22e-05	0.000190696	3.71966		C4_06040W_A	216.883	1.01112	0.175534	5.76022	8.4e-09	4.26e-08	7.37059
C4_05650W_A	1642.68	-0.0134106	0.120319	-0.111459	0.911252	0.933716	0.0297851			C7_02930C_A	1537.36	-0.414132	0.118343	-3.49941	0.000466281	0.00123011	2.91006		C1_02050C_A	1949.44	1.01331	0.116758	8.67873	4e-18	4.52e-17	16.3449
C2_05060C_A	96.2219	-0.0134026	0.248034	-0.0540354	0.956907	0.968599	0.0138561			C3_00640W_A	1220	-0.413842	0.114228	-3.62295	0.000291259	0.000800234	3.09678		C1_05410C_A	1822.4	1.01519	0.116806	8.69131	3.58e-18	4.06e-17	16.3915
C1_00760W_A	690.785	-0.0130652	0.128063	-0.102022	0.918739	0.938603	0.0275179			C3_06020W_A	2108.76	-0.412913	0.103993	-3.9706	7.17e-05	0.000217156	3.66323		C1_09190C_A	4716.6	1.0183	0.158025	6.44392	1.16e-10	6.94e-10	9.15864
C7_02320W_A	1161.29	-0.0124751	0.120015	-0.103947	0.917212	0.937493	0.028032			CR_02470W_A	2427.09	-0.412547	0.114657	-3.59808	0.000320573	0.000873531	3.05872		C1_13540W_A	460.73	1.01911	0.165105	6.17251	6.72e-10	3.75e-09	8.42597
C7_02880C_A	15.0345	-0.011785	0.537155	-0.0219397	0.982496	0.986542	0.00588425			C5_02990W_A	351.326	-0.412457	0.15253	-2.7041	0.00684894	0.0142776	1.84535		C6_00410C_A	1342.51	1.01963	0.130855	7.79207	6.59e-15	5.66e-14	13.2472
CR_03880W_A	731.298	-0.011379	0.125461	-0.090697	0.927733	0.94611	0.0240582			C2_07210C_A	1881.9	-0.412152	0.1065	-3.86998	0.000108844	0.000320109	3.4947		C1_06130C_A	1955.13	1.01969	0.114392	8.91395	4.92e-19	6.03e-18	17.2197
C3_02650W_A	22.0446	-0.0111203	0.45252	-0.0245741	0.980395	0.985648	0.00627809			C7_00960W_A	38553.5	-0.412127	0.145817	-2.82632	0.00470855	0.0102242	1.99037		C1_13610C_A	908.47	1.02486	0.118465	8.65122	5.1e-18	5.7e-17	16.2441
C3_07630C_A	926.495	-0.0110546	0.124755	-0.0886109	0.929391	0.947361	0.0234844			CR_06230W_A	504.596	-0.412105	0.129623	-3.17926	0.0014765	0.0035454	2.45033		C1_07080W_A	156.074	1.02557	0.215712	4.75433	1.99e-06	7.61e-06	5.11862
C3_02430W_A	1365.57	-0.0107558	0.106276	-0.101206	0.919387	0.938964	0.0273512			C3_07300W_A	1839.52	-0.410973	0.114873	-3.57761	0.00034675	0.000939244	3.02722		C4_00860C_A	397.433	1.02643	0.143425	7.15658	8.27e-13	5.92e-12	11.2277
CR_04140W_A	4051.78	-0.0107073	0.106764	-0.100289	0.920115	0.93924	0.0272232			C5_02270W_A	2574.27	-0.410566	0.102182	-4.01798	5.87e-05	0.000180977	3.74238		C1_02200C_A	264.116	1.02727	0.175886	5.84052	5.2e-09	2.69e-08	7.57025
C4_03310C_A	5.52309	-0.0106955	0.876746	-0.0121991	0.990267	0.992013	0.00348242			CR_10160W_A	8450.25	-0.410417	0.103845	-3.9522	7.74e-05	0.00023333	3.63203		C1_13950C_A	50.3085	1.02836	0.314767	3.26706	0.00108671	0.00267135	2.57327
C3_00030C_A	2945.66	-0.0101861	0.159466	-0.0638761	0.949069	0.962957	0.0163931			CR_05740C_A	496.73	-0.409567	0.146186	-2.80169	0.00508356	0.0109443	1.96081		CR_07170W_A	171.556	1.02931	0.200953	5.12213	3.02e-07	1.29e-06	5.88941
CR_09290W_A	184.421	-0.010134	0.182968	-0.0553864	0.955831	0.967898	0.0141703			C5_04130C_A	11988.7	-0.409448	0.120353	-3.40206	0.000668789	0.00171471	2.76581		C1_06020W_A	1050	1.03016	0.114737	8.9785	2.74e-19	3.49e-18	17.4572
C3_04210W_A	49.2475	-0.0100426	0.349748	-0.0287137	0.977093	0.983724	0.0071267			C5_03510C_A	614.449	-0.409382	0.124834	-3.27942	0.0010402	0.00256789	2.59042		C4_05390W_A	1643.89	1.0307	0.133122	7.74251	9.75e-15	8.24e-14	13.0841
C7_01610W_A	1215.81	-0.00852124	0.141723	-0.0601262	0.952055	0.965373	0.015305			C5_03790W_A	1702	-0.409332	0.127133	-3.21973	0.00128313	0.00311221	2.50693		C1_07840W_A	1482.42	1.03242	0.117624	8.77729	1.67e-18	1.96e-17	16.7077
C1_04270C_A	48.4706	-0.00849827	0.329468	-0.025794	0.979422	0.98516	0.00649337			C7_03270W_A	3283.31	-0.409288	0.174369	-2.34726	0.0189121	0.0355767	1.44883		CR_04210C_A	1217.94	1.03483	0.461868	2.24054	0.0250562	0.0456536	1.34053
C1_11550W_A	5892.27	-0.00816373	0.105898	-0.0770908	0.938551	0.954715	0.0201262			CR_00240W_A	1378.89	-0.409023	0.145415	-2.81279	0.00491134	0.010624	1.97371		C4_02290W_A	3187.2	1.03522	0.102411	10.1085	5.07e-24	9.82e-23	22.0079
C1_05870W_A	250.229	-0.00746444	0.164482	-0.0453816	0.963803	0.974342	0.0112884			CR_03930C_A	616.945	-0.408556	0.124662	-3.27731	0.00104801	0.00258517	2.58751		C4_00200C_A	2457.62	1.03743	0.122469	8.47094	2.43e-17	2.58e-16	15.5884
CR_03630W_A	617.096	-0.00712734	0.128693	-0.0553826	0.955834	0.967898	0.0141703			C5_04840C_A	400.978	-0.408535	0.170793	-2.392	0.016757	0.0318798	1.49648		C4_06200W_A	74.2267	1.03933	0.281034	3.69822	0.00021712	0.000606272	3.21733
C5_04330W_A	824.284	-0.006823	0.129026	-0.0528807	0.957827	0.969212	0.0135812			C5_02060W_A	253.417	-0.408265	0.160324	-2.5465	0.0108808	0.0216226	1.66509		C6_02890C_A	49.5909	1.04064	0.392297	2.65268	0.0079856	0.0163795	1.7857
C3_06350W_A	298.568	-0.00657218	0.152458	-0.0431082	0.965615	0.975865	0.0106103			CR_01550C_A	489.742	-0.408169	0.142419	-2.86598	0.00415716	0.00911604	2.04019		C4_05770C_A	344.264	1.04294	0.1575	6.62187	3.55e-11	2.2e-10	9.65758
C5_00160W_A	877.755	-0.00649263	0.123867	-0.0524163	0.958197	0.969289	0.0135466			C3_05760W_A	493.496	-0.407672	0.159542	-2.55526	0.0106108	0.0211255	1.67519		C1_11010C_A	414.461	1.04411	0.142099	7.34775	2.02e-13	1.52e-12	11.8182
C6_01550C_A	702.442	-0.00644578	0.200851	-0.0320923	0.974398	0.982138	0.00782755			C3_01280W_A	437.619	-0.407213	0.152631	-2.66796	0.00763135	0.0157848	1.80176		C4_04250W_A	210.336	1.04446	0.179756	5.81044	6.23e-09	3.21e-08	7.49349
C1_04110W_A	188.415	-0.00623878	0.179653	-0.0347269	0.972298	0.980909	0.00837139			C1_10970W_A	2037.93	-0.407206	0.117985	-3.45134	0.000557811	0.00144999	2.83863		C1_13470W_A	88.9911	1.04705	0.248674	4.21051	2.55e-05	8.33e-05	4.07935
C3_05040C_A	239.536	-0.00611294	0.161794	-0.0377823	0.969861	0.979535	0.0089799			C5_00110C_A	7745.36	-0.40685	0.0989852	-4.11021	3.95e-05	0.000125204	3.90238		C1_04000C_A	1229.04	1.04749	0.118534	8.83703	9.83e-19	1.17e-17	16.9318
C3_04320W_A	227.671	-0.00606888	0.165733	-0.0366183	0.970789	0.979882	0.00882625			C5_01010W_A	695.126	-0.406683	0.121331	-3.35184	0.000802761	0.00202164	2.6943		C6_04410C_A	412.183	1.04768	0.143034	7.32471	2.39e-13	1.78e-12	11.7496
C3_00790W_A	360.873	-0.00555483	0.144906	-0.0383339	0.969421	0.979246	0.00910813			CR_08640C_A	2860.34	-0.406482	0.104075	-3.90565	9.4e-05	0.000279335	3.55387		C1_00310W_A	1011.03	1.05147	0.142732	7.36675	1.75e-13	1.33e-12	11.8761
C4_04520W_A	794.993	-0.00502614	0.129591	-0.0387846	0.969062	0.979038	0.00920035			C5_03150W_A	1135.83	-0.406035	0.122896	-3.30388	0.000953559	0.00236959	2.62533		C4_02250C_A	9492.46	1.05375	0.0959814	10.9787	4.84e-28	1.31e-26	25.8827
C6_00470C_A	17.1237	-0.00487375	0.52124	-0.00935031	0.99254	0.99363	0.0027753			C5_02620C_A	935.243	-0.405792	0.139754	-2.90362	0.00368878	0.00820172	2.08609		C6_02000W_A	83.6514	1.05611	0.253533	4.16555	3.11e-05	0.000100065	3.99972
C3_03160C_A	225.683	-0.00462673	0.179367	-0.0257948	0.979421	0.98516	0.00649337			C7_00270W_A	687.206	-0.405628	0.12527	-3.23802	0.00120362	0.0029361	2.53223		C1_09200W_A	387.106	1.06435	0.167503	6.35419	2.1e-10	1.22e-09	8.91364
C7_01780W_A	904.714	-0.00453083	0.12303	-0.0368269	0.970623	0.979882	0.00882625			C3_05730C_A	864.89	-0.405323	0.141664	-2.86116	0.00422093	0.00924632	2.03403		C3_05810C_A	915.34	1.06473	0.140886	7.55742	4.11e-14	3.27e-13	12.4855
[truncated: 1,467 more rows]

## Sheet: ACE2 YPD for Venn
Not Significant										Down									Up									Down >2-fold								Up >2-fold
[truncated: 5,256 more rows]

## Sheet: ACE2 Hyphae for Venn
Not Significant										Down									Up									Down >2-fold								Up >2-fold
[truncated: 5,177 more rows]

## Sheet: CBK1 vs. ACE2 YPD Venn List
ACE2 Down	ACE2 Up	CBK1 Down	CBK1 Up	ACE2/CBK1 Down	ACE2/CBK1 Up	ACE2 Down/CBK1 Up	ACE2 Up/CBK1 Down
[truncated: 586 more rows]

[truncated: 1 more sheets: ACE2 YPD vs. ACE2 Hyphae Venn L]
